# Supplementary material for: Molecular Pathways and Pigments Underlying the Colors of the Pearl Oyster Pinctada margaritifera var. cumingii (Linnaeus 1758)
Source: Genes (Basel). 2021 Mar 15;12(3):421. doi: 10.3390/genes12030421 (PMC7998362; doi:10.3390/genes12030421)
Supplement: Supplementary file 1 [file genes-12-00421-s001.zip]

Archive with 15 entries (15 files):
- Supplementary Materials _Figure_01_Supr_file_03.pdf
- Supplementary Materials _Figure_01_Supr_file_04.pdf
- Supplementary Materials _Figure_01_Supr_file_05.pdf
- Supplementary Materials _Figure_01_Supr_file_06.pdf
- Supplementary Materials _Figure_01_Supr_file_07.pdf
- Supplementary Materials _Figure_01_Supr_file_08.pdf
- Supplementary Materials _Table S01.xlsx
- Supplementary Materials _Table S02a.xlsx
- Supplementary Materials _Table S02b.xlsx
- Supplementary Materials _Table S04_S05_S06.xlsx
- Supplementary Materials _Table S07.xlsx
- Supplementary Materials Protocol S1 and S2.docx
- Supplementary Materials _Table S03-Transcriptome_Pmarg_color_annotation.txt
- Supplementary Materials _Figure_01_Supr_file_01.pdf
- Supplementary Materials _Figure_01_Supr_file_02.pdf
