# Supplementary material for: Molecular Pathways and Pigments Underlying the Colors of the Pearl Oyster Pinctada margaritifera var. cumingii (Linnaeus 1758)
Source: Genes (Basel). 2021 Mar 15;12(3):421. doi: 10.3390/genes12030421 (PMC7998362; doi:10.3390/genes12030421)
Supplement: Supplementary file 1 [file genes-12-00421-s001.zip › Supplementary Materials _Table S01.xlsx]

## Sheet: Biblio
peacks	color	pigment	species	publication	method
107		Indole		Centeno and Shamir 2008	FTIR using a Bruker Vertex70 with a spectral resolution of 4 cm−26
349		CuTSPP copper tetrakis(4-sulfonatophenyl)pophyrin		Chen et al 2002	measured on a Labram-010 Raman spectrometer, resolution is less than 2 cm−7
378		Copper-Corpoporphyrin I		Shelnutt et al 1984	RES interpretation
383		CuTMPyP copper tetrakis(4-N-methylpyridyl)porphyrin		Chen et al 2002	measured on a Labram-010 Raman spectrometer, resolution is less than 2 cm−18
392		Copper-Corpoporphyrin I		Shelnutt et al 1984	RES interpretation
411		[CuTMPyP–CuTSPP] aggregate		Chen et al 2002	measured on a Labram-010 Raman spectrometer, resolution is less than 2 cm−5
413		CuTSPP copper tetrakis(4-sulfonatophenyl)pophyrin		Chen et al 2002	measured on a Labram-010 Raman spectrometer, resolution is less than 2 cm−1
413		CuTSPP copper tetrakis(4-sulfonatophenyl)pophyrin		Chen et al 2002	measured on a Labram-010 Raman spectrometer, resolution is less than 2 cm−8
425	Yellow	Xanthopterin		Feng et al 2001	Coherent DPSS 532 Model 200 532 nm single-frequency laser
426		CuTMPyP copper tetrakis(4-N-methylpyridyl)porphyrin		Chen et al 2002	measured on a Labram-010 Raman spectrometer, resolution is less than 2 cm−3
428		Indole		Centeno and Shamir 2008	FTIR using a Bruker Vertex70 with a spectral resolution of 4 cm−25
464	Yellow	Xanthopterin		Feng et al 2001	Coherent DPSS 532 Model 200 532 nm single-frequency laser
500	Yellow	Pheomelanin		Galvan et al 2013	Thermo Fisher DXR Raman microscope laser source at 780 nm of 20 mW power
501	Yellow	Pheomelanin		Galvan et al 2013	Thermo Fisher DXR Raman microscope laser source at 780 nm of 20 mW power
502	Yellow	Xanthine		Muniz-Miranda et al 2018	FT-SERS spectral range of 3600−50 cm−1 180° geometry, with 200 mW
503		Indole		Centeno and Shamir 2008	FTIR using a Bruker Vertex70 with a spectral resolution of 4 cm−24
506	Yellow	Xanthopterin		Feng et al 2001	Coherent DPSS 532 Model 200 532 nm single-frequency laser
507	Yellow	Pheomelanin		Galvan et al 2013	Thermo Fisher DXR Raman microscope laser source at 780 nm of 20 mW power
510		Pyrrole		Centeno and Shamir 2008	FTIR using a Bruker Vertex70 with a spectral resolution of 4 cm−101
511	Yellow	Xanthopterin		Feng et al 2001	Coherent DPSS 532 Model 200 532 nm single-frequency laser
516	Yellow	Xanthine		Muniz-Miranda et al 2018	FT-SERS spectral range of 3600−50 cm−1 180° geometry, with 200 mW
518	Sepia		Sepia officinalis	Centeno and Shamir 2008	FTIR using a Bruker Vertex70 with a spectral resolution of 4 cm−74
530	Yellow	Xanthine		Muniz-Miranda et al 2018	FT-SERS spectral range of 3600−50 cm−1 180° geometry, with 200 mW
531	Yellow	Xanthine		Muniz-Miranda et al 2018	FT-SERS spectral range of 3600−50 cm−1 180° geometry, with 200 mW
533		[CuTMPyP–CuTSPP] aggregate		Chen et al 2002	measured on a Labram-010 Raman spectrometer, resolution is less than 2 cm−6
533	Yellow	Xanthine		Muniz-Miranda et al 2018	FT-SERS spectral range of 3600−50 cm−1 180° geometry, with 200 mW
533		Metallooctaethylporphyrins		Shelnutt et al 1984	RES interpretation
536		Metallooctaethylporphyrins		Shelnutt et al 1984	RES interpretation
539		CuTSPP copper tetrakis(4-sulfonatophenyl)pophyrin		Chen et al 2002	measured on a Labram-010 Raman spectrometer, resolution is less than 2 cm−2
539	Yellow	Xanthine		Muniz-Miranda et al 2018	FT-SERS spectral range of 3600−50 cm−1 180° geometry, with 200 mW
543		Indole		Centeno and Shamir 2008	FTIR using a Bruker Vertex70 with a spectral resolution of 4 cm−23
544		Metallooctaethylporphyrins		Shelnutt et al 1984	RES interpretation
545	Yellow	Xanthine		Muniz-Miranda et al 2018	FT-SERS spectral range of 3600−50 cm−1 180° geometry, with 200 mW
548		Metallooctaethylporphyrins		Shelnutt et al 1984	RES interpretation
549		CuTMPyP copper tetrakis(4-N-methylpyridyl)porphyrin		Chen et al 2002	measured on a Labram-010 Raman spectrometer, resolution is less than 2 cm−4
551		Metallooctaethylporphyrins		Shelnutt et al 1984	RES interpretation
551		Metallooctaethylporphyrins		Shelnutt et al 1984	RES interpretation
560		Metallooctaethylporphyrins		Shelnutt et al 1984	RES interpretation
561		Pyrrole		Centeno and Shamir 2008	FTIR using a Bruker Vertex70 with a spectral resolution of 4 cm−100
562		Metallooctaethylporphyrins		Shelnutt et al 1984	RES interpretation
565		Pyrrole		Centeno and Shamir 2008	FTIR using a Bruker Vertex70 with a spectral resolution of 4 cm−99
567	Yellow	Xanthopterin		Feng et al 2001	Coherent DPSS 532 Model 200 532 nm single-frequency laser
572		Metallooctaethylporphyrins		Shelnutt et al 1984	RES interpretation
572		Metallooctaethylporphyrins		Shelnutt et al 1984	RES interpretation
572		Metallooctaethylporphyrins		Shelnutt et al 1984	RES interpretation
575	Yellow	Xanthine		Muniz-Miranda et al 2018	FT-SERS spectral range of 3600−50 cm−1 180° geometry, with 200 mW
578	Sepia		Sepia officinalis	Centeno and Shamir 2008	FTIR using a Bruker Vertex70 with a spectral resolution of 4 cm−73
580	Yellow	Xanthopterin		Feng et al 2001	Coherent DPSS 532 Model 200 532 nm single-frequency laser
580		Metallooctaethylporphyrins		Shelnutt et al 1984	RES interpretation
581		Metallooctaethylporphyrins		Shelnutt et al 1984	RES interpretation
582	Yellow	Xanthine		Muniz-Miranda et al 2018	FT-SERS spectral range of 3600−50 cm−1 180° geometry, with 200 mW
583	Yellow	Xanthine		Muniz-Miranda et al 2018	FT-SERS spectral range of 3600−50 cm−1 180° geometry, with 200 mW
584		Metallooctaethylporphyrins		Shelnutt et al 1984	RES interpretation
592		Metallooctaethylporphyrins		Shelnutt et al 1984	RES interpretation
592		Metallooctaethylporphyrins		Shelnutt et al 1984	RES interpretation
597	Yellow	Xanthine		Muniz-Miranda et al 2018	FT-SERS spectral range of 3600−50 cm−1 180° geometry, with 200 mW
606		Indole		Centeno and Shamir 2008	FTIR using a Bruker Vertex70 with a spectral resolution of 4 cm−22
608		Metallooctaethylporphyrins		Shelnutt et al 1984	RES interpretation
609	Sepia		Sepia officinalis	Centeno and Shamir 2008	FTIR using a Bruker Vertex70 with a spectral resolution of 4 cm−72
611	Yellow	Xanthopterin		Feng et al 2001	Coherent DPSS 532 Model 200 532 nm single-frequency laser
616	Yellow	Xanthopterin		Feng et al 2001	Coherent DPSS 532 Model 200 532 nm single-frequency laser
617	Sepia		Sepia officinalis	Centeno and Shamir 2008	FTIR using a Bruker Vertex70 with a spectral resolution of 4 cm−71
618		Pyrrole		Centeno and Shamir 2008	FTIR using a Bruker Vertex70 with a spectral resolution of 4 cm−98
622		Metallooctaethylporphyrins		Shelnutt et al 1984	RES interpretation
623	Yellow	Xanthine		Muniz-Miranda et al 2018	FT-SERS spectral range of 3600−50 cm−1 180° geometry, with 200 mW
627	Yellow	Xanthine		Muniz-Miranda et al 2018	FT-SERS spectral range of 3600−50 cm−1 180° geometry, with 200 mW
634	Yellow	Xanthine		Muniz-Miranda et al 2018	FT-SERS spectral range of 3600−50 cm−1 180° geometry, with 200 mW
634	Yellow	Xanthine		Muniz-Miranda et al 2018	FT-SERS spectral range of 3600−50 cm−1 180° geometry, with 200 mW
647		Pyrrole		Centeno and Shamir 2008	FTIR using a Bruker Vertex70 with a spectral resolution of 4 cm−96
652		Pyrrole		Centeno and Shamir 2008	FTIR using a Bruker Vertex70 with a spectral resolution of 4 cm−97
656	Yellow	Xanthine		Muniz-Miranda et al 2018	FT-SERS spectral range of 3600−50 cm−1 180° geometry, with 200 mW
657	Yellow	Xanthine		Muniz-Miranda et al 2018	FT-SERS spectral range of 3600−50 cm−1 180° geometry, with 200 mW
661	Sepia		Sepia officinalis	Centeno and Shamir 2008	FTIR using a Bruker Vertex70 with a spectral resolution of 4 cm−69
666		CuTMPyP copper tetrakis(4-N-methylpyridyl)porphyrin		Chen et al 2002	measured on a Labram-010 Raman spectrometer, resolution is less than 2 cm−19
667	Sepia		Sepia officinalis	Centeno and Shamir 2008	FTIR using a Bruker Vertex70 with a spectral resolution of 4 cm−70
686	Yellow	Xanthopterin		Feng et al 2001	Coherent DPSS 532 Model 200 532 nm single-frequency laser
687	Green	Biliverdin		Dybas et al 2018	498 and 532 nm excitation lines
687	Green	Biliverdin		Dybas et al 2018	501 and 532 nm excitation lines
687	Yellow	Xanthopterin		Feng et al 2001	Coherent DPSS 532 Model 200 532 nm single-frequency laser
687	Yellow	Bilirubin		Sulk et al, 1999	SERS Detection Limit Solution 633 Raman system
692	Yellow	Bilirubin		Dybas et al 2018	493 and 532 nm excitation lines
694	Yellow	Pheomelanin		Galvan et al 2013	Thermo Fisher DXR Raman microscope laser source at 780 nm of 20 mW power
697	Yellow	Bilirubin		Dybas et al 2018	488 and 532 nm excitation lines
709	Sepia		Sepia officinalis	Centeno and Shamir 2008	FTIR using a Bruker Vertex70 with a spectral resolution of 4 cm−68
711		Pyrrole		Centeno and Shamir 2008	FTIR using a Bruker Vertex70 with a spectral resolution of 4 cm−95
720		Indole		Centeno and Shamir 2008	FTIR using a Bruker Vertex70 with a spectral resolution of 4 cm−21
722		Substituted pyrroles		Centeno and Shamir 2008	FTIR using a Bruker Vertex70 with a spectral resolution of 4 cm−103
724	Sepia		Sepia officinalis	Centeno and Shamir 2008	FTIR using a Bruker Vertex70 with a spectral resolution of 4 cm−67
740	Sepia		Sepia officinalis	Centeno and Shamir 2008	FTIR using a Bruker Vertex70 with a spectral resolution of 4 cm−66
753		Indole		Centeno and Shamir 2008	FTIR using a Bruker Vertex70 with a spectral resolution of 4 cm−20
758		Indole		Centeno and Shamir 2008	FTIR using a Bruker Vertex70 with a spectral resolution of 4 cm−19
765		Indole		Centeno and Shamir 2008	FTIR using a Bruker Vertex70 with a spectral resolution of 4 cm−18
768		Pyrrole		Centeno and Shamir 2008	FTIR using a Bruker Vertex70 with a spectral resolution of 4 cm−94
795		CuTMPyP copper tetrakis(4-N-methylpyridyl)porphyrin		Chen et al 2002	measured on a Labram-010 Raman spectrometer, resolution is less than 2 cm−20
797	Sepia		Sepia officinalis	Centeno and Shamir 2008	FTIR using a Bruker Vertex70 with a spectral resolution of 4 cm−64
801	Sepia		Sepia officinalis	Centeno and Shamir 2008	FTIR using a Bruker Vertex70 with a spectral resolution of 4 cm−65
806		CuTSPP copper tetrakis(4-sulfonatophenyl)pophyrin		Chen et al 2002	measured on a Labram-010 Raman spectrometer, resolution is less than 2 cm−9
837		Pyrrole		Centeno and Shamir 2008	FTIR using a Bruker Vertex70 with a spectral resolution of 4 cm−92
838	Sepia		Sepia officinalis	Centeno and Shamir 2008	FTIR using a Bruker Vertex70 with a spectral resolution of 4 cm−63
839		Pyrrole		Centeno and Shamir 2008	FTIR using a Bruker Vertex70 with a spectral resolution of 4 cm−93
845	Yellow	Xanthine		Muniz-Miranda et al 2018	FT-SERS spectral range of 3600−50 cm−1 180° geometry, with 200 mW
849	Yellow	Xanthine		Muniz-Miranda et al 2018	FT-SERS spectral range of 3600−50 cm−1 180° geometry, with 200 mW
850		Indole		Centeno and Shamir 2008	FTIR using a Bruker Vertex70 with a spectral resolution of 4 cm−17
857	Yellow	Xanthine		Muniz-Miranda et al 2018	FT-SERS spectral range of 3600−50 cm−1 180° geometry, with 200 mW
858	Yellow	Xanthine		Muniz-Miranda et al 2018	FT-SERS spectral range of 3600−50 cm−1 180° geometry, with 200 mW
862	Yellow	Xanthine		Muniz-Miranda et al 2018	FT-SERS spectral range of 3600−50 cm−1 180° geometry, with 200 mW
866		Pyrrole		Centeno and Shamir 2008	FTIR using a Bruker Vertex70 with a spectral resolution of 4 cm−90
869		Pyrrole		Centeno and Shamir 2008	FTIR using a Bruker Vertex70 with a spectral resolution of 4 cm−91
870	Yellow	Xanthine		Muniz-Miranda et al 2018	FT-SERS spectral range of 3600−50 cm−1 180° geometry, with 200 mW
873	Sepia		Sepia officinalis	Centeno and Shamir 2008	FTIR using a Bruker Vertex70 with a spectral resolution of 4 cm−62
875		Indole		Centeno and Shamir 2008	FTIR using a Bruker Vertex70 with a spectral resolution of 4 cm−16
880		Pyrrole		Centeno and Shamir 2008	FTIR using a Bruker Vertex70 with a spectral resolution of 4 cm−88
882		Substituted pyrroles		Centeno and Shamir 2008	FTIR using a Bruker Vertex70 with a spectral resolution of 4 cm−102
884		Pyrrole		Centeno and Shamir 2008	FTIR using a Bruker Vertex70 with a spectral resolution of 4 cm−89
896	Yellow	Xanthopterin		Feng et al 2001	Coherent DPSS 532 Model 200 532 nm single-frequency laser
896	Yellow	Xanthopterin		Feng et al 2001	Coherent DPSS 532 Model 200 532 nm single-frequency laser
900		Indole		Centeno and Shamir 2008	FTIR using a Bruker Vertex70 with a spectral resolution of 4 cm−15
917	Yellow	Xanthopterin		Feng et al 2001	Coherent DPSS 532 Model 200 532 nm single-frequency laser
917	Yellow	Xanthopterin		Feng et al 2001	Coherent DPSS 532 Model 200 532 nm single-frequency laser
923	Sepia		Sepia officinalis	Centeno and Shamir 2008	FTIR using a Bruker Vertex70 with a spectral resolution of 4 cm−61
948		Bilirubin_analogues		Yang et al 1990	In solution - Argon ion laser excitation at 514.5 nm was used in all experiments.
949		Bilirubin_analogues		Yang et al 1990	In solution - Argon ion laser excitation at 514.5 nm was used in all experiments.
950	Yellow	Xanthine		Muniz-Miranda et al 2018	FT-SERS spectral range of 3600−50 cm−1 180° geometry, with 200 mW
950		Bilirubin_analogues		Yang et al 1990	In solution - Argon ion laser excitation at 514.5 nm was used in all experiments.
951	Green	Biliverdin		Holt et al 1989	SERRS spectra biliverdin photoisomers
956	Yellow	Xanthine		Muniz-Miranda et al 2018	FT-SERS spectral range of 3600−50 cm−1 180° geometry, with 200 mW
956	Yellow	Xanthine		Muniz-Miranda et al 2018	FT-SERS spectral range of 3600−50 cm−1 180° geometry, with 200 mW
957		Carotenoid	Frenulina sanguinolenta	Gaspard et al 2018	LabRam HR 800 spectrometer allowing a spectral resolution of 2 cm−13
957	Yellow	Xanthine		Muniz-Miranda et al 2018	FT-SERS spectral range of 3600−50 cm−1 180° geometry, with 200 mW
958	Sepia		Sepia officinalis	Centeno and Shamir 2008	FTIR using a Bruker Vertex70 with a spectral resolution of 4 cm−60
961	Yellow	Xanthine		Muniz-Miranda et al 2018	FT-SERS spectral range of 3600−50 cm−1 180° geometry, with 200 mW
962		Bilirubin_analogues		Yang et al 1990	In solution - Argon ion laser excitation at 514.5 nm was used in all experiments.
962		Bilirubin_analogues		Yang et al 1990	In solution - Argon ion laser excitation at 514.5 nm was used in all experiments.
963		Bilirubin IX alpha		Yang et al 1990	In solution - Argon ion laser excitation at 514.5 nm was used in all experiments.
963		Bilirubin_analogues		Yang et al 1990	In solution - Argon ion laser excitation at 514.5 nm was used in all experiments.
964	Green	Biliverdin		Holt et al 1989	SERRS spectra biliverdin photoisomers
964	Green	Biliverdin		Holt et al 1989	SERRS spectra biliverdin photoisomers
965	Yellow	Xanthine		Muniz-Miranda et al 2018	FT-SERS spectral range of 3600−50 cm−1 180° geometry, with 200 mW
965		Bilirubin III alpha		Yang et al 1990	In solution - Argon ion laser excitation at 514.5 nm was used in all experiments.
965		Bilirubin_analogues		Yang et al 1990	In solution - Argon ion laser excitation at 514.5 nm was used in all experiments.
965		Bilirubin_analogues		Yang et al 1990	In solution - Argon ion laser excitation at 514.5 nm was used in all experiments.
966	Green	Biliverdin		Holt et al 1989	SERRS spectra biliverdin photoisomers
970	Borwn	Protoporphyrin IX		After Hu et al. (2000); Thomas et al. (2015)	Senterra Raman microscope with a 785 nm laser set to 100 mW
970	Green	Biliverdin		Hu et al. (2000); Thomas et al. (2015)	Senterra Raman microscope with a 785 nm laser set to 100 mW
973	Yellow	Xanthopterin		Feng et al 2001	Coherent DPSS 532 Model 200 532 nm single-frequency laser
983	Sepia		Sepia officinalis	Centeno and Shamir 2008	FTIR using a Bruker Vertex70 with a spectral resolution of 4 cm−59
985		Bilirubin XIII alpha		Yang et al 1990	In solution - Argon ion laser excitation at 514.5 nm was used in all experiments.
985		Bilirubin_analogues		Yang et al 1990	In solution - Argon ion laser excitation at 514.5 nm was used in all experiments.
988	Yellow	Xanthopterin		Feng et al 2001	Coherent DPSS 532 Model 200 532 nm single-frequency laser
989	Green	Biliverdin		Holt et al 1989	SERRS spectra biliverdin photoisomers
990	Green	Biliverdin		Holt et al 1989	SERRS spectra biliverdin photoisomers
992	Green	Biliverdin		Holt et al 1989	SERRS spectra biliverdin photoisomers
992		Bilirubin_analogues		Yang et al 1990	In solution - Argon ion laser excitation at 514.5 nm was used in all experiments.
994		Bilirubin_analogues		Yang et al 1990	In solution - Argon ion laser excitation at 514.5 nm was used in all experiments.
995	Yellow	Bilirubin		Dybas et al 2018	489 and 532 nm excitation lines
995	Yellow	Bilirubin		Dybas et al 2018	494 and 532 nm excitation lines
995		Bilirubin_analogues		Yang et al 1990	In solution - Argon ion laser excitation at 514.5 nm was used in all experiments.
996	Green	Biliverdin		Holt et al 1989	SERRS spectra biliverdin photoisomers
996	Green	Biliverdin		Holt et al 1989	SERRS spectra biliverdin photoisomers
996		Bilirubin IX alpha		Yang et al 1990	In solution - Argon ion laser excitation at 514.5 nm was used in all experiments.
996		Bilirubin III alpha		Yang et al 1990	In solution - Argon ion laser excitation at 514.5 nm was used in all experiments.
996		Bilirubin_analogues		Yang et al 1990	In solution - Argon ion laser excitation at 514.5 nm was used in all experiments.
996		Bilirubin_analogues		Yang et al 1990	In solution - Argon ion laser excitation at 514.5 nm was used in all experiments.
997		Bilirubin XIII alpha		Yang et al 1990	In solution - Argon ion laser excitation at 514.5 nm was used in all experiments.
997		Bilirubin_analogues		Yang et al 1990	In solution - Argon ion laser excitation at 514.5 nm was used in all experiments.
1002		CuTSPP copper tetrakis(4-sulfonatophenyl)pophyrin		Chen et al 2002	measured on a Labram-010 Raman spectrometer, resolution is less than 2 cm−10
1004		Indole		Centeno and Shamir 2008	FTIR using a Bruker Vertex70 with a spectral resolution of 4 cm−14
1004		Carotenoid	Frenulina sanguinolenta	Gaspard et al 2018	LabRam HR 800 spectrometer allowing a spectral resolution of 2 cm−14
1005		CuTMPyP copper tetrakis(4-N-methylpyridyl)porphyrin		Chen et al 2002	measured on a Labram-010 Raman spectrometer, resolution is less than 2 cm−21
1007	yellow		Conomurex luhuanus	Bergamonti et al 2013	micro-Raman investigation using laser excitations at 632.8 nm, 532 nm and 473.1 nm
1009		Carotenoid	Novocrania anomala	Gaspard et al 2018	LabRam HR 800 spectrometer allowing a spectral resolution of 2 cm−6
1009		Cytochrome c-like	Frenulina sanguinolenta	Gaspard et al 2018	LabRam HR 800 spectrometer allowing a spectral resolution of 2 cm−20
1011	brown-orange		Oxymeris crenulata	Bergamonti et al 2013	micro-Raman investigation using laser excitations at 632.8 nm, 532 nm and 473.1 nm
1013	light-brown		Stramonita haemastoma	Bergamonti et al 2013	micro-Raman investigation using laser excitations at 632.8 nm, 532 nm and 473.1 nm
1013	brown-red		Acanthocardia tuberculata	Bergamonti et al 2013	micro-Raman investigation using laser excitations at 632.8 nm, 532 nm and 473.1 nm
1013	yellow		Gibberulus gibberulus	Bergamonti et al 2013	micro-Raman investigation using laser excitations at 632.8 nm, 532 nm and 473.1 nm
1014	brown-orange		Gibberulus gibberulus	Bergamonti et al 2013	micro-Raman investigation using laser excitations at 632.8 nm, 532 nm and 473.1 nm
1015	red		Conus pertusus	Bergamonti et al 2013	micro-Raman investigation using laser excitations at 632.8 nm, 532 nm and 473.1 nm
1015		Pyrrole		Centeno and Shamir 2008	FTIR using a Bruker Vertex70 with a spectral resolution of 4 cm−87
1016	dark-red		Bractechlamys vexillum	Bergamonti et al 2013	micro-Raman investigation using laser excitations at 632.8 nm, 532 nm and 473.1 nm
1018	pink-red		Mimachlamys gloriosa	Bergamonti et al 2013	micro-Raman investigation using laser excitations at 632.8 nm, 532 nm and 473.1 nm
1022	Green	Biliverdin		Holt et al 1989	SERRS spectra biliverdin photoisomers
1041	Sepia		Sepia officinalis	Centeno and Shamir 2008	FTIR using a Bruker Vertex70 with a spectral resolution of 4 cm−58
1045		Pyrrole		Centeno and Shamir 2008	FTIR using a Bruker Vertex70 with a spectral resolution of 4 cm−86
1046		Bilirubin_analogues		Yang et al 1990	In solution - Argon ion laser excitation at 514.5 nm was used in all experiments.
1047	Sepia		Sepia officinalis	Centeno and Shamir 2008	FTIR using a Bruker Vertex70 with a spectral resolution of 4 cm−57
1047		Pyrrole		Centeno and Shamir 2008	FTIR using a Bruker Vertex70 with a spectral resolution of 4 cm−85
1048		Bilirubin XIII alpha		Yang et al 1990	In solution - Argon ion laser excitation at 514.5 nm was used in all experiments.
1048		Bilirubin_analogues		Yang et al 1990	In solution - Argon ion laser excitation at 514.5 nm was used in all experiments.
1048		Bilirubin_analogues		Yang et al 1990	In solution - Argon ion laser excitation at 514.5 nm was used in all experiments.
1049	Green	Biliverdin		Holt et al 1989	SERRS spectra biliverdin photoisomers
1050	Green	Biliverdin		Holt et al 1989	SERRS spectra biliverdin photoisomers
1050	Green	Biliverdin		Holt et al 1989	SERRS spectra biliverdin photoisomers
1050		Bilirubin IX alpha		Yang et al 1990	In solution - Argon ion laser excitation at 514.5 nm was used in all experiments.
1050		Bilirubin_analogues		Yang et al 1990	In solution - Argon ion laser excitation at 514.5 nm was used in all experiments.
1053	Green	Biliverdin		Holt et al 1989	SERRS spectra biliverdin photoisomers
1054		Bilirubin_analogues		Yang et al 1990	In solution - Argon ion laser excitation at 514.5 nm was used in all experiments.
1056		Bilirubin IX alpha		Yang et al 1990	In solution - Argon ion laser excitation at 514.5 nm was used in all experiments.
1056		Bilirubin_analogues		Yang et al 1990	In solution - Argon ion laser excitation at 514.5 nm was used in all experiments.
1057		Bilirubin_analogues		Yang et al 1990	In solution - Argon ion laser excitation at 514.5 nm was used in all experiments.
1059		Indole		Centeno and Shamir 2008	FTIR using a Bruker Vertex70 with a spectral resolution of 4 cm−13
1059	Green	Biliverdin		Holt et al 1989	SERRS spectra biliverdin photoisomers
1059		Bilirubin_analogues		Yang et al 1990	In solution - Argon ion laser excitation at 514.5 nm was used in all experiments.
1060	Green	Biliverdin		Holt et al 1989	SERRS spectra biliverdin photoisomers
1060	Green	Biliverdin		Holt et al 1989	SERRS spectra biliverdin photoisomers
1060		Bilirubin III alpha		Yang et al 1990	In solution - Argon ion laser excitation at 514.5 nm was used in all experiments.
1060		Bilirubin_analogues		Yang et al 1990	In solution - Argon ion laser excitation at 514.5 nm was used in all experiments.
1062	Green	Biliverdin		Holt et al 1989	SERRS spectra biliverdin photoisomers
1064	Green	Biliverdin		Holt et al 1989	SERRS spectra biliverdin photoisomers
1068	Yellow	Xanthopterin		Feng et al 2001	Coherent DPSS 532 Model 200 532 nm single-frequency laser
1072	Yellow	Xanthopterin		Feng et al 2001	Coherent DPSS 532 Model 200 532 nm single-frequency laser
1074	Sepia		Sepia officinalis	Centeno and Shamir 2008	FTIR using a Bruker Vertex70 with a spectral resolution of 4 cm−56
1076		Pyrrole		Centeno and Shamir 2008	FTIR using a Bruker Vertex70 with a spectral resolution of 4 cm−84
1084		CuTSPP copper tetrakis(4-sulfonatophenyl)pophyrin		Chen et al 2002	measured on a Labram-010 Raman spectrometer, resolution is less than 2 cm−11
1096	Sepia		Sepia officinalis	Centeno and Shamir 2008	FTIR using a Bruker Vertex70 with a spectral resolution of 4 cm−55
1096		Carotenoid/Polyene	Novocrania anomala	Gaspard et al 2018	LabRam HR 800 spectrometer allowing a spectral resolution of 2 cm−9
1096	Green	Biliverdin		Holt et al 1989	SERRS spectra biliverdin photoisomers
1096	Green	Biliverdin		Holt et al 1989	SERRS spectra biliverdin photoisomers
1097		CuTMPyP copper tetrakis(4-N-methylpyridyl)porphyrin		Chen et al 2002	measured on a Labram-010 Raman spectrometer, resolution is less than 2 cm−22
1098		Indole		Centeno and Shamir 2008	FTIR using a Bruker Vertex70 with a spectral resolution of 4 cm−12
1098	Blue		Mytilus edulis	Hedegaard et al 2006	514.5 nm wavelength radiation from an argon/krypton ion laser
1100		Carotenoid		Karampelas et al 2019	Renishaw inVia spectrometer at DANAT or Jobin‐Yvon T64000 spectrometer at IMN
1101	Green	Biliverdin		Holt et al 1989	SERRS spectra biliverdin photoisomers
1101	Green	Biliverdin		Holt et al 1989	SERRS spectra biliverdin photoisomers
1101	Black		Nerita waigiensis	Komura et al 2018	(ATR)-FTIR spectrum
1104	Red		Nerita waigiensis	Komura et al 2018	(ATR)-FTIR spectrum
1107		Bilirubin_analogues		Yang et al 1990	In solution - Argon ion laser excitation at 514.5 nm was used in all experiments.
1109	black	melanin	Clanculus margaritarius	Williams et al 2016	538 nm using a Senterra Bruker instrument. Laser output at the source was 1–10 mW
1112	Brown		Nautilus pompilius	Hedegaard et al 2006	514.5 nm wavelength radiation from an argon/krypton ion laser
1112		Bilirubin XIII alpha		Yang et al 1990	In solution - Argon ion laser excitation at 514.5 nm was used in all experiments.
1112		Bilirubin_analogues		Yang et al 1990	In solution - Argon ion laser excitation at 514.5 nm was used in all experiments.
1113		Bilirubin IX alpha		Yang et al 1990	In solution - Argon ion laser excitation at 514.5 nm was used in all experiments.
1113		Bilirubin_analogues		Yang et al 1990	In solution - Argon ion laser excitation at 514.5 nm was used in all experiments.
1114	Green	Biliverdin		Holt et al 1989	SERRS spectra biliverdin photoisomers
1116		Bilirubin_analogues		Yang et al 1990	In solution - Argon ion laser excitation at 514.5 nm was used in all experiments.
1117	Green	Biliverdin		Holt et al 1989	SERRS spectra biliverdin photoisomers
1118	Black		Cymbula oculus	Hedegaard et al 2006	514.5 nm wavelength radiation from an argon/krypton ion laser
1118	Brown		Cymbula oculus	Hedegaard et al 2006	514.5 nm wavelength radiation from an argon/krypton ion laser
1119	Green	Biliverdin		Holt et al 1989	SERRS spectra biliverdin photoisomers
1119	Green	Biliverdin		Holt et al 1989	SERRS spectra biliverdin photoisomers
1120		Indole		Centeno and Shamir 2008	FTIR using a Bruker Vertex70 with a spectral resolution of 4 cm−11
1120	Black		Strombus luhuanus	Hedegaard et al 2006	514.5 nm wavelength radiation from an argon/krypton ion laser
1120	Brown,dark		Chlamys mauritana	Hedegaard et al 2006	514.5 nm wavelength radiation from an argon/krypton ion laser
1120		Bilirubin IX alpha		Yang et al 1990	In solution - Argon ion laser excitation at 514.5 nm was used in all experiments.
1120		Bilirubin_analogues		Yang et al 1990	In solution - Argon ion laser excitation at 514.5 nm was used in all experiments.
1122	Black		Conus marmoreus	Hedegaard et al 2006	514.5 nm wavelength radiation from an argon/krypton ion laser
1122	Black		Conus marmoreus	Hedegaard et al 2006	514.5 nm wavelength radiation from an argon/krypton ion laser
1122	Black		Conus marmoreus	Hedegaard et al 2006	514.5 nm wavelength radiation from an argon/krypton ion laser
1122	Blue		Cypraea moneta	Hedegaard et al 2006	514.5 nm wavelength radiation from an argon/krypton ion laser
1122	Yellow	Xanthine		Muniz-Miranda et al 2018	FT-SERS spectral range of 3600−50 cm−1 180° geometry, with 200 mW
1123	Brown,dark		Architectonica perspectiva	Hedegaard et al 2006	514.5 nm wavelength radiation from an argon/krypton ion laser
1123	Brown,pale		Architectonica perspectiva	Hedegaard et al 2006	514.5 nm wavelength radiation from an argon/krypton ion laser
1123	Yellow	Xanthine		Muniz-Miranda et al 2018	FT-SERS spectral range of 3600−50 cm−1 180° geometry, with 200 mW
1124		Carotenoid	Novocrania anomala	Gaspard et al 2018	LabRam HR 800 spectrometer allowing a spectral resolution of 2 cm−7
1125		CuTSPP copper tetrakis(4-sulfonatophenyl)pophyrin		Chen et al 2002	measured on a Labram-010 Raman spectrometer, resolution is less than 2 cm−12
1125		Cytochrome c-like	Frenulina sanguinolenta	Gaspard et al 2018	LabRam HR 800 spectrometer allowing a spectral resolution of 2 cm−21
1125	Brown,pale		Chlamys mauritana	Hedegaard et al 2006	514.5 nm wavelength radiation from an argon/krypton ion laser
1125	Yellow		Chlamys senatoria	Hedegaard et al 2006	514.5 nm wavelength radiation from an argon/krypton ion laser
1125		Bilirubin III alpha		Yang et al 1990	In solution - Argon ion laser excitation at 514.5 nm was used in all experiments.
1125		Bilirubin_analogues		Yang et al 1990	In solution - Argon ion laser excitation at 514.5 nm was used in all experiments.
1126	Purple		Hiatula diphos	Hedegaard et al 2006	514.5 nm wavelength radiation from an argon/krypton ion laser
1126	Green	Biliverdin		Holt et al 1989	SERRS spectra biliverdin photoisomers
1126	Yellow	Xanthine		Muniz-Miranda et al 2018	FT-SERS spectral range of 3600−50 cm−1 180° geometry, with 200 mW
1126		Bilirubin_analogues		Yang et al 1990	In solution - Argon ion laser excitation at 514.5 nm was used in all experiments.
1126		Bilirubin_analogues		Yang et al 1990	In solution - Argon ion laser excitation at 514.5 nm was used in all experiments.
1128	dark-red		Bractechlamys vexillum	Bergamonti et al 2013	micro-Raman investigation using laser excitations at 632.8 nm, 532 nm and 473.1 nm
1128	brown-red		Acanthocardia tuberculata	Bergamonti et al 2013	micro-Raman investigation using laser excitations at 632.8 nm, 532 nm and 473.1 nm
1128	Purple		Chlamys senatoria	Hedegaard et al 2006	514.5 nm wavelength radiation from an argon/krypton ion laser
1129	pink-red		Mimachlamys gloriosa	Bergamonti et al 2013	micro-Raman investigation using laser excitations at 632.8 nm, 532 nm and 473.1 nm
1129	brown-orange		Gibberulus gibberulus	Bergamonti et al 2013	micro-Raman investigation using laser excitations at 632.8 nm, 532 nm and 473.1 nm
1130	brown-orange		Oxymeris crenulata	Bergamonti et al 2013	micro-Raman investigation using laser excitations at 632.8 nm, 532 nm and 473.1 nm
1130	Brownish		Chlamys senatoria	Hedegaard et al 2006	514.5 nm wavelength radiation from an argon/krypton ion laser
1130	Red		Chlamys senatoria	Hedegaard et al 2006	514.5 nm wavelength radiation from an argon/krypton ion laser
1130	Red		Cypraea aurantium	Hedegaard et al 2006	514.5 nm wavelength radiation from an argon/krypton ion laser
1131	Red		Strombus luhuanus	Hedegaard et al 2006	514.5 nm wavelength radiation from an argon/krypton ion laser
1132	yellow		Gibberulus gibberulus	Bergamonti et al 2013	micro-Raman investigation using laser excitations at 632.8 nm, 532 nm and 473.1 nm
1132	Brown		Helix aspersa	Hedegaard et al 2006	514.5 nm wavelength radiation from an argon/krypton ion laser
1132	Yellow	Xanthine		Muniz-Miranda et al 2018	FT-SERS spectral range of 3600−50 cm−1 180° geometry, with 200 mW
1133	red		Conus pertusus	Bergamonti et al 2013	micro-Raman investigation using laser excitations at 632.8 nm, 532 nm and 473.1 nm
1133	Black		Nerita albicilla	Hedegaard et al 2006	514.5 nm wavelength radiation from an argon/krypton ion laser
1133	Brown		Nautilus albicilla	Hedegaard et al 2006	514.5 nm wavelength radiation from an argon/krypton ion laser
1133	Brown		Oliva miniacea	Hedegaard et al 2006	514.5 nm wavelength radiation from an argon/krypton ion laser
1133	Orange		Oliva miniacea	Hedegaard et al 2006	514.5 nm wavelength radiation from an argon/krypton ion laser
1133	Orange		Spondylus princeps	Hedegaard et al 2006	514.5 nm wavelength radiation from an argon/krypton ion laser
1133	Red		Entemnotrochus adansonianus	Hedegaard et al 2006	514.5 nm wavelength radiation from an argon/krypton ion laser
1133	Red	Polyene	Nerita (Argonerita) signata (Lamarck, 1822)	Komura et al 2018	(ATR)-FTIR spectrum
1133		Bilirubin_analogues		Yang et al 1990	In solution - Argon ion laser excitation at 514.5 nm was used in all experiments.
1134	Orange		Mitra mitra	Hedegaard et al 2006	514.5 nm wavelength radiation from an argon/krypton ion laser
1134	Black (between spiral ribs)	Polyene	Nerita (Ritena) costata (Gmelin, 1791)	Komura et al 2018	(ATR)-FTIR spectrum
1135	Sepia		Sepia officinalis	Centeno and Shamir 2008	FTIR using a Bruker Vertex70 with a spectral resolution of 4 cm−53
1135	Green		Smaragdia viridis	Hedegaard et al 2006	514.5 nm wavelength radiation from an argon/krypton ion laser
1135	Orange		Chlamys senatoria	Hedegaard et al 2006	514.5 nm wavelength radiation from an argon/krypton ion laser
1135		Carotenoid		Karampelas et al 2019	Renishaw inVia spectrometer at DANAT or Jobin‐Yvon T64000 spectrometer at IMN
1135	Black	Polyene	Nerita (Cymostyla) striata (Burrow, 1815)	Komura et al 2018	(ATR)-FTIR spectrum
1135	Black	Polyene	Nerita (Ritena) plicata (Linnaeus, 1758)	Komura et al 2018	(ATR)-FTIR spectrum
1135	Deep green	Polyene	Neritina (Linnerita) polita (Linnaeus, 1758)	Komura et al 2018	(ATR)-FTIR spectrum
1135	Green	Polyene	Neritina (Linnerita) polita (Linnaeus, 1758)	Komura et al 2018	(ATR)-FTIR spectrum
1136	Light green	Polyene	Nerita (Cymostyla) striata (Burrow, 1815)	Komura et al 2018	(ATR)-FTIR spectrum
1136	Black	Polyene	Neritina (Linnerita) rumphii (Récluz, 1841)	Komura et al 2018	(ATR)-FTIR spectrum
1136	Yellow	Polyene	Nerita waigiensis	Komura et al 2018	(ATR)-FTIR spectrum
1137	Deep green	Polyene	Nerita (Theliostyls) albicilla (Linnaeus, 1758)	Komura et al 2018	(ATR)-FTIR spectrum
1137	Green	Polyene	Neritina (Linnerita) rumphii (Récluz, 1841)	Komura et al 2018	(ATR)-FTIR spectrum
1138	light-brown		Stramonita haemastoma	Bergamonti et al 2013	micro-Raman investigation using laser excitations at 632.8 nm, 532 nm and 473.1 nm
1138	yellow		Conomurex luhuanus	Bergamonti et al 2013	micro-Raman investigation using laser excitations at 632.8 nm, 532 nm and 473.1 nm
1138	Black	Polyene	Nerita (Amphinerita) insculpta (Récluz, 1841)	Komura et al 2018	(ATR)-FTIR spectrum
1138	Green	Polyene	Nerita (Linnerita) incerta (von dem Busch, 1844)	Komura et al 2018	(ATR)-FTIR spectrum
1138	Deep green	Polyene	Nerita (Cymostyla) tristis (Pilsbry, 1901)	Komura et al 2018	(ATR)-FTIR spectrum
1138	Black	Polyene	Nerita (Argonerita) chammaeleon(Linnaeus, 1758)	Komura et al 2018	(ATR)-FTIR spectrum
1138	Deep green	Polyene	Neritina (Neritina) pulligera (Linnaeus, 1767)	Komura et al 2018	(ATR)-FTIR spectrum
1138	Red		Nerita waigiensis	Komura et al 2018	(ATR)-FTIR spectrum
1139	Pale yellow	Polyene	Clithonoualaniense (Lesson, 1831)	Komura et al 2018	(ATR)-FTIR spectrum
1139	Orange	Polyene	Neritina (Neritina) pulligera (Linnaeus, 1767)	Komura et al 2018	(ATR)-FTIR spectrum
1139	Green	Polyene	Smaragdia rangiana (Récluz, 1842)	Komura et al 2018	(ATR)-FTIR spectrum
1139		Bilirubin_analogues		Yang et al 1990	In solution - Argon ion laser excitation at 514.5 nm was used in all experiments.
1141	Yellow	Pheomelanin		Galvan et al 2013	Thermo Fisher DXR Raman microscope laser source at 780 nm of 20 mW power
1142	Green	Biliverdin		Holt et al 1989	SERRS spectra biliverdin photoisomers
1142	Yellow	Polyene	Neritina (Vittina) waigiensis (Lesson, 1831)	Komura et al 2018	(ATR)-FTIR spectrum
1142	Yellow	Polyene	Nerita waigiensis	Komura et al 2018	(ATR)-FTIR spectrum
1144		Pyrrole		Centeno and Shamir 2008	FTIR using a Bruker Vertex70 with a spectral resolution of 4 cm−82
1144	Green	Biliverdin		Holt et al 1989	SERRS spectra biliverdin photoisomers
1145	Green	Biliverdin		Holt et al 1989	SERRS spectra biliverdin photoisomers
1146		Pyrrole		Centeno and Shamir 2008	FTIR using a Bruker Vertex70 with a spectral resolution of 4 cm−83
1147	Sepia		Sepia officinalis	Centeno and Shamir 2008	FTIR using a Bruker Vertex70 with a spectral resolution of 4 cm−54
1147	Yellow	Xanthopterin		Feng et al 2001	Coherent DPSS 532 Model 200 532 nm single-frequency laser
1147	Yellow	Pheomelanin		Galvan et al 2013	Thermo Fisher DXR Raman microscope laser source at 780 nm of 20 mW power
1148	Green	Biliverdin		Holt et al 1989	SERRS spectra biliverdin photoisomers
1149	Green	Biliverdin		Holt et al 1989	SERRS spectra biliverdin photoisomers
1150	Yellow	Pheomelanin		Galvan et al 2013	Thermo Fisher DXR Raman microscope laser source at 780 nm of 20 mW power
1150	Yellow	Pheomelanin		Galvan et al 2013	Thermo Fisher DXR Raman microscope laser source at 780 nm of 20 mW power
1150	Yellow	Xanthine		Muniz-Miranda et al 2018	FT-SERS spectral range of 3600−50 cm−1 180° geometry, with 200 mW
1151	Black		Nerita waigiensis	Komura et al 2018	(ATR)-FTIR spectrum
1154	Yellow	Xanthopterin		Feng et al 2001	Coherent DPSS 532 Model 200 532 nm single-frequency laser
1154	orange	Beta-carotene (Fluka 22049)		Hedegaard et al 2006	514.5 nm wavelength radiation from an argon/krypton ion laser
1155		Carotenoid	Frenulina sanguinolenta	Gaspard et al 2018	LabRam HR 800 spectrometer allowing a spectral resolution of 2 cm−15
1155	Green	Biliverdin		Holt et al 1989	SERRS spectra biliverdin photoisomers
1157		Carotenoid	Pinna nobilis	Karampelas et al 2019	Renishaw inVia spectrometer at DANAT or Jobin‐Yvon T64000 spectrometer at IMN
1158	Yellow		Cypraea moneta	Hedegaard et al 2006	514.5 nm wavelength radiation from an argon/krypton ion laser
1158		Carotenoid	Pinna nobilis	Karampelas et al 2019	Renishaw inVia spectrometer at DANAT or Jobin‐Yvon T64000 spectrometer at IMN
1159	Yellow	Pheomelanin		Galvan et al 2013	Thermo Fisher DXR Raman microscope laser source at 780 nm of 20 mW power
1162	Red		Nerita waigiensis	Komura et al 2018	(ATR)-FTIR spectrum
1165	Green	Biliverdin		Holt et al 1989	SERRS spectra biliverdin photoisomers
1166	Green	Biliverdin		Holt et al 1989	SERRS spectra biliverdin photoisomers
1170		Cytochrome c-like	Frenulina sanguinolenta	Gaspard et al 2018	LabRam HR 800 spectrometer allowing a spectral resolution of 2 cm−22
1170	Green	Biliverdin		Holt et al 1989	SERRS spectra biliverdin photoisomers
1170	Green	Biliverdin		Holt et al 1989	SERRS spectra biliverdin photoisomers
1174	Green	Biliverdin		Holt et al 1989	SERRS spectra biliverdin photoisomers
1174	Green	Biliverdin		Hu et al. (2001); Thomas et al. (2015)	Senterra Raman microscope with a 785 nm laser set to 100 mW
1186		Bilirubin IX alpha		Yang et al 1990	In solution - Argon ion laser excitation at 514.5 nm was used in all experiments.
1186		Bilirubin III alpha		Yang et al 1990	In solution - Argon ion laser excitation at 514.5 nm was used in all experiments.
1187		Bilirubin XIII alpha		Yang et al 1990	In solution - Argon ion laser excitation at 514.5 nm was used in all experiments.
1187		Bilirubin_analogues		Yang et al 1990	In solution - Argon ion laser excitation at 514.5 nm was used in all experiments.
1188		Bilirubin_analogues		Yang et al 1990	In solution - Argon ion laser excitation at 514.5 nm was used in all experiments.
1188		Bilirubin_analogues		Yang et al 1990	In solution - Argon ion laser excitation at 514.5 nm was used in all experiments.
1188		Bilirubin_analogues		Yang et al 1990	In solution - Argon ion laser excitation at 514.5 nm was used in all experiments.
1190		Bilirubin_analogues		Yang et al 1990	In solution - Argon ion laser excitation at 514.5 nm was used in all experiments.
1191		CuTMPyP copper tetrakis(4-N-methylpyridyl)porphyrin		Chen et al 2002	measured on a Labram-010 Raman spectrometer, resolution is less than 2 cm−23
1191		Carotenoid	Frenulina sanguinolenta	Gaspard et al 2018	LabRam HR 800 spectrometer allowing a spectral resolution of 2 cm−16
1191	Green	Biliverdin		Holt et al 1989	SERRS spectra biliverdin photoisomers
1191		Bilirubin_analogues		Yang et al 1990	In solution - Argon ion laser excitation at 514.5 nm was used in all experiments.
1191		Bilirubin_analogues		Yang et al 1990	In solution - Argon ion laser excitation at 514.5 nm was used in all experiments.
1192		Bilirubin_analogues		Yang et al 1990	In solution - Argon ion laser excitation at 514.5 nm was used in all experiments.
1193	Green	Biliverdin		Holt et al 1989	SERRS spectra biliverdin photoisomers
1199		Bilirubin III alpha		Yang et al 1990	In solution - Argon ion laser excitation at 514.5 nm was used in all experiments.
1199		Bilirubin_analogues		Yang et al 1990	In solution - Argon ion laser excitation at 514.5 nm was used in all experiments.
1199		Bilirubin_analogues		Yang et al 1990	In solution - Argon ion laser excitation at 514.5 nm was used in all experiments.
1200		Indole		Centeno and Shamir 2008	FTIR using a Bruker Vertex70 with a spectral resolution of 4 cm−10
1206	Yellow	Xanthine		Muniz-Miranda et al 2018	FT-SERS spectral range of 3600−50 cm−1 180° geometry, with 200 mW
1208	Yellow	Xanthopterin		Feng et al 2001	Coherent DPSS 532 Model 200 532 nm single-frequency laser
1214	Yellow	Xanthine		Muniz-Miranda et al 2018	FT-SERS spectral range of 3600−50 cm−1 180° geometry, with 200 mW
1219		CuTMPyP copper tetrakis(4-N-methylpyridyl)porphyrin		Chen et al 2002	measured on a Labram-010 Raman spectrometer, resolution is less than 2 cm−24
1220	Black	Eumelanin	R. esculenta	Centeno and Shamir 2008	FTIR using a Bruker Vertex70 with a spectral resolution of 4 cm−32
1220	Yellow	Xanthopterin		Feng et al 2001	Coherent DPSS 532 Model 200 532 nm single-frequency laser
1220		Bilirubin_analogues		Yang et al 1990	In solution - Argon ion laser excitation at 514.5 nm was used in all experiments.
1221	Yellow	Xanthine		Muniz-Miranda et al 2018	FT-SERS spectral range of 3600−50 cm−1 180° geometry, with 200 mW
1223		Cytochrome c-like	Frenulina sanguinolenta	Gaspard et al 2018	LabRam HR 800 spectrometer allowing a spectral resolution of 2 cm−23
1223	Yellow	Xanthine		Muniz-Miranda et al 2018	FT-SERS spectral range of 3600−50 cm−1 180° geometry, with 200 mW
1224	Sepia		Sepia officinalis	Centeno and Shamir 2008	FTIR using a Bruker Vertex70 with a spectral resolution of 4 cm−52
1224	Yellow	Xanthine		Muniz-Miranda et al 2018	FT-SERS spectral range of 3600−50 cm−1 180° geometry, with 200 mW
1232	Sepia		Sepia officinalis	Centeno and Shamir 2008	FTIR using a Bruker Vertex70 with a spectral resolution of 4 cm−51
1237	Green	Biliverdin		Margulies and Toporowicz 1984	Resonance Raman spectra with Warshel method
1240		CuTSPP copper tetrakis(4-sulfonatophenyl)pophyrin		Chen et al 2002	measured on a Labram-010 Raman spectrometer, resolution is less than 2 cm−13
1241	Sepia		Sepia officinalis	Centeno and Shamir 2008	FTIR using a Bruker Vertex70 with a spectral resolution of 4 cm−50
1243	Green	Biliverdin		Holt et al 1989	SERRS spectra biliverdin photoisomers
1245	Green	Biliverdin		Holt et al 1989	SERRS spectra biliverdin photoisomers
1245	Yellow	Xanthine		Muniz-Miranda et al 2018	FT-SERS spectral range of 3600−50 cm−1 180° geometry, with 200 mW
1247	Green	Biliverdin		Holt et al 1989	SERRS spectra biliverdin photoisomers
1247	Green	Biliverdin		Holt et al 1989	SERRS spectra biliverdin photoisomers
1247	Green	Biliverdin		Margulies and Toporowicz 1984	Resonance Raman spectra with Warshel method
1247		Bilirubin_analogues		Yang et al 1990	In solution - Argon ion laser excitation at 514.5 nm was used in all experiments.
1248	Green	Biliverdin		Hu et al. (2000); Aydin (2013); Thomas et al. (2015)	Senterra Raman microscope with a 785 nm laser set to 100 mW
1248	Yellow	Xanthine		Muniz-Miranda et al 2018	FT-SERS spectral range of 3600−50 cm−1 180° geometry, with 200 mW
1248		Bilirubin_analogues		Yang et al 1990	In solution - Argon ion laser excitation at 514.5 nm was used in all experiments.
1250		Indole		Centeno and Shamir 2008	FTIR using a Bruker Vertex70 with a spectral resolution of 4 cm−9
1252	Green	Biliverdin		Holt et al 1989	SERRS spectra biliverdin photoisomers
1252		Bilirubin_analogues		Yang et al 1990	In solution - Argon ion laser excitation at 514.5 nm was used in all experiments.
1253		Bilirubin_analogues		Yang et al 1990	In solution - Argon ion laser excitation at 514.5 nm was used in all experiments.
1253		Bilirubin_analogues		Yang et al 1990	In solution - Argon ion laser excitation at 514.5 nm was used in all experiments.
1254		CuTMPyP copper tetrakis(4-N-methylpyridyl)porphyrin		Chen et al 2002	measured on a Labram-010 Raman spectrometer, resolution is less than 2 cm−25
1254	Green	Biliverdin		Holt et al 1989	SERRS spectra biliverdin photoisomers
1255	Borwn	Protoporphyrin IX		After Hu et al. (2001); Thomas et al. (2015)	Senterra Raman microscope with a 785 nm laser set to 100 mW
1255	Green	Biliverdin		Holt et al 1989	SERRS spectra biliverdin photoisomers
1255	Green	Biliverdin		Holt et al 1989	SERRS spectra biliverdin photoisomers
1256	Green	Biliverdin		Holt et al 1989	SERRS spectra biliverdin photoisomers
1261	Yellow	Xanthine		Muniz-Miranda et al 2018	FT-SERS spectral range of 3600−50 cm−1 180° geometry, with 200 mW
1263	Green	Biliverdin		Holt et al 1989	SERRS spectra biliverdin photoisomers
1264		Bilirubin_analogues		Yang et al 1990	In solution - Argon ion laser excitation at 514.5 nm was used in all experiments.
1268	Green	Biliverdin		Holt et al 1989	SERRS spectra biliverdin photoisomers
1268	Red		Nerita waigiensis	Komura et al 2018	(ATR)-FTIR spectrum
1268	Yellow	Xanthine		Muniz-Miranda et al 2018	FT-SERS spectral range of 3600−50 cm−1 180° geometry, with 200 mW
1269	Green	Biliverdin		Dybas et al 2018	499 and 532 nm excitation lines
1269	Green	Biliverdin		Dybas et al 2018	502 and 532 nm excitation lines
1269		Bilirubin_analogues		Yang et al 1990	In solution - Argon ion laser excitation at 514.5 nm was used in all experiments.
1270		Bilirubin_analogues		Yang et al 1990	In solution - Argon ion laser excitation at 514.5 nm was used in all experiments.
1271		Bilirubin XIII alpha		Yang et al 1990	In solution - Argon ion laser excitation at 514.5 nm was used in all experiments.
1271		Bilirubin_analogues		Yang et al 1990	In solution - Argon ion laser excitation at 514.5 nm was used in all experiments.
1272	Green	Biliverdin		Margulies and Toporowicz 1984	Resonance Raman spectra with Warshel method
1273	Green	Biliverdin		Holt et al 1989	SERRS spectra biliverdin photoisomers
1273	Green	Biliverdin		Holt et al 1989	SERRS spectra biliverdin photoisomers
1273		Bilirubin IX alpha		Yang et al 1990	In solution - Argon ion laser excitation at 514.5 nm was used in all experiments.
1273		Bilirubin_analogues		Yang et al 1990	In solution - Argon ion laser excitation at 514.5 nm was used in all experiments.
1274		Carotenoid	Frenulina sanguinolenta	Gaspard et al 2018	LabRam HR 800 spectrometer allowing a spectral resolution of 2 cm−17
1274		Bilirubin III alpha		Yang et al 1990	In solution - Argon ion laser excitation at 514.5 nm was used in all experiments.
1274		Bilirubin_analogues		Yang et al 1990	In solution - Argon ion laser excitation at 514.5 nm was used in all experiments.
1278	Yellow	Xanthine		Muniz-Miranda et al 2018	FT-SERS spectral range of 3600−50 cm−1 180° geometry, with 200 mW
1282	Black		Nerita waigiensis	Komura et al 2018	(ATR)-FTIR spectrum
1283	Yellow	Xanthine		Muniz-Miranda et al 2018	FT-SERS spectral range of 3600−50 cm−1 180° geometry, with 200 mW
1283		Bilirubin_analogues		Yang et al 1990	In solution - Argon ion laser excitation at 514.5 nm was used in all experiments.
1284		Bilirubin_analogues		Yang et al 1990	In solution - Argon ion laser excitation at 514.5 nm was used in all experiments.
1286	Green	Biliverdin		Holt et al 1989	SERRS spectra biliverdin photoisomers
1287	Yellow	Xanthopterin		Feng et al 2001	Coherent DPSS 532 Model 200 532 nm single-frequency laser
1287		Bilirubin_analogues		Yang et al 1990	In solution - Argon ion laser excitation at 514.5 nm was used in all experiments.
1288	Green	Biliverdin		Holt et al 1989	SERRS spectra biliverdin photoisomers
1288		Bilirubin_analogues		Yang et al 1990	In solution - Argon ion laser excitation at 514.5 nm was used in all experiments.
1290	Green	Biliverdin		Holt et al 1989	SERRS spectra biliverdin photoisomers
1291	Yellow	Xanthopterin		Feng et al 2001	Coherent DPSS 532 Model 200 532 nm single-frequency laser
1293		Bilirubin_analogues		Yang et al 1990	In solution - Argon ion laser excitation at 514.5 nm was used in all experiments.
1294	Yellow	Bilirubin		Dybas et al 2018	490 and 532 nm excitation lines
1294	Yellow	Bilirubin		Dybas et al 2018	495 and 532 nm excitation lines
1295	pink-red		Mimachlamys gloriosa	Bergamonti et al 2013	micro-Raman investigation using laser excitations at 632.8 nm, 532 nm and 473.1 nm
1295	brown-orange		Gibberulus gibberulus	Bergamonti et al 2013	micro-Raman investigation using laser excitations at 632.8 nm, 532 nm and 473.1 nm
1295	brown-orange		Oxymeris crenulata	Bergamonti et al 2013	micro-Raman investigation using laser excitations at 632.8 nm, 532 nm and 473.1 nm
1295	Green	Biliverdin		Hu et al. (2000, 2001); Thomas et al. (2015)	Senterra Raman microscope with a 785 nm laser set to 100 mW
1296	brown-red		Acanthocardia tuberculata	Bergamonti et al 2013	micro-Raman investigation using laser excitations at 632.8 nm, 532 nm and 473.1 nm
1296	Green	Biliverdin		Holt et al 1989	SERRS spectra biliverdin photoisomers
1297	light-brown		Stramonita haemastoma	Bergamonti et al 2013	micro-Raman investigation using laser excitations at 632.8 nm, 532 nm and 473.1 nm
1297	yellow		Conomurex luhuanus	Bergamonti et al 2013	micro-Raman investigation using laser excitations at 632.8 nm, 532 nm and 473.1 nm
1297	red		Conus pertusus	Bergamonti et al 2013	micro-Raman investigation using laser excitations at 632.8 nm, 532 nm and 473.1 nm
1297	yellow		Gibberulus gibberulus	Bergamonti et al 2013	micro-Raman investigation using laser excitations at 632.8 nm, 532 nm and 473.1 nm
1298	dark-red		Bractechlamys vexillum	Bergamonti et al 2013	micro-Raman investigation using laser excitations at 632.8 nm, 532 nm and 473.1 nm
1298	Green	Biliverdin		Holt et al 1989	SERRS spectra biliverdin photoisomers
1300	Green	Biliverdin		Holt et al 1989	SERRS spectra biliverdin photoisomers
1300	Green	Biliverdin		Margulies and Toporowicz 1984	Resonance Raman spectra with Warshel method
1300	Green	Biliverdin		Margulies and Toporowicz 1984	Resonance Raman spectra with Warshel method
1300		NiUroporphyrin		Shelnutt 1982	RES interpretation
1303	Yellow	Xanthine		Muniz-Miranda et al 2018	FT-SERS spectral range of 3600−50 cm−1 180° geometry, with 200 mW
1305	Yellow	Xanthine		Muniz-Miranda et al 2018	FT-SERS spectral range of 3600−50 cm−1 180° geometry, with 200 mW
1307		FeIIIUroporphyrin		Shelnutt 1982	RES interpretation
1308	Red	Uroporphyrin I		Gaspard et al 2018	LabRam HR 800 spectrometer allowing a spectral resolution of 2 cm−5
1308		Cytochrome c-like	Frenulina sanguinolenta	Gaspard et al 2018	LabRam HR 800 spectrometer allowing a spectral resolution of 2 cm−24
1308	Green	Biliverdin		Margulies and Toporowicz 1984	Resonance Raman spectra with Warshel method
1309		Copper-Uroporphyrin		Shelnutt 1981	RES interpretation
1309		CoUroporphyrin		Shelnutt 1982	RES interpretation
1310		CuUroporphyrin		Shelnutt 1982	RES interpretation
1313	Green	Biliverdin		Margulies and Toporowicz 1984	Resonance Raman spectra with Warshel method
1313	Green	Biliverdin		Margulies and Toporowicz 1984	Resonance Raman spectra with Warshel method
1313	Green	Biliverdin		Margulies and Toporowicz 1984	Resonance Raman spectra with Warshel method
1313	Yellow	Xanthine		Muniz-Miranda et al 2018	FT-SERS spectral range of 3600−50 cm−1 180° geometry, with 200 mW
1316		Bilirubin_analogues		Yang et al 1990	In solution - Argon ion laser excitation at 514.5 nm was used in all experiments.
1320	Yellow	Xanthopterin		Feng et al 2001	Coherent DPSS 532 Model 200 532 nm single-frequency laser
1320	Green	Biliverdin		Margulies and Toporowicz 1984	Resonance Raman spectra with Warshel method
1320	Yellow	Xanthine		Muniz-Miranda et al 2018	FT-SERS spectral range of 3600−50 cm−1 180° geometry, with 200 mW
1321		Bilirubin_analogues		Yang et al 1990	In solution - Argon ion laser excitation at 514.5 nm was used in all experiments.
1322	Green	Biliverdin		Margulies and Toporowicz 1984	Resonance Raman spectra with Warshel method
1324	Green	Biliverdin		Holt et al 1989	SERRS spectra biliverdin photoisomers
1325	Sepia		Sepia officinalis	Centeno and Shamir 2008	FTIR using a Bruker Vertex70 with a spectral resolution of 4 cm−49
1325	Green	Biliverdin		Holt et al 1989	SERRS spectra biliverdin photoisomers
1325	Green	Biliverdin		Holt et al 1989	SERRS spectra biliverdin photoisomers
1328	Yellow	Xanthopterin		Feng et al 2001	Coherent DPSS 532 Model 200 532 nm single-frequency laser
1328	Green	Biliverdin		Margulies and Toporowicz 1984	Resonance Raman spectra with Warshel method
1329	Green	Biliverdin		Holt et al 1989	SERRS spectra biliverdin photoisomers
1330	Yellow	Xanthine		Muniz-Miranda et al 2018	FT-SERS spectral range of 3600−50 cm−1 180° geometry, with 200 mW
1331	Green	Biliverdin		Holt et al 1989	SERRS spectra biliverdin photoisomers
1333	Green	Biliverdin		Holt et al 1989	SERRS spectra biliverdin photoisomers
1335		Indole		Centeno and Shamir 2008	FTIR using a Bruker Vertex70 with a spectral resolution of 4 cm−8
1335	red	uroporphyrin	Clanculus margaritarius	Williams et al 2016	534 nm using a Senterra Bruker instrument. Laser output at the source was 1–10 mW
1339	Borwn	Protoporphyrin IX		Hu et al. (1996); Thomas et al. (2015)	Senterra Raman microscope with a 785 nm laser set to 100 mW
1339	Black		Nerita waigiensis	Komura et al 2018	(ATR)-FTIR spectrum
1339	Yellow	Xanthine		Muniz-Miranda et al 2018	FT-SERS spectral range of 3600−50 cm−1 180° geometry, with 200 mW
1340	Green	Biliverdin		Holt et al 1989	SERRS spectra biliverdin photoisomers
1341	Black	Eumelanin	R. esculenta	Centeno and Shamir 2008	FTIR using a Bruker Vertex70 with a spectral resolution of 4 cm−31
1341	Green	Biliverdin		Holt et al 1989	SERRS spectra biliverdin photoisomers
1341	Green	Biliverdin		Margulies and Toporowicz 1984	Resonance Raman spectra with Warshel method
1343		Bilirubin_analogues		Yang et al 1990	In solution - Argon ion laser excitation at 514.5 nm was used in all experiments.
1344		Bilirubin XIII alpha		Yang et al 1990	In solution - Argon ion laser excitation at 514.5 nm was used in all experiments.
1344		Bilirubin_analogues		Yang et al 1990	In solution - Argon ion laser excitation at 514.5 nm was used in all experiments.
1344		Bilirubin_analogues		Yang et al 1990	In solution - Argon ion laser excitation at 514.5 nm was used in all experiments.
1345	black	melanin	Clanculus margaritarius	Williams et al 2016	537 nm using a Senterra Bruker instrument. Laser output at the source was 1–10 mW
1345		Bilirubin IX alpha		Yang et al 1990	In solution - Argon ion laser excitation at 514.5 nm was used in all experiments.
1345		Bilirubin_analogues		Yang et al 1990	In solution - Argon ion laser excitation at 514.5 nm was used in all experiments.
1348		CuTMPyP copper tetrakis(4-N-methylpyridyl)porphyrin		Chen et al 2002	measured on a Labram-010 Raman spectrometer, resolution is less than 2 cm−26
1348	Green	Biliverdin		Holt et al 1989	SERRS spectra biliverdin photoisomers
1349	Black		Nerita waigiensis	Komura et al 2018	(ATR)-FTIR spectrum
1351		Indole		Centeno and Shamir 2008	FTIR using a Bruker Vertex70 with a spectral resolution of 4 cm−7
1351	Yellow	Xanthine		Muniz-Miranda et al 2018	FT-SERS spectral range of 3600−50 cm−1 180° geometry, with 200 mW
1352	Yellow	Xanthopterin		Feng et al 2001	Coherent DPSS 532 Model 200 532 nm single-frequency laser
1352	Green	Biliverdin		Holt et al 1989	SERRS spectra biliverdin photoisomers
1352	Green	Biliverdin		Holt et al 1989	SERRS spectra biliverdin photoisomers
1355	Yellow	Xanthopterin		Feng et al 2001	Coherent DPSS 532 Model 200 532 nm single-frequency laser
1358	Red	Uroporphyrin I		Gaspard et al 2018	LabRam HR 800 spectrometer allowing a spectral resolution of 2 cm−4
1358		Cytochrome c-like	Frenulina sanguinolenta	Gaspard et al 2018	LabRam HR 800 spectrometer allowing a spectral resolution of 2 cm−25
1359	Green	Biliverdin		Holt et al 1989	SERRS spectra biliverdin photoisomers
1360	Black	Melanin-like	Coenothyris vulgaris	Gaspard et al 2018	LabRam HR 800 spectrometer allowing a spectral resolution of 2 cm−37
1360	Green	Biliverdin		Holt et al 1989	SERRS spectra biliverdin photoisomers
1362	Green	Biliverdin		Holt et al 1989	SERRS spectra biliverdin photoisomers
1364	Yellow	Xanthine		Muniz-Miranda et al 2018	FT-SERS spectral range of 3600−50 cm−1 180° geometry, with 200 mW
1365	Yellow	Xanthine		Muniz-Miranda et al 2018	FT-SERS spectral range of 3600−50 cm−1 180° geometry, with 200 mW
1366		CuTSPP copper tetrakis(4-sulfonatophenyl)pophyrin		Chen et al 2002	measured on a Labram-010 Raman spectrometer, resolution is less than 2 cm−14
1367	Sepia		Sepia officinalis	Centeno and Shamir 2008	FTIR using a Bruker Vertex70 with a spectral resolution of 4 cm−47
1367		CuTMPyP copper tetrakis(4-N-methylpyridyl)porphyrin		Chen et al 2002	measured on a Labram-010 Raman spectrometer, resolution is less than 2 cm−27
1367	Red		Nerita waigiensis	Komura et al 2018	(ATR)-FTIR spectrum
1368		Bilirubin_analogues		Yang et al 1990	In solution - Argon ion laser excitation at 514.5 nm was used in all experiments.
1369		Bilirubin_analogues		Yang et al 1990	In solution - Argon ion laser excitation at 514.5 nm was used in all experiments.
1370	Sepia		Sepia officinalis	Centeno and Shamir 2008	FTIR using a Bruker Vertex70 with a spectral resolution of 4 cm−48
1370	Black	Melanin	Lingulepis pinnaformis	Gaspard et al 2018	LabRam HR 800 spectrometer allowing a spectral resolution of 2 cm−35
1372	Green	Biliverdin		Holt et al 1989	SERRS spectra biliverdin photoisomers
1374	Yellow	Xanthine		Muniz-Miranda et al 2018	FT-SERS spectral range of 3600−50 cm−1 180° geometry, with 200 mW
1376		FeIIIUroporphyrin		Shelnutt 1982	RES interpretation
1379		Pyrrole		Centeno and Shamir 2008	FTIR using a Bruker Vertex70 with a spectral resolution of 4 cm−81
1379		CuUroporphyrin		Shelnutt 1982	RES interpretation
1380	Yellow	Xanthine		Muniz-Miranda et al 2018	FT-SERS spectral range of 3600−50 cm−1 180° geometry, with 200 mW
1382		Bilirubin_analogues		Yang et al 1990	In solution - Argon ion laser excitation at 514.5 nm was used in all experiments.
1382		Bilirubin_analogues		Yang et al 1990	In solution - Argon ion laser excitation at 514.5 nm was used in all experiments.
1383		NiUroporphyrin		Shelnutt 1982	RES interpretation
1383		Bilirubin IX alpha		Yang et al 1990	In solution - Argon ion laser excitation at 514.5 nm was used in all experiments.
1383		Bilirubin III alpha		Yang et al 1990	In solution - Argon ion laser excitation at 514.5 nm was used in all experiments.
1383		Bilirubin_analogues		Yang et al 1990	In solution - Argon ion laser excitation at 514.5 nm was used in all experiments.
1383		Bilirubin_analogues		Yang et al 1990	In solution - Argon ion laser excitation at 514.5 nm was used in all experiments.
1385	Green	Biliverdin		Holt et al 1989	SERRS spectra biliverdin photoisomers
1385	Red		P. margaritifera	Karampelas et al 2019	Renishaw inVia spectrometer at DANAT or Jobin‐Yvon T64000 spectrometer at IMN
1386	Green	Biliverdin		Holt et al 1989	SERRS spectra biliverdin photoisomers
1387	Sepia		Sepia officinalis	Centeno and Shamir 2008	FTIR using a Bruker Vertex70 with a spectral resolution of 4 cm−46
1387	Yellow	Xanthine		Muniz-Miranda et al 2018	FT-SERS spectral range of 3600−50 cm−1 180° geometry, with 200 mW
1390	Green	Biliverdin		Holt et al 1989	SERRS spectra biliverdin photoisomers
1393	Yellow	Xanthine		Muniz-Miranda et al 2018	FT-SERS spectral range of 3600−50 cm−1 180° geometry, with 200 mW
1395	Red	Uroporphyrin I		Gaspard et al 2018	LabRam HR 800 spectrometer allowing a spectral resolution of 2 cm−3
1395		Cytochrome c-like	Frenulina sanguinolenta	Gaspard et al 2018	LabRam HR 800 spectrometer allowing a spectral resolution of 2 cm−26
1395		Cytochrome p30/b-558-like	Frenulina sanguinolenta	Gaspard et al 2018	LabRam HR 800 spectrometer allowing a spectral resolution of 2 cm−29
1398	Yellow	Xanthine		Muniz-Miranda et al 2018	FT-SERS spectral range of 3600−50 cm−1 180° geometry, with 200 mW
1400		Melanin	Notosaria nigricans	Gaspard et al 2018	LabRam HR 800 spectrometer allowing a spectral resolution of 2 cm−11
1402		FeIIIUroporphyrin		Shelnutt 1982	RES interpretation
1402		CoUroporphyrin		Shelnutt 1982	RES interpretation
1403		Copper-Uroporphyrin		Shelnutt 1981	RES interpretation
1403		CuUroporphyrin		Shelnutt 1982	RES interpretation
1404	Yellow	Xanthine		Muniz-Miranda et al 2018	FT-SERS spectral range of 3600−50 cm−1 180° geometry, with 200 mW
1405	Green	Biliverdin		Margulies and Toporowicz 1984	Resonance Raman spectra with Warshel method
1406		NiUroporphyrin		Shelnutt 1982	RES interpretation
1406		Bilirubin_analogues		Yang et al 1990	In solution - Argon ion laser excitation at 514.5 nm was used in all experiments.
1408	Green	Biliverdin		Margulies and Toporowicz 1984	Resonance Raman spectra with Warshel method
1409	Sepia		Sepia officinalis	Centeno and Shamir 2008	FTIR using a Bruker Vertex70 with a spectral resolution of 4 cm−45
1409		Bilirubin_analogues		Yang et al 1990	In solution - Argon ion laser excitation at 514.5 nm was used in all experiments.
1413		Indole		Centeno and Shamir 2008	FTIR using a Bruker Vertex70 with a spectral resolution of 4 cm−6
1417	Sepia		Sepia officinalis	Centeno and Shamir 2008	FTIR using a Bruker Vertex70 with a spectral resolution of 4 cm−44
1418	Black	Eumelanin	R. esculenta	Centeno and Shamir 2008	FTIR using a Bruker Vertex70 with a spectral resolution of 4 cm−30
1418		Pyrrole		Centeno and Shamir 2008	FTIR using a Bruker Vertex70 with a spectral resolution of 4 cm−80
1418	Green	Biliverdin		Holt et al 1989	SERRS spectra biliverdin photoisomers
1421	Yellow	Xanthine		Muniz-Miranda et al 2018	FT-SERS spectral range of 3600−50 cm−1 180° geometry, with 200 mW
1422	Yellow	Xanthopterin		Feng et al 2001	Coherent DPSS 532 Model 200 532 nm single-frequency laser
1425	Yellow	Xanthopterin		Feng et al 2001	Coherent DPSS 532 Model 200 532 nm single-frequency laser
1430	Yellow	Xanthine		Muniz-Miranda et al 2018	FT-SERS spectral range of 3600−50 cm−1 180° geometry, with 200 mW
1430	Yellow	Xanthine		Muniz-Miranda et al 2018	FT-SERS spectral range of 3600−50 cm−1 180° geometry, with 200 mW
1433	Green	Biliverdin		Holt et al 1989	SERRS spectra biliverdin photoisomers
1433	Green	Biliverdin		Holt et al 1989	SERRS spectra biliverdin photoisomers
1434	Green	Biliverdin		Holt et al 1989	SERRS spectra biliverdin photoisomers
1434	Red		Nerita waigiensis	Komura et al 2018	(ATR)-FTIR spectrum
1436	Green	Biliverdin		Holt et al 1989	SERRS spectra biliverdin photoisomers
1436	Green	Biliverdin		Holt et al 1989	SERRS spectra biliverdin photoisomers
1437	Green	Biliverdin		Holt et al 1989	SERRS spectra biliverdin photoisomers
1438	Sepia		Sepia officinalis	Centeno and Shamir 2008	FTIR using a Bruker Vertex70 with a spectral resolution of 4 cm−43
1440	Green	Biliverdin		Holt et al 1989	SERRS spectra biliverdin photoisomers
1443	Green	Biliverdin		Margulies and Toporowicz 1984	Resonance Raman spectra with Warshel method
1443	black	melanin	Clanculus margaritarius	Williams et al 2016	536 nm using a Senterra Bruker instrument. Laser output at the source was 1–10 mW
1443		Bilirubin_analogues		Yang et al 1990	In solution - Argon ion laser excitation at 514.5 nm was used in all experiments.
1444		Bilirubin XIII alpha		Yang et al 1990	In solution - Argon ion laser excitation at 514.5 nm was used in all experiments.
1444		Bilirubin_analogues		Yang et al 1990	In solution - Argon ion laser excitation at 514.5 nm was used in all experiments.
1445	red	uroporphyrin	Clanculus margaritarius	Williams et al 2016	533 nm using a Senterra Bruker instrument. Laser output at the source was 1–10 mW
1446		Carotenoid	Frenulina sanguinolenta	Gaspard et al 2018	LabRam HR 800 spectrometer allowing a spectral resolution of 2 cm−18
1447		Bilirubin IX alpha		Yang et al 1990	In solution - Argon ion laser excitation at 514.5 nm was used in all experiments.
1447		Bilirubin_analogues		Yang et al 1990	In solution - Argon ion laser excitation at 514.5 nm was used in all experiments.
1449	Green	Biliverdin		Margulies and Toporowicz 1984	Resonance Raman spectra with Warshel method
1450	Green	Biliverdin		Holt et al 1989	SERRS spectra biliverdin photoisomers
1450	Green	Biliverdin		Holt et al 1989	SERRS spectra biliverdin photoisomers
1451		Bilirubin_analogues		Yang et al 1990	In solution - Argon ion laser excitation at 514.5 nm was used in all experiments.
1453		Indole		Centeno and Shamir 2008	FTIR using a Bruker Vertex70 with a spectral resolution of 4 cm−5
1453	Green	Biliverdin		Holt et al 1989	SERRS spectra biliverdin photoisomers
1454	Yellow	Xanthine		Muniz-Miranda et al 2018	FT-SERS spectral range of 3600−50 cm−1 180° geometry, with 200 mW
1454		Bilirubin_analogues		Yang et al 1990	In solution - Argon ion laser excitation at 514.5 nm was used in all experiments.
1454		Bilirubin_analogues		Yang et al 1990	In solution - Argon ion laser excitation at 514.5 nm was used in all experiments.
1456		Bilirubin_analogues		Yang et al 1990	In solution - Argon ion laser excitation at 514.5 nm was used in all experiments.
1457	Sepia		Sepia officinalis	Centeno and Shamir 2008	FTIR using a Bruker Vertex70 with a spectral resolution of 4 cm−42
1457	Yellow	Xanthine		Muniz-Miranda et al 2018	FT-SERS spectral range of 3600−50 cm−1 180° geometry, with 200 mW
1458	Yellow	Xanthine		Muniz-Miranda et al 2018	FT-SERS spectral range of 3600−50 cm−1 180° geometry, with 200 mW
1458	Yellow	Xanthine		Muniz-Miranda et al 2018	FT-SERS spectral range of 3600−50 cm−1 180° geometry, with 200 mW
1460	Green	Biliverdin		Margulies and Toporowicz 1984	Resonance Raman spectra with Warshel method
1462	Green	Biliverdin		Holt et al 1989	SERRS spectra biliverdin photoisomers
1463	Yellow	Xanthopterin		Feng et al 2001	Coherent DPSS 532 Model 200 532 nm single-frequency laser
1463		Bilirubin_analogues		Yang et al 1990	In solution - Argon ion laser excitation at 514.5 nm was used in all experiments.
1464		Bilirubin XIII alpha		Yang et al 1990	In solution - Argon ion laser excitation at 514.5 nm was used in all experiments.
1464		Bilirubin_analogues		Yang et al 1990	In solution - Argon ion laser excitation at 514.5 nm was used in all experiments.
1465		CuTMPyP copper tetrakis(4-N-methylpyridyl)porphyrin		Chen et al 2002	measured on a Labram-010 Raman spectrometer, resolution is less than 2 cm−28
1465	Yellow	Xanthine		Muniz-Miranda et al 2018	FT-SERS spectral range of 3600−50 cm−1 180° geometry, with 200 mW
1465		Bilirubin III alpha		Yang et al 1990	In solution - Argon ion laser excitation at 514.5 nm was used in all experiments.
1465		Bilirubin_analogues		Yang et al 1990	In solution - Argon ion laser excitation at 514.5 nm was used in all experiments.
1466		Pyrrole		Centeno and Shamir 2008	FTIR using a Bruker Vertex70 with a spectral resolution of 4 cm−79
1466		Bilirubin IX alpha		Yang et al 1990	In solution - Argon ion laser excitation at 514.5 nm was used in all experiments.
1466		Bilirubin_analogues		Yang et al 1990	In solution - Argon ion laser excitation at 514.5 nm was used in all experiments.
1467	Green	Biliverdin		Holt et al 1989	SERRS spectra biliverdin photoisomers
1467	Green	Biliverdin		Holt et al 1989	SERRS spectra biliverdin photoisomers
1467	Green	Biliverdin		Hu et al. (2000); Thomas et al. (2015)	Senterra Raman microscope with a 785 nm laser set to 100 mW
1468		Pyrrole		Centeno and Shamir 2008	FTIR using a Bruker Vertex70 with a spectral resolution of 4 cm−78
1472	Green	Biliverdin		Holt et al 1989	SERRS spectra biliverdin photoisomers
1475	Green	Biliverdin		Margulies and Toporowicz 1984	Resonance Raman spectra with Warshel method
1476	Yellow	Xanthine		Muniz-Miranda et al 2018	FT-SERS spectral range of 3600−50 cm−1 180° geometry, with 200 mW
1476	Yellow	Xanthine		Muniz-Miranda et al 2018	FT-SERS spectral range of 3600−50 cm−1 180° geometry, with 200 mW
1480		Indole		Centeno and Shamir 2008	FTIR using a Bruker Vertex70 with a spectral resolution of 4 cm−4
1481	Yellow	Xanthine		Muniz-Miranda et al 2018	FT-SERS spectral range of 3600−50 cm−1 180° geometry, with 200 mW
1482	Yellow	Xanthopterin		Feng et al 2001	Coherent DPSS 532 Model 200 532 nm single-frequency laser
1482	Yellow	Pheomelanin		Galvan et al 2013	Thermo Fisher DXR Raman microscope laser source at 780 nm of 20 mW power
1483		Carotenoid/Polyene	Novocrania anomala	Gaspard et al 2018	LabRam HR 800 spectrometer allowing a spectral resolution of 2 cm−10
1484		Pyrrole		Centeno and Shamir 2008	FTIR using a Bruker Vertex70 with a spectral resolution of 4 cm−77
1484	Blue		Mytilus edulis	Hedegaard et al 2006	514.5 nm wavelength radiation from an argon/krypton ion laser
1488	Yellow	Pheomelanin		Galvan et al 2013	Thermo Fisher DXR Raman microscope laser source at 780 nm of 20 mW power
1489		FeIIIUroporphyrin		Shelnutt 1982	RES interpretation
1490	Yellow	Pheomelanin		Galvan et al 2013	Thermo Fisher DXR Raman microscope laser source at 780 nm of 20 mW power
1490	Yellow	Pheomelanin		Galvan et al 2013	Thermo Fisher DXR Raman microscope laser source at 780 nm of 20 mW power
1490		Cytochrome p30/b-558-like	Frenulina sanguinolenta	Gaspard et al 2018	LabRam HR 800 spectrometer allowing a spectral resolution of 2 cm−30
1492	Brown		Nautilus pompilius	Hedegaard et al 2006	514.5 nm wavelength radiation from an argon/krypton ion laser
1495	Green	Cobalamin		Puckett et al 1996	(ATR)-FTIR spectrum
1498	Green	Biliverdin		Holt et al 1989	SERRS spectra biliverdin photoisomers
1498	Brown		Macrocypraea cervus	Karampelas et al 2019	Renishaw inVia spectrometer at DANAT or Jobin‐Yvon T64000 spectrometer at IMN
1499		CuUroporphyrin		Shelnutt 1982	RES interpretation
1500	Black		Cymbula oculus	Hedegaard et al 2006	514.5 nm wavelength radiation from an argon/krypton ion laser
1500	Brown		Cymbula oculus	Hedegaard et al 2006	514.5 nm wavelength radiation from an argon/krypton ion laser
1500		Copper-Uroporphyrin		Shelnutt 1981	RES interpretation
1501	Brown,dark		Chlamys mauritana	Hedegaard et al 2006	514.5 nm wavelength radiation from an argon/krypton ion laser
1501	Green	Biliverdin		Holt et al 1989	SERRS spectra biliverdin photoisomers
1501	Green	Biliverdin		Holt et al 1989	SERRS spectra biliverdin photoisomers
1501		Bilirubin_analogues		Yang et al 1990	In solution - Argon ion laser excitation at 514.5 nm was used in all experiments.
1502	Green	Cyanocobalamin		Galluzzi et al 1974	Herzberg-Teller vibronic interaction hQ
1502	Black		Strombus luhuanus	Hedegaard et al 2006	514.5 nm wavelength radiation from an argon/krypton ion laser
1503		Indole		Centeno and Shamir 2008	FTIR using a Bruker Vertex70 with a spectral resolution of 4 cm−3
1503		Bilirubin_analogues		Yang et al 1990	In solution - Argon ion laser excitation at 514.5 nm was used in all experiments.
1504	Blue		Cypraea moneta	Hedegaard et al 2006	514.5 nm wavelength radiation from an argon/krypton ion laser
1504	Green	Biliverdin		Margulies and Toporowicz 1984	Resonance Raman spectra with Warshel method
1505		CuTSPP copper tetrakis(4-sulfonatophenyl)pophyrin		Chen et al 2002	measured on a Labram-010 Raman spectrometer, resolution is less than 2 cm−15
1507	Black		Conus marmoreus	Hedegaard et al 2006	514.5 nm wavelength radiation from an argon/krypton ion laser
1507	Black		Conus marmoreus	Hedegaard et al 2006	514.5 nm wavelength radiation from an argon/krypton ion laser
1507	Black		Conus marmoreus	Hedegaard et al 2006	514.5 nm wavelength radiation from an argon/krypton ion laser
1507		Bilirubin_analogues		Yang et al 1990	In solution - Argon ion laser excitation at 514.5 nm was used in all experiments.
1507		Bilirubin_analogues		Yang et al 1990	In solution - Argon ion laser excitation at 514.5 nm was used in all experiments.
1509	Yellow		Chlamys senatoria	Hedegaard et al 2006	514.5 nm wavelength radiation from an argon/krypton ion laser
1510	Black	Eumelanin	R. esculenta	Centeno and Shamir 2008	FTIR using a Bruker Vertex70 with a spectral resolution of 4 cm−29
1510		Carotenoid	Novocrania anomala	Gaspard et al 2018	LabRam HR 800 spectrometer allowing a spectral resolution of 2 cm−8
1510	Brown,dark		Architectonica perspectiva	Hedegaard et al 2006	514.5 nm wavelength radiation from an argon/krypton ion laser
1510	Brown,pale		Architectonica perspectiva	Hedegaard et al 2006	514.5 nm wavelength radiation from an argon/krypton ion laser
1510	Purple		Hiatula diphos	Hedegaard et al 2006	514.5 nm wavelength radiation from an argon/krypton ion laser
1510		CoUroporphyrin		Shelnutt 1982	RES interpretation
1511	Purple		Chlamys senatoria	Hedegaard et al 2006	514.5 nm wavelength radiation from an argon/krypton ion laser
1513	Brown,pale		Chlamys mauritana	Hedegaard et al 2006	514.5 nm wavelength radiation from an argon/krypton ion laser
1513		Bilirubin_analogues		Yang et al 1990	In solution - Argon ion laser excitation at 514.5 nm was used in all experiments.
1514	brown-red		Acanthocardia tuberculata	Bergamonti et al 2013	micro-Raman investigation using laser excitations at 632.8 nm, 532 nm and 473.1 nm
1514	orange	Beta-carotene (Fluka 22049)		Hedegaard et al 2006	514.5 nm wavelength radiation from an argon/krypton ion laser
1516	dark-red		Bractechlamys vexillum	Bergamonti et al 2013	micro-Raman investigation using laser excitations at 632.8 nm, 532 nm and 473.1 nm
1516	Brownish		Chlamys senatoria	Hedegaard et al 2006	514.5 nm wavelength radiation from an argon/krypton ion laser
1517	Red		Chlamys senatoria	Hedegaard et al 2006	514.5 nm wavelength radiation from an argon/krypton ion laser
1518		Carotenoid	Frenulina sanguinolenta	Gaspard et al 2018	LabRam HR 800 spectrometer allowing a spectral resolution of 2 cm−19
1518	Red		Cypraea aurantium	Hedegaard et al 2006	514.5 nm wavelength radiation from an argon/krypton ion laser
1518	Red		Strombus luhuanus	Hedegaard et al 2006	514.5 nm wavelength radiation from an argon/krypton ion laser
1518		NiUroporphyrin		Shelnutt 1982	RES interpretation
1519	pink-red		Mimachlamys gloriosa	Bergamonti et al 2013	micro-Raman investigation using laser excitations at 632.8 nm, 532 nm and 473.1 nm
1519	brown-orange		Gibberulus gibberulus	Bergamonti et al 2013	micro-Raman investigation using laser excitations at 632.8 nm, 532 nm and 473.1 nm
1519	brown-orange		Oxymeris crenulata	Bergamonti et al 2013	micro-Raman investigation using laser excitations at 632.8 nm, 532 nm and 473.1 nm
1519	Brown		Triplofusus giganteus	Karampelas et al 2019	Renishaw inVia spectrometer at DANAT or Jobin‐Yvon T64000 spectrometer at IMN
1520		CuTMPyP copper tetrakis(4-N-methylpyridyl)porphyrin		Chen et al 2002	measured on a Labram-010 Raman spectrometer, resolution is less than 2 cm−29
1520	Red		Entemnotrochus adansonianus	Hedegaard et al 2006	514.5 nm wavelength radiation from an argon/krypton ion laser
1521	Yellow	Xanthine		Muniz-Miranda et al 2018	FT-SERS spectral range of 3600−50 cm−1 180° geometry, with 200 mW
1522	Black		Nerita albicilla	Hedegaard et al 2006	514.5 nm wavelength radiation from an argon/krypton ion laser
1522	Brown		Helix aspersa	Hedegaard et al 2006	514.5 nm wavelength radiation from an argon/krypton ion laser
1522	Brown		Nautilus albicilla	Hedegaard et al 2006	514.5 nm wavelength radiation from an argon/krypton ion laser
1522	Yellow		Cypraea moneta	Hedegaard et al 2006	514.5 nm wavelength radiation from an argon/krypton ion laser
1523	Orange		Spondylus princeps	Hedegaard et al 2006	514.5 nm wavelength radiation from an argon/krypton ion laser
1523	Red	Polyene	Nerita (Argonerita) signata (Lamarck, 1822)	Komura et al 2018	(ATR)-FTIR spectrum
1524	Brown		Oliva miniacea	Hedegaard et al 2006	514.5 nm wavelength radiation from an argon/krypton ion laser
1524	Orange		Oliva miniacea	Hedegaard et al 2006	514.5 nm wavelength radiation from an argon/krypton ion laser
1524	Black	Polyene	Nerita (Ritena) plicata (Linnaeus, 1758)	Komura et al 2018	(ATR)-FTIR spectrum
1524	Black	Polyene	Nerita (Argonerita) chammaeleon(Linnaeus, 1758)	Komura et al 2018	(ATR)-FTIR spectrum
1524	Deep green	Polyene	Neritina (Linnerita) polita (Linnaeus, 1758)	Komura et al 2018	(ATR)-FTIR spectrum
1524	Green	Polyene	Neritina (Linnerita) polita (Linnaeus, 1758)	Komura et al 2018	(ATR)-FTIR spectrum
1524	Black (between spiral ribs)	Polyene	Nerita (Ritena) costata (Gmelin, 1791)	Komura et al 2018	(ATR)-FTIR spectrum
1525	Orange		Mitra mitra	Hedegaard et al 2006	514.5 nm wavelength radiation from an argon/krypton ion laser
1525	Green	Biliverdin		Holt et al 1989	SERRS spectra biliverdin photoisomers
1525	Black	Polyene	Nerita (Cymostyla) striata (Burrow, 1815)	Komura et al 2018	(ATR)-FTIR spectrum
1525	Green	Polyene	Neritina (Linnerita) rumphii (Récluz, 1841)	Komura et al 2018	(ATR)-FTIR spectrum
1525	Green	Biliverdin		Margulies and Toporowicz 1984	Resonance Raman spectra with Warshel method
1525	Green	Biliverdin		Margulies and Toporowicz 1984	Resonance Raman spectra with Warshel method
1526	red		Conus pertusus	Bergamonti et al 2013	micro-Raman investigation using laser excitations at 632.8 nm, 532 nm and 473.1 nm
1526	yellow		Gibberulus gibberulus	Bergamonti et al 2013	micro-Raman investigation using laser excitations at 632.8 nm, 532 nm and 473.1 nm
1526	Orange		Chlamys senatoria	Hedegaard et al 2006	514.5 nm wavelength radiation from an argon/krypton ion laser
1526	Green	Polyene	Nerita (Linnerita) incerta (von dem Busch, 1844)	Komura et al 2018	(ATR)-FTIR spectrum
1526	Black	Polyene	Neritina (Linnerita) rumphii (Récluz, 1841)	Komura et al 2018	(ATR)-FTIR spectrum
1527	Red	Uroporphyrin I		Gaspard et al 2018	LabRam HR 800 spectrometer allowing a spectral resolution of 2 cm−2
1527		Cytochrome c-like	Frenulina sanguinolenta	Gaspard et al 2018	LabRam HR 800 spectrometer allowing a spectral resolution of 2 cm−27
1527		Cytochrome p30/b-558-like	Frenulina sanguinolenta	Gaspard et al 2018	LabRam HR 800 spectrometer allowing a spectral resolution of 2 cm−31
1527	Light green	Polyene	Nerita (Cymostyla) striata (Burrow, 1815)	Komura et al 2018	(ATR)-FTIR spectrum
1527	Deep green	Polyene	Nerita (Theliostyls) albicilla (Linnaeus, 1758)	Komura et al 2018	(ATR)-FTIR spectrum
1527	Yellow	Polyene	Neritina (Vittina) waigiensis (Lesson, 1831)	Komura et al 2018	(ATR)-FTIR spectrum
1527	Yellow	Polyene	Nerita waigiensis	Komura et al 2018	(ATR)-FTIR spectrum
1528		Pyrrole		Centeno and Shamir 2008	FTIR using a Bruker Vertex70 with a spectral resolution of 4 cm−75
1528	Green		Smaragdia viridis	Hedegaard et al 2006	514.5 nm wavelength radiation from an argon/krypton ion laser
1528	Black	Polyene	Nerita (Amphinerita) insculpta (Récluz, 1841)	Komura et al 2018	(ATR)-FTIR spectrum
1528	Deep green	Polyene	Neritina (Neritina) pulligera (Linnaeus, 1767)	Komura et al 2018	(ATR)-FTIR spectrum
1529	Yellow	Xanthine		Muniz-Miranda et al 2018	FT-SERS spectral range of 3600−50 cm−1 180° geometry, with 200 mW
1530	Deep green	Polyene	Nerita (Cymostyla) tristis (Pilsbry, 1901)	Komura et al 2018	(ATR)-FTIR spectrum
1530	Orange	Polyene	Neritina (Neritina) pulligera (Linnaeus, 1767)	Komura et al 2018	(ATR)-FTIR spectrum
1531		Pyrrole		Centeno and Shamir 2008	FTIR using a Bruker Vertex70 with a spectral resolution of 4 cm−76
1532	Pale yellow	Polyene	Clithonoualaniense (Lesson, 1831)	Komura et al 2018	(ATR)-FTIR spectrum
1533	light-brown		Stramonita haemastoma	Bergamonti et al 2013	micro-Raman investigation using laser excitations at 632.8 nm, 532 nm and 473.1 nm
1533	Yellow	Xanthopterin		Feng et al 2001	Coherent DPSS 532 Model 200 532 nm single-frequency laser
1534	Green	Polyene	Smaragdia rangiana (Récluz, 1842)	Komura et al 2018	(ATR)-FTIR spectrum
1534	Green	Biliverdin		Margulies and Toporowicz 1984	Resonance Raman spectra with Warshel method
1535	Green	Biliverdin		Holt et al 1989	SERRS spectra biliverdin photoisomers
1535	Green	Biliverdin		Holt et al 1989	SERRS spectra biliverdin photoisomers
1537	Yellow	Polyene	Nerita waigiensis	Komura et al 2018	(ATR)-FTIR spectrum
1538	yellow		Conomurex luhuanus	Bergamonti et al 2013	micro-Raman investigation using laser excitations at 632.8 nm, 532 nm and 473.1 nm
1539	Green	Biliverdin		Holt et al 1989	SERRS spectra biliverdin photoisomers
1539	Red		Nerita waigiensis	Komura et al 2018	(ATR)-FTIR spectrum
1540	Red		P. margaritifera	Karampelas et al 2019	Renishaw inVia spectrometer at DANAT or Jobin‐Yvon T64000 spectrometer at IMN
1541	Yellow	Xanthopterin		Feng et al 2001	Coherent DPSS 532 Model 200 532 nm single-frequency laser
1544	Sepia		Sepia officinalis	Centeno and Shamir 2008	FTIR using a Bruker Vertex70 with a spectral resolution of 4 cm−40
1545	Sepia		Sepia officinalis	Centeno and Shamir 2008	FTIR using a Bruker Vertex70 with a spectral resolution of 4 cm−41
1548	Black		Nerita (Theliostyla) exuvia (Linnaeus, 1758)	Komura et al 2018	(ATR)-FTIR spectrum
1549	Green	Biliverdin		Holt et al 1989	SERRS spectra biliverdin photoisomers
1551	Yellow	Xanthine		Muniz-Miranda et al 2018	FT-SERS spectral range of 3600−50 cm−1 180° geometry, with 200 mW
1554	Black (on spiral ribs)		Nerita (Ritena) costata (Gmelin, 1791)	Komura et al 2018	(ATR)-FTIR spectrum
1554	black	melanin	Clanculus margaritarius	Williams et al 2016	535 nm using a Senterra Bruker instrument. Laser output at the source was 1–10 mW
1555		Cytochrome p30/b-558-like	Frenulina sanguinolenta	Gaspard et al 2018	LabRam HR 800 spectrometer allowing a spectral resolution of 2 cm−32
1555	Red	Uroporphyrin I		Williams et al 2016	539 nm using a Senterra Bruker instrument. Laser output at the source was 1–10 mW
1556	Green	Biliverdin		Margulies and Toporowicz 1984	Resonance Raman spectra with Warshel method
1556	red	uroporphyrin	Clanculus margaritarius	Williams et al 2016	532 nm using a Senterra Bruker instrument. Laser output at the source was 1–10 mW
1556		Bilirubin IX alpha		Yang et al 1990	In solution - Argon ion laser excitation at 514.5 nm was used in all experiments.
1556		Bilirubin_analogues		Yang et al 1990	In solution - Argon ion laser excitation at 514.5 nm was used in all experiments.
1557	Black		Neritina (Vittina) waigiensis (Lesson, 1831)	Komura et al 2018	(ATR)-FTIR spectrum
1557	Green	Biliverdin		Margulies and Toporowicz 1984	Resonance Raman spectra with Warshel method
1557		Bilirubin_analogues		Yang et al 1990	In solution - Argon ion laser excitation at 514.5 nm was used in all experiments.
1558	Black		Neritina (Vittina) parallella (Röding, 1798)	Komura et al 2018	(ATR)-FTIR spectrum
1559	Green	Biliverdin		Holt et al 1989	SERRS spectra biliverdin photoisomers
1559	Black		Nerita waigiensis	Komura et al 2018	(ATR)-FTIR spectrum
1559	Deep green		Neripteron (Dostia) cornucopia(Benson, 1836)	Komura et al 2018	(ATR)-FTIR spectrum
1560	Sepia		Sepia officinalis	Centeno and Shamir 2008	FTIR using a Bruker Vertex70 with a spectral resolution of 4 cm−39
1560	Black		Nerita (Theliostyla) picea (Récluz, 1841)	Komura et al 2018	(ATR)-FTIR spectrum
1560	Deep purple		Neritodryas dubia (Gmelin, 1791)	Komura et al 2018	(ATR)-FTIR spectrum
1560	Red		Neritodryas sp.	Komura et al 2018	(ATR)-FTIR spectrum
1562	Red		Nerita waigiensis	Komura et al 2018	(ATR)-FTIR spectrum
1562	Black		Clithon oualaniense (Lesson, 1831)	Komura et al 2018	(ATR)-FTIR spectrum
1562	Black		Clithon (Pictoneritina) chlorostoma(Broderip, 1833)	Komura et al 2018	(ATR)-FTIR spectrum
1562	Deep green		Nerita (Linnerita) incerta (von dem Busch, 1844)	Komura et al 2018	(ATR)-FTIR spectrum
1562	Red		Neritina (Vittina) waigiensis (Lesson, 1831)	Komura et al 2018	(ATR)-FTIR spectrum
1565	Black		Neritodryas sp.	Komura et al 2018	(ATR)-FTIR spectrum
1566	Black		Clithon cryptum (Eichhorst, 2016)	Komura et al 2018	(ATR)-FTIR spectrum
1566	Black		Neritina (Vittina) turritta (Gmelin, 1791)	Komura et al 2018	(ATR)-FTIR spectrum
1570		CuTMPyP copper tetrakis(4-N-methylpyridyl)porphyrin		Chen et al 2002	measured on a Labram-010 Raman spectrometer, resolution is less than 2 cm−30
1570	Green	Biliverdin		Holt et al 1989	SERRS spectra biliverdin photoisomers
1570	Green	Biliverdin		Holt et al 1989	SERRS spectra biliverdin photoisomers
1571	Yellow	Bilirubin		Dybas et al 2018	491 and 532 nm excitation lines
1571		Bilirubin_analogues		Yang et al 1990	In solution - Argon ion laser excitation at 514.5 nm was used in all experiments.
1572		Bilirubin III alpha		Yang et al 1990	In solution - Argon ion laser excitation at 514.5 nm was used in all experiments.
1572		Bilirubin_analogues		Yang et al 1990	In solution - Argon ion laser excitation at 514.5 nm was used in all experiments.
1572		Bilirubin_analogues		Yang et al 1990	In solution - Argon ion laser excitation at 514.5 nm was used in all experiments.
1573	Yellow	Xanthine		Muniz-Miranda et al 2018	FT-SERS spectral range of 3600−50 cm−1 180° geometry, with 200 mW
1574	Sepia		Sepia officinalis	Centeno and Shamir 2008	FTIR using a Bruker Vertex70 with a spectral resolution of 4 cm−38
1574	Yellow	Xanthine		Muniz-Miranda et al 2018	FT-SERS spectral range of 3600−50 cm−1 180° geometry, with 200 mW
1575	Red		P. margaritifera	Karampelas et al 2019	Renishaw inVia spectrometer at DANAT or Jobin‐Yvon T64000 spectrometer at IMN
1576	Green	Biliverdin		Holt et al 1989	SERRS spectra biliverdin photoisomers
1576		Bilirubin_analogues		Yang et al 1990	In solution - Argon ion laser excitation at 514.5 nm was used in all experiments.
1577	Yellow	Bilirubin		Dybas et al 2018	496 and 532 nm excitation lines
1577	Green	Biliverdin		Margulies and Toporowicz 1984	Resonance Raman spectra with Warshel method
1579	Black		Nerita waigiensis	Komura et al 2018	(ATR)-FTIR spectrum
1580		Indole		Centeno and Shamir 2008	FTIR using a Bruker Vertex70 with a spectral resolution of 4 cm−2
1580	Green	Biliverdin		Margulies and Toporowicz 1984	Resonance Raman spectra with Warshel method
1580	Green	Biliverdin		Margulies and Toporowicz 1984	Resonance Raman spectra with Warshel method
1581	Yellow	Xanthopterin		Feng et al 2001	Coherent DPSS 532 Model 200 532 nm single-frequency laser
1581	Yellow	Xanthine		Muniz-Miranda et al 2018	FT-SERS spectral range of 3600−50 cm−1 180° geometry, with 200 mW
1581		FeIIIUroporphyrin		Shelnutt 1982	RES interpretation
1582		Copper-Uroporphyrin		Shelnutt 1981	RES interpretation
1582		CuUroporphyrin		Shelnutt 1982	RES interpretation
1582		Bilirubin IX alpha		Yang et al 1990	In solution - Argon ion laser excitation at 514.5 nm was used in all experiments.
1582		Bilirubin_analogues		Yang et al 1990	In solution - Argon ion laser excitation at 514.5 nm was used in all experiments.
1584		CuTSPP copper tetrakis(4-sulfonatophenyl)pophyrin		Chen et al 2002	measured on a Labram-010 Raman spectrometer, resolution is less than 2 cm−16
1584	Yellow	Xanthopterin		Feng et al 2001	Coherent DPSS 532 Model 200 532 nm single-frequency laser
1584	Red	Uroporphyrin I		Gaspard et al 2018	LabRam HR 800 spectrometer allowing a spectral resolution of 2 cm−1
1584		Cytochrome c-like	Frenulina sanguinolenta	Gaspard et al 2018	LabRam HR 800 spectrometer allowing a spectral resolution of 2 cm−28
1584		Cytochrome p30/b-558-like	Frenulina sanguinolenta	Gaspard et al 2018	LabRam HR 800 spectrometer allowing a spectral resolution of 2 cm−33
1584		Bilirubin XIII alpha		Yang et al 1990	In solution - Argon ion laser excitation at 514.5 nm was used in all experiments.
1584		Bilirubin_analogues		Yang et al 1990	In solution - Argon ion laser excitation at 514.5 nm was used in all experiments.
1585	Borwn	Protoporphyrin IX		Hu et al. (1996); Thomas et al. (2015)	Senterra Raman microscope with a 785 nm laser set to 100 mW
1585	Red		P. margaritifera	Karampelas et al 2019	Renishaw inVia spectrometer at DANAT or Jobin‐Yvon T64000 spectrometer at IMN
1585	Green	Biliverdin		Margulies and Toporowicz 1984	Resonance Raman spectra with Warshel method
1586	Green	Biliverdin		Margulies and Toporowicz 1984	Resonance Raman spectra with Warshel method
1588	Green	Biliverdin		Hu et al. (2000); Thomas et al. (2015)	Senterra Raman microscope with a 785 nm laser set to 100 mW
1588		Bilirubin III alpha		Yang et al 1990	In solution - Argon ion laser excitation at 514.5 nm was used in all experiments.
1588		Bilirubin_analogues		Yang et al 1990	In solution - Argon ion laser excitation at 514.5 nm was used in all experiments.
1590	Black	Eumelanin	R. esculenta	Centeno and Shamir 2008	FTIR using a Bruker Vertex70 with a spectral resolution of 4 cm−28
1590	Green	Biliverdin		Margulies and Toporowicz 1984	Resonance Raman spectra with Warshel method
1590	Green	Biliverdin		Margulies and Toporowicz 1984	Resonance Raman spectra with Warshel method
1592		Melanin	Notosaria nigricans	Gaspard et al 2018	LabRam HR 800 spectrometer allowing a spectral resolution of 2 cm−12
1592	Green	Biliverdin		Holt et al 1989	SERRS spectra biliverdin photoisomers
1593	Yellow	Xanthine		Muniz-Miranda et al 2018	FT-SERS spectral range of 3600−50 cm−1 180° geometry, with 200 mW
1594	Black	Melanin	Lingulepis pinnaformis	Gaspard et al 2018	LabRam HR 800 spectrometer allowing a spectral resolution of 2 cm−36
1594	Green	Biliverdin		Holt et al 1989	SERRS spectra biliverdin photoisomers
1596	Green	Biliverdin		Holt et al 1989	SERRS spectra biliverdin photoisomers
1596	Green	Biliverdin		Margulies and Toporowicz 1984	Resonance Raman spectra with Warshel method
1597		CuTSPP copper tetrakis(4-sulfonatophenyl)pophyrin		Chen et al 2002	measured on a Labram-010 Raman spectrometer, resolution is less than 2 cm−17
1597	Green	Biliverdin		Holt et al 1989	SERRS spectra biliverdin photoisomers
1597	Yellow	Xanthine		Muniz-Miranda et al 2018	FT-SERS spectral range of 3600−50 cm−1 180° geometry, with 200 mW
1597		Bilirubin_analogues		Yang et al 1990	In solution - Argon ion laser excitation at 514.5 nm was used in all experiments.
1598	Yellow	Xanthine		Muniz-Miranda et al 2018	FT-SERS spectral range of 3600−50 cm−1 180° geometry, with 200 mW
1598		CoUroporphyrin		Shelnutt 1982	RES interpretation
1599	Green	Biliverdin		Margulies and Toporowicz 1984	Resonance Raman spectra with Warshel method
1600	Sepia		Sepia officinalis	Centeno and Shamir 2008	FTIR using a Bruker Vertex70 with a spectral resolution of 4 cm−37
1600	Black	Melanin-like	Coenothyris vulgaris	Gaspard et al 2018	LabRam HR 800 spectrometer allowing a spectral resolution of 2 cm−38
1600	Green	Biliverdin		Holt et al 1989	SERRS spectra biliverdin photoisomers
1602		NiUroporphyrin		Shelnutt 1982	RES interpretation
1606	Green	Biliverdin		Margulies and Toporowicz 1984	Resonance Raman spectra with Warshel method
1606		Bilirubin_analogues		Yang et al 1990	In solution - Argon ion laser excitation at 514.5 nm was used in all experiments.
1608	Green	Biliverdin		Dybas et al 2018	500 and 532 nm excitation lines
1608	Green	Biliverdin		Dybas et al 2018	503 and 532 nm excitation lines
1609		Bilirubin_analogues		Yang et al 1990	In solution - Argon ion laser excitation at 514.5 nm was used in all experiments.
1611	Yellow	Bilirubin		Sulk et al, 1999	SERS Detection Limit Solution 633 Raman system
1613	Sepia		Sepia officinalis	Centeno and Shamir 2008	FTIR using a Bruker Vertex70 with a spectral resolution of 4 cm−35
1613	Green	Biliverdin		Margulies and Toporowicz 1984	Resonance Raman spectra with Warshel method
1613		Bilirubin_analogues		Yang et al 1990	In solution - Argon ion laser excitation at 514.5 nm was used in all experiments.
1614	Sepia		Sepia officinalis	Centeno and Shamir 2008	FTIR using a Bruker Vertex70 with a spectral resolution of 4 cm−36
1614	Green	Biliverdin		Holt et al 1989	SERRS spectra biliverdin photoisomers
1614		Bilirubin_analogues		Yang et al 1990	In solution - Argon ion laser excitation at 514.5 nm was used in all experiments.
1615		Indole		Centeno and Shamir 2008	FTIR using a Bruker Vertex70 with a spectral resolution of 4 cm−1
1615	Green	Biliverdin		Holt et al 1989	SERRS spectra biliverdin photoisomers
1615	Green	Biliverdin		Holt et al 1989	SERRS spectra biliverdin photoisomers
1615		Bilirubin_analogues		Yang et al 1990	In solution - Argon ion laser excitation at 514.5 nm was used in all experiments.
1616	Yellow	Bilirubin		Dybas et al 2018	492 and 532 nm excitation lines
1616	Yellow	Bilirubin		Dybas et al 2018	497 and 532 nm excitation lines
1616	Green	Biliverdin		Holt et al 1989	SERRS spectra biliverdin photoisomers
1616	Green	Biliverdin		Holt et al 1989	SERRS spectra biliverdin photoisomers
1618	Green	Biliverdin		Holt et al 1989	SERRS spectra biliverdin photoisomers
1618		Bilirubin IX alpha		Yang et al 1990	In solution - Argon ion laser excitation at 514.5 nm was used in all experiments.
1618		Bilirubin_analogues		Yang et al 1990	In solution - Argon ion laser excitation at 514.5 nm was used in all experiments.
1619	Green	Biliverdin		Holt et al 1989	SERRS spectra biliverdin photoisomers
1619	Borwn	Protoporphyrin IX		Hu et al. (1996); Thomas et al. (2015)	Senterra Raman microscope with a 785 nm laser set to 100 mW
1619		Bilirubin XIII alpha		Yang et al 1990	In solution - Argon ion laser excitation at 514.5 nm was used in all experiments.
1619		Bilirubin_analogues		Yang et al 1990	In solution - Argon ion laser excitation at 514.5 nm was used in all experiments.
1620		Cytochrome p30/b-558-like	Frenulina sanguinolenta	Gaspard et al 2018	LabRam HR 800 spectrometer allowing a spectral resolution of 2 cm−34
1623	Green	Biliverdin		Margulies and Toporowicz 1984	Resonance Raman spectra with Warshel method
1624	Green	Biliverdin		Margulies and Toporowicz 1984	Resonance Raman spectra with Warshel method
1625	Green	Biliverdin		Margulies and Toporowicz 1984	Resonance Raman spectra with Warshel method
1627		FeIIIUroporphyrin		Shelnutt 1982	RES interpretation
1629	Green	Biliverdin		Margulies and Toporowicz 1984	Resonance Raman spectra with Warshel method
1630	Green	Biliverdin		Holt et al 1989	SERRS spectra biliverdin photoisomers
1631	Green	Biliverdin		Holt et al 1989	SERRS spectra biliverdin photoisomers
1634		Bilirubin_analogues		Yang et al 1990	In solution - Argon ion laser excitation at 514.5 nm was used in all experiments.
1634		Bilirubin_analogues		Yang et al 1990	In solution - Argon ion laser excitation at 514.5 nm was used in all experiments.
1635	Green	Biliverdin		Holt et al 1989	SERRS spectra biliverdin photoisomers
1635	Green	Biliverdin		Holt et al 1989	SERRS spectra biliverdin photoisomers
1637		Copper-Uroporphyrin		Shelnutt 1981	RES interpretation
1637		CuUroporphyrin		Shelnutt 1982	RES interpretation
1642	Sepia		Sepia officinalis	Centeno and Shamir 2008	FTIR using a Bruker Vertex70 with a spectral resolution of 4 cm−34
1643		CuTMPyP copper tetrakis(4-N-methylpyridyl)porphyrin		Chen et al 2002	measured on a Labram-010 Raman spectrometer, resolution is less than 2 cm−31
1646		Bilirubin_analogues		Yang et al 1990	In solution - Argon ion laser excitation at 514.5 nm was used in all experiments.
1647		CoUroporphyrin		Shelnutt 1982	RES interpretation
1656		NiUroporphyrin		Shelnutt 1982	RES interpretation
1672	Yellow	Xanthopterin		Feng et al 2001	Coherent DPSS 532 Model 200 532 nm single-frequency laser
1678	Yellow	Xanthopterin		Feng et al 2001	Coherent DPSS 532 Model 200 532 nm single-frequency laser
1682	Green	Biliverdin		Margulies and Toporowicz 1984	Resonance Raman spectra with Warshel method
1690	Black	Eumelanin	R. esculenta	Centeno and Shamir 2008	FTIR using a Bruker Vertex70 with a spectral resolution of 4 cm−27
1700	Sepia		Sepia officinalis	Centeno and Shamir 2008	FTIR using a Bruker Vertex70 with a spectral resolution of 4 cm−33
1703	Yellow	Xanthine		Muniz-Miranda et al 2018	FT-SERS spectral range of 3600−50 cm−1 180° geometry, with 200 mW
1704	Yellow	Xanthine		Muniz-Miranda et al 2018	FT-SERS spectral range of 3600−50 cm−1 180° geometry, with 200 mW
1721	Green	Biliverdin		Margulies and Toporowicz 1984	Resonance Raman spectra with Warshel method
1743	Green	Biliverdin		Margulies and Toporowicz 1984	Resonance Raman spectra with Warshel method
1773	Green	Biliverdin		Margulies and Toporowicz 1984	Resonance Raman spectra with Warshel method
1774	Green	Biliverdin		Margulies and Toporowicz 1984	Resonance Raman spectra with Warshel method
1815		Bilirubin III alpha		Yang et al 1990	In solution - Argon ion laser excitation at 514.5 nm was used in all experiments.
1817	Green	Biliverdin		Margulies and Toporowicz 1984	Resonance Raman spectra with Warshel method
1827	Green	Biliverdin		Margulies and Toporowicz 1984	Resonance Raman spectra with Warshel method
1940	Yellow	Pheomelanin		Galvan et al 2013	Thermo Fisher DXR Raman microscope laser source at 780 nm of 20 mW power
1952	Yellow	Pheomelanin		Galvan et al 2013	Thermo Fisher DXR Raman microscope laser source at 780 nm of 20 mW power
2000	Yellow	Pheomelanin		Galvan et al 2013	Thermo Fisher DXR Raman microscope laser source at 780 nm of 20 mW power
2000	Yellow	Pheomelanin		Galvan et al 2013	Thermo Fisher DXR Raman microscope laser source at 780 nm of 20 mW power
2011	Yellow	Pheomelanin		Galvan et al 2013	Thermo Fisher DXR Raman microscope laser source at 780 nm of 20 mW power
2040	Yellow	Pheomelanin		Galvan et al 2013	Thermo Fisher DXR Raman microscope laser source at 780 nm of 20 mW power
