# Supplementary material for: Molecular Pathways and Pigments Underlying the Colors of the Pearl Oyster Pinctada margaritifera var. cumingii (Linnaeus 1758)
Source: Genes (Basel). 2021 Mar 15;12(3):421. doi: 10.3390/genes12030421 (PMC7998362; doi:10.3390/genes12030421)
Supplement: Supplementary file 1 [file genes-12-00421-s001.zip › Supplementary Materials _Table S02a.xlsx]

## Sheet: Feuil1
Name	Phenotype	Sequences before trim	Sequences after trim
Trim_X16_R1	Red	26765185	26765143
Trim_X16_R2	Red	26765185	26765143
Trim_X17_R1	Red	31422846	31422801
Trim_X17_R2	Red	31422846	31422801
Trim_X18_R1	Red	31985943	31985885
Trim_X18_R2	Red	31985943	31985885
Trim_X19_R1	Red	33152787	33152749
Trim_X19_R2	Red	33152787	33152749
Trim_X21_R1	Yellow	30873282	30873216
Trim_X21_R2	Yellow	30873282	30873216
Trim_X22_R1	Yellow	27541990	27541957
Trim_X22_R2	Yellow	27541990	27541957
Trim_X24_R1	Yellow	31380849	31380806
Trim_X24_R2	Yellow	31380849	31380806
Trim_X25_R1	Yellow	30510114	30510052
Trim_X25_R2	Yellow	30510114	30510052
Trim_X26_R1	Green	32735678	32735641
Trim_X26_R2	Green	32735678	32735641
Trim_X27_R1	Green	31434825	31434784
Trim_X27_R2	Green	31434825	31434784
Trim_X29_R1	Green	35211057	35211010
Trim_X29_R2	Green	35211057	35211010
Trim_X30_R1	Green	37620411	37620355
Trim_X30_R2	Green	37620411	37620355
