# Supplementary material for: Molecular Pathways and Pigments Underlying the Colors of the Pearl Oyster Pinctada margaritifera var. cumingii (Linnaeus 1758)
Source: Genes (Basel). 2021 Mar 15;12(3):421. doi: 10.3390/genes12030421 (PMC7998362; doi:10.3390/genes12030421)
Supplement: Supplementary file 1 [file genes-12-00421-s001.zip › Supplementary Materials _Table S02b.xlsx]

## Sheet: Feuil1
FlagStat name	Phenotype	Total	Secondary	Mapped	Paired	Read 1	Read 2	Properly paired	% PP	WI&MM	Singletons	% singletons
TopHat on X16	Red	34297559	1198078	34297559	33099481	16800955	16298526	28187002	85.1584	29882098	3217383	9.72034
TopHat on X17	Red	38968639	1543714	38968639	37424925	18927030	18497895	31593460	84.4182	33464338	3960587	10.5828
TopHat on X18	Red	38392791	1442206	38392791	36950585	18738564	18212021	30800484	83.3559	32674166	4276419	11.5733
TopHat on X19	Red	40152961	1602895	40152961	38550066	19498817	19051249	32041470	83.1165	34240746	4309320	11.1785
TopHat on X21	Yellow	38725932	1223562	38725932	37502370	19015957	18486413	31361008	83.6241	33446362	4056008	10.8153
TopHat on X22	Yellow	35924217	1252467	35924217	34671750	17605553	17066197	29434930	84.896	31226126	3445624	9.93784
TopHat on X24	Yellow	40019990	1955177	40019990	38064813	19212230	18852583	31819818	83.5938	33954090	4110723	10.7993
TopHat on X25	Yellow	37827968	1204149	37827968	36623819	18548334	18075485	31011926	84.6769	32768180	3855639	10.5277
TopHat on X26	Green	40483176	1587238	40483176	38895938	19736430	19159508	32380268	83.2485	34708610	4187328	10.7655
TopHat on X27	Green	37880066	1443262	37880066	36436804	18521055	17915749	28589788	78.464	31830616	4606188	12.6416
TopHat on X29	Green	45387031	1702276	45387031	43684755	22162115	21522640	36447082	83.432	39180442	4504313	10.311
TopHat on X30	Green	47657582	1791880	47657582	45865702	23227498	22638204	38066754	82.9961	41027480	4838222	10.5487
