# Supplementary material for: Molecular Pathways and Pigments Underlying the Colors of the Pearl Oyster Pinctada margaritifera var. cumingii (Linnaeus 1758)
Source: Genes (Basel). 2021 Mar 15;12(3):421. doi: 10.3390/genes12030421 (PMC7998362; doi:10.3390/genes12030421)
Supplement: Supplementary file 1 [file genes-12-00421-s001.zip › Supplementary Materials _Table S04_S05_S06.xlsx]

## Sheet: RedVsGreen
qseqid	FC	FDR	stitle	sacc	pident	length	mismatch	gapopen	qstart	qend	sstart	send	evalue	bitscore
XLOC_017528	-3.88021	2.75327e-05	uncharacterized protein LOC111114452 [Crassostrea virginica]	XP_022308456	37.607	351	195	8	644	1687	196	525	1.32e-64	231
XLOC_017528	-3.88021	2.75327e-05	methyltransferase-like protein 24 [Mizuhopecten yessoensis	XP_021355930.1									2e-54
XLOC_050712	-3.71372	6.26226e-05	uncharacterized protein LOC111136309 isoform X1 [Crassostrea virginica]	XP_022342775	32.759	116	73	3	130	477	10	120	3.41e-05	59.3
XLOC_053676	-3.65158	2.1521e-10	No significant similarity found
XLOC_007437	-3.40089	0.000309058	PREDICTED: histone-lysine N-methyltransferase SETMAR-like [Crassostrea gigas]	XP_019924817	35.165	91	53	1	830	558	21	105	6.17e-06	57.0
XLOC_007437	-3.40089	0.000309058	hypothetical protein B7P43_G12319 [Cryptotermes secundus]	PNF41538	32.877	73	41	1	655	461	189	261	6.59e-06	37.0
XLOC_042784	-3.39189	0.000326027	No significant similarity found
XLOC_039378	-3.33607	0.000113805	No significant similarity found
XLOC_001260	-3.28483	0.00102038	ribosomal protein L17A, partial [Argopecten irradians]	AAN05612	96.296	135	5	0	4	408	5	139	1.33e-86	258
XLOC_051258	-3.20348	0.0014035	No significant similarity found
XLOC_028335	-3.05112	6.26226e-05	haloacid dehalogenase-like hydrolase domain-containing 5 [Paramormyrops kingsleyae]	XP_023666233	42.105	114	58	3	2	319	312	425	1.69e-15	85.9
XLOC_063846	-3.03487	0.00481502	No significant similarity found
XLOC_047208	-2.98523	0.00102038	PREDICTED: UDP-glucuronosyltransferase 1-1-like [Nestor notabilis]	XP_010012506.1									2.2
XLOC_004691	-2.9212	2.1521e-10	porphobilinogen deaminase-like [Crassostrea virginica]	XP_022310874	65.022	223	78	0	143	811	40	262	1.76e-101	310
XLOC_047329	-2.87699	0.000309058	decaprenyl-diphosphate synthase subunit 2-like isoform X2 [Crassostrea virginica]	XP_022293692	68.116	69	22	0	4	210	63	131	4.25e-21	93.6
XLOC_049546	-2.87458	0.00133135	hypothetical protein CGI_10015196 [Crassostrea gigas]	EKC24105.1									7.6
XLOC_069018	-2.86511	0.01153	leucine-rich repeat and IQ domain-containing protein 1-like [Crassostrea virginica]	XP_022334816.1									6e-46
XLOC_023772	-2.80278	0.0176	hypothetical protein HMPREF3038_03086 [Akkermansia sp. KLE1797]	KXT46885.1									7.4
XLOC_049910	-2.80154	2.75327e-05	hypothetical protein Pmar_PMAR014225 [Perkinsus marinus ATCC 50983]	XP_002781952.1									0.82
XLOC_017701	-2.78473	0.0110747	growth arrest and DNA damage-inducible proteins-interacting protein 1 [Esox lucius]	ACO13213	41.772	79	43	3	232	462	56	133	8.22e-09	62.4
XLOC_002656	-2.76119	0.00361799	No significant similarity found
XLOC_050713	-2.67516	0.0372342	No significant similarity found
XLOC_039375	-2.63355	0.0026395	glycosyltransferase family 8 protein [Neolentinus lepideus HHB14362 ss-1]	KZT27290	28.421	285	172	7	391	1158	52	333	2.61e-22	112
XLOC_028852	-2.61074	0.0245529	PREDICTED: macrophage mannose receptor 1 [Crassostrea gigas]	XP_011449965	34.906	212	130	3	537	1163	104	310	1.66e-36	149
XLOC_017227	-2.54985	0.0499182	histone-lysine N-methyltransferase SETMAR-like [Parasteatoda tepidariorum]	XP_015929043	38.542	96	57	1	344	63	38	133	2.59e-12	77.0
XLOC_049545	-2.54801	0.0325094	Protein of unknown function [Micromonospora lupini str. Lupac 08]	CCH19301.1									3.9
XLOC_000502	-2.53955	0.030068	No significant similarity found
XLOC_019021	-2.48639	0.0227543	No significant similarity found
XLOC_039377	-2.45235	0.000144749	PREDICTED: glycosyltransferase-like protein LARGE1 [Aplysia californica]	XP_005089411	47.468	158	81	1	196	663	128	285	3.45e-37	147
XLOC_035188	-2.41004	0.000144749	PREDICTED: porphobilinogen deaminase [Crassostrea gigas]	EKC18528	55.752	113	50	0	348	686	149	261	6.47e-32	129
XLOC_045971	-2.40983	0.0101063	No significant similarity found										4.2
XLOC_049544	-2.40962	0.000141407	PREDICTED: porphobilinogen deaminase [Crassostrea gigas]	EKC18528	63.265	98	36	0	201	494	55	152	3.15e-37	140
XLOC_049548	-2.3918	0.000144749	porphobilinogen deaminase-like [Mizuhopecten yessoensis]	OWF43369	44.444	81	45	0	3	245	211	291	1.34e-12	72.0
XLOC_039389	-2.27126	0.049383	No significant similarity found
XLOC_039380	-1.95103	0.0372342	LARGE xylosyl- and glucuronyltransferase 1-like [Orbicella faveolata]	XP_020615261	57.778	45	18	1	3	137	225	268	5.74e-06	53.1
XLOC_042747	-1.62764	0.0483358	No significant similarity found
XLOC_059519	-1.62288	0.0341809	No significant similarity found
XLOC_060394	-1.19856	0.0325094	hypothetical protein KP79_PYT01273 [Mizuhopecten yessoensis	OWF47723.1									0.001
XLOC_014948	-0.885045	0.0307558	No significant similarity found
XLOC_002296	1.02103	0.0400494	ribosomal protein S11, partial [Argopecten irradians]	AAN05599	84.848	99	15	0	4	300	8	106	4.33e-55	177
XLOC_021244	1.53726	0.00111937	WSC domain-containing protein [Aureobasidium melanogenum CBS 110374]	KEQ61279.1									0.023
XLOC_007482	1.55685	0.0143356	ATPase family AAA domain-containing protein 3-A-like [Crassostrea virginica]	XP_022344766	78.329	383	83	0	168	1316	36	418	0.0	578
XLOC_038025	1.62491	0.0249304	Proteasome activator complex subunit 4 [Crassostrea gigas]	EKC40928	60.440	273	107	1	4	819	644	916	8.91e-103	338
XLOC_011315	1.63807	0.0245529	ATP synthase beta subunit [Pinctada fucata]	ABC86835	97.143	70	2	0	86	295	423	492	7.21e-37	139
XLOC_042370	2.15927	0.0325094	copper/zinc superoxide dismutase [Pinctada fucata]	ALK82329	40.288	139	78	3	3122	2718	848	985	9.98e-17	97.4
XLOC_046839	2.21629	0.0480704	mitochondrial ATP synthase subunit beta, partial [Malleus albus]	AFS50739	98.969	194	2	0	3	584	11	204	1.85e-137	391
XLOC_014187	2.26999	0.000113805	Zinc finger ZZ-type and EF-hand domain-containing protein 1 [Crassostrea gigas]	EKC20482	62.755	392	142	3	35	1207	586	974	4.38e-163	493
XLOC_033723	2.31449	0.0372342	PREDICTED: estrogen sulfotransferase-like [Crassostrea gigas]	XP_011456817	46.774	186	95	3	320	868	55	239	1.57e-42	158
XLOC_059658	2.4171	0.000103935	No significant similarity found
XLOC_032986	2.4521	0.0433179	Tripartite motif-containing protein 2 [Crassostrea gigas]	EKC25345	26.542	373	251	9	73	1152	42	404	8.37e-29	127
XLOC_037855	2.48431	0.0103922	zinc finger CCHC domain-containing protein 8-like [Crassostrea virginica]	XP_022343656	61.111	108	42	0	1	324	145	252	1.96e-36	140
XLOC_024860	2.48937	0.0433179	No significant similarity found
XLOC_018622	2.53399	0.00722982	PREDICTED: splicing factor 3B subunit 2 [Crassostrea gigas]	EKC20631	88.716	257	27	1	325	1089	808	1064	1.21e-170	408
XLOC_033560	2.63323	0.0437693	No significant similarity found
XLOC_025743	2.64171	0.0408938	No significant similarity found
XLOC_041936	2.65758	0.000103935	PREDICTED: uncharacterized protein LOC105330990 isoform X1 [Crassostrea gigas]	EKC23605	51.007	149	73	0	17	463	1	149	4.61e-44	155
XLOC_041936	2.65758	0.000103935	3-oxoacyl-[acyl-carrier-protein] reductase FabG-like [Tropilaelaps mercedesae	OQR72073.1									1e-39
XLOC_027321	2.66846	0.0341809	neprilysin-1-like isoform X1 [Tetranychus urticae]	XP_015789311	50.847	59	29	0	2	178	55	113	7.49e-12	68.6
XLOC_071019	2.67168	0.0129484	No significant similarity found
XLOC_054262	2.71316	0.0318039	No significant similarity found
XLOC_020492	2.78427	0.0220486	No significant similarity found
XLOC_035265	2.78846	0.0220486	BMSP [Mytilus galloprovincialis]	BAK86420	35.784	204	130	1	84	695	1	203	6.46e-38	151
XLOC_004607	2.97782	0.00762453	hypothetical protein [Sediminicola sp. YIK13	WP_062057150.1
XLOC_009478	2.98203	0.00742792	No significant similarity found
XLOC_022423	3.02364	0.00221639	transcobalamin-2 [Lingula anatina]	XP_013412113	36.573	391	229	6	401	1549	33	412	3.33e-64	225
XLOC_038052	3.13158	6.26226e-05	No significant similarity found
XLOC_048290	3.15632	0.000983164	No significant similarity found
XLOC_009479	3.16203	0.00175102	No significant similarity found
XLOC_057148	3.23187	0.000714266	caspase 2, partial [Mytilus galloprovincialis]	OPL21048	32.099	81	51	1	33	263	65	145	0.001	47.4
XLOC_051706	3.23957	6.26226e-05	No significant similarity found
XLOC_049439	3.27439	0.00102038	hypothetical protein KP79_PYT24424 [Mizuhopecten yessoensis]	OWF45566	51.163	43	20	1	164	289	22	64	4.01e-06	50.8
XLOC_000011	3.38075	0.000340896	hypothetical protein LOTGIDRAFT_159217 [Lottia gigantea]	ESO98409	46.000	50	27	0	178	29	158	207	1.09e-09	61.2
XLOC_020177	3.49539	0.000144749	No significant similarity found
XLOC_018155	3.66865	6.26226e-05	No significant similarity found
XLOC_049664	3.73976	1.09219e-06	acyl-CoA dehydrogenase family member 11 [Lingula anatina]	XP_013397159	45.946	74	40	0	6	227	480	553	2.77e-13	73.2

## Sheet: RedVsYellow
qseqid	FC	FDR	stitle	sacc	pident	length	mismatch	gapopen	qstart	qend	sstart	send	evalue	bitscore
XLOC_053676	-4.20984	6.34302e-15	No significant similarity found
XLOC_047208	-3.55355	1.13307e-05	PREDICTED: UDP-glucuronosyltransferase 1-1-like [Nestor notabilis]	XP_010012506.1									2.2
XLOC_004691	-3.53775	2.39181e-16	porphobilinogen deaminase-like [Crassostrea virginica]	XP_022310874	65.022	223	78	0	143	811	40	262	1.76e-101	310
XLOC_030906	-3.33197	0.000128521	No significant similarity found
XLOC_058988	-3.2648	0.00051616	No significant similarity found
XLOC_001321	-3.11834	0.00320323	No significant similarity found
XLOC_019177	-3.1129	0.00346581	Retrovirus-related Pol polyprotein from transposon [Apostichopus japonicus]	PIK33593	45.548	292	143	6	427	1290	499	778	8.60e-98	231
XLOC_039377	-3.0698	1.37263e-07	PREDICTED: glycosyltransferase-like protein LARGE1 [Aplysia californica]	XP_005089411	47.468	158	81	1	196	663	128	285	3.45e-37	147
XLOC_047329	-3.00576	0.00017615	decaprenyl-diphosphate synthase subunit 2-like isoform X2 [Crassostrea virginica]	XP_022293692	68.116	69	22	0	4	210	63	131	4.25e-21	93.6
XLOC_049736	-2.9498	0.00911694	protein SSUH2 homolog isoform X3 [Mizuhopecten yessoensis]	XP_021369884	69.136	81	25	0	2	244	449	529	1.01e-34	135
XLOC_049548	-2.93946	2.02218e-07	porphobilinogen deaminase-like [Mizuhopecten yessoensis]	OWF43369	44.444	81	45	0	3	245	211	291	1.34e-12	72.0
XLOC_035188	-2.87605	6.13452e-07	PREDICTED: porphobilinogen deaminase [Crassostrea gigas]	EKC18528	55.752	113	50	0	348	686	149	261	6.47e-32	129
XLOC_039389	-2.857	0.00143845	No significant similarity found
XLOC_002656	-2.83161	0.00346581	No significant similarity found
XLOC_039378	-2.79404	0.00893912	No significant similarity found
XLOC_049544	-2.77154	1.8674e-06	PREDICTED: porphobilinogen deaminase [Crassostrea gigas]	EKC18528	63.265	98	36	0	201	494	55	152	3.15e-37	140
XLOC_050281	-2.75739	0.0180874	hypothetical protein [Pinctada fucata]	BAM76254	39.683	63	34	1	8	184	100	162	2.25e-06	52.4
XLOC_047209	-2.74893	0.0142821	uncharacterized protein LOC112180220 isoform X2 [Rosa chinensis]	XP_024174502.1									1.8
XLOC_019021	-2.7458	0.00555668	No significant similarity found
XLOC_021212	-2.65403	0.0349791	copper/zinc superoxide dismutase [Pinctada fucata]
XLOC_000135	-2.63801	0.0349791	copper/zinc superoxide dismutase [Pinctada fucata]	ALK82329	34.884	86	51	2	352	110	866	951	3.46e-05	45.8
XLOC_041411	-2.63576	0.0489059	No significant similarity found
XLOC_008779	-2.62103	0.0231598	mucin-17-like isoform X2 [Crassostrea virginica]	XP_022340828	30.357	280	178	12	67	885	1824	2093	1.56e-17	95.1
XLOC_034630	-2.60837	0.0311543	No significant similarity found
XLOC_039375	-2.60819	0.00500728	glycosyltransferase family 8 protein [Neolentinus lepideus HHB14362 ss-1]	KZT27290	28.421	285	172	7	391	1158	52	333	2.61e-22	112
XLOC_049546	-2.54929	0.0204792	hypothetical protein CGI_10015196 [Crassostrea gigas]	EKC24105.1									7.6
XLOC_045971	-2.49979	0.0071546	No significant similarity found
XLOC_039380	-2.42357	0.00120219	LARGE xylosyl- and glucuronyltransferase 1-like [Orbicella faveolata]	XP_020615261	57.778	45	18	1	3	137	225	268	5.74e-06	53.1
XLOC_039380	-2.42357	0.00120219	LARGE xylosyl- and glucuronyltransferase 1-like [Orbicella faveolata]
XLOC_055588	-2.39968	0.047515	No significant similarity found
XLOC_035455	-2.32096	0.0311543	No significant similarity found
XLOC_039838	-2.18014	0.0400091	No significant similarity found
XLOC_060394	-1.75412	6.77199e-06	hypothetical protein KP79_PYT01273 [Mizuhopecten yessoensis	OWF47723.1
XLOC_059519	-1.61856	0.0400091	No significant similarity found
XLOC_017935	-1.54788	0.0311543	transcription termination factor 2-like isoform X1 [Crassostrea virginica]	XP_022342988	72.609	230	61	1	8	691	968	1197	4.53e-100	325
XLOC_028441	-1.38679	0.0147322	hypothetical protein KP79_PYT25481 [Mizuhopecten yessoensis]	OWF53349	64.706	34	12	0	113	214	1	34	1.49e-04	48.1
XLOC_056481	-0.95683	0.0308026	No significant similarity found
XLOC_007277	-0.677417	0.0373715	epidermal growth factor receptor [Pinctada fucata]	AKE50883	72.368	152	42	0	397	852	187	338	1.21e-75	243
XLOC_055555	-0.582245	0.0373715	voltage-dependent anion-selective channel protein hypothetical protein [Limosa lapponica baueri]	PKU27454	56.250	48	15	1	106	249	35	76	3.51e-05	50.8
XLOC_046509	1.04676	0.0228709	cytoplasmic dynein 1 heavy chain 1-like isoform X1 [Crassostrea virginica]	XP_022333004	87.263	2112	265	1	2	6337	1462	3569	0.0	3865
XLOC_021244	1.28426	0.0349791	WSC domain-containing protein [Aureobasidium melanogenum CBS 110374]	KEQ61279.1									0.023
XLOC_063019	1.49794	0.0349791	digestive cysteine proteinase 1-like [Mizuhopecten yessoensis]	OWF53775	62.376	101	37	1	99	398	23	123	1.32e-35	138
XLOC_004688	1.661	0.00925902	No significant similarity found
XLOC_052507	1.69685	0.00702795	PREDICTED: actin-like protein 6B [Crassostrea gigas]	EKC20637	85.714	119	17	0	6	362	252	370	2.38e-69	223
XLOC_066410	1.96338	0.0111761	No significant similarity found
XLOC_037797	2.05528	0.0400091	predicted protein [Nematostella vectensis]	EDO35950	31.469	143	98	0	513	85	2	144	5.31e-24	110
XLOC_007187	2.09219	0.0273925	exportin-T-like isoform X3 [Crassostrea virginica]	XP_022302141	74.545	110	28	0	467	796	92	201	8.25e-74	180
XLOC_042242	2.25396	0.0236865	lens fiber membrane intrinsic protein-like isoform X2 [Mizuhopecten yessoensis]	XP_021360855	32.692	104	68	2	91	399	1	103	1.17e-07	57.4
XLOC_043879	2.29438	0.0400091	nicotinamide N-methyltransferase-like isoform X1 [Mizuhopecten yessoensis]	OWF43731	33.333	90	57	2	147	416	97	183	1.17e-13	56.6
XLOC_038126	2.40216	0.0340856	signal recognition particle receptor subunit alpha family protein [Ancylostoma ceylanicum	EPB76009.1									0.008
XLOC_053286	2.51072	0.0311543	No significant similarity found
XLOC_006238	2.53743	0.0311543	No significant similarity found
XLOC_027624	2.73079	0.0308026	No significant similarity found
XLOC_000011	2.75482	0.0240736	PREDICTED: RNA-directed DNA polymerase from mobile element jockey-like [Saccoglossus kowalevskii]	XP_006822764.1									3e-05
XLOC_036613	2.85358	0.0116016	PREDICTED: hyaluronan mediated motility receptor isoform X1 [Crassostrea gigas]	XP_019930525.1									8e-33
XLOC_020492	2.88512	0.0142821	No significant similarity found
XLOC_032374	2.88765	0.00999001	No significant similarity found
XLOC_035702	2.91981	0.0112026	hypothetical protein C0Q70_05751 [Pomacea canaliculata]	PVD34476	64.706	102	34	1	58	363	47	146	1.61e-38	140
XLOC_041733	3.00834	0.00653319	No significant similarity found
XLOC_020177	3.04741	0.00500728	No significant similarity found
XLOC_066280	3.11094	0.000948431	No significant similarity found
XLOC_015986	3.15685	0.0016994	No significant similarity found
XLOC_049439	3.17148	0.00323139	hypothetical protein KP79_PYT24424 [Mizuhopecten yessoensis]	OWF45566	51.163	43	20	1	164	289	22	64	4.01e-06	50.8
XLOC_018155	3.4909	0.000274148	No significant similarity found
XLOC_066128	3.60833	4.10254e-07	No significant similarity found

## Sheet: YellowVsGreen
qseqid	FC	FDR	stitle	sacc	pident	length	mismatch	gapopen	qstart	qend	sstart	send	evalue	bitscore
XLOC_066128	-4.38263	2.67325e-11	No significant similarity found
XLOC_017528	-3.65545	0.000132292	methyltransferase-like protein 24 [Mizuhopecten yessoensis	XP_021355930.1									2e-54
XLOC_042784	-3.35115	0.000693033	No significant similarity found
XLOC_051258	-3.32782	0.00101206	No significant similarity found
XLOC_032374	-3.30152	0.000693033	No significant similarity found
XLOC_066280	-3.269	0.000267897	No significant similarity found
XLOC_001260	-3.19417	0.00285156	ribosomal protein L17A, partial [Argopecten irradians]	AAN05612	96.296	135	5	0	4	408	5	139	1.33e-86	258
XLOC_063846	-3.14906	0.00320425	No significant similarity found
XLOC_069018	-2.84272	0.0145645	leucine-rich repeat and IQ domain-containing protein 1-like [Crassostrea virginica]	XP_022334816	27.246	334	235	6	589	1581	194	522	1.57e-33	152
XLOC_008616	-2.81537	0.0152354	RNA-directed DNA polymerase from mobile element jockey [Stylophora pistillata]	PFX21034.1									0.002
XLOC_007437	-2.78983	0.0158846	PREDICTED: histone-lysine N-methyltransferase SETMAR-like [Crassostrea gigas]	XP_019924817	35.165	91	53	1	830	558	21	105	6.17e-06	57.0
XLOC_025260	-2.74254	0.0220719	No significant similarity found
XLOC_008305	-2.70701	0.0269976	BMSP [Mytilus galloprovincialis]	BAK86420	44.715	123	67	1	2	367	842	964	2.32e-32	130
XLOC_021308	-2.62288	0.0299422	No significant similarity found
XLOC_064269	-2.60119	0.01148	ammonium transporter Rh type A-like [Mizuhopecten yessoensis]	OWF53145	63.818	351	115	2	128	1177	117	456	1.18e-133	407
XLOC_007124	-2.60057	0.0029177	EB module [Oesophagostomum dentatum]	KHJ99909	33.728	169	88	5	12	509	166	313	9.90e-09	64.3
XLOC_050712	-2.59766	0.0464632	uncharacterized protein LOC111136309 isoform X2 [Crassostrea virginica]	XP_022342776	33.043	115	72	3	133	477	11	120	1.55e-06	59.7
XLOC_006376	-2.39313	0.0171321	hypothetical protein CRE_21474 [Caenorhabditis remanei]	XP_003096998.1									7.3
XLOC_049910	-2.15497	0.00396792	hypothetical protein Pmar_PMAR014225 [Perkinsus marinus ATCC 50983]	XP_002781952.1									0.82
XLOC_058531	-2.15174	0.0181405	EB module [Oesophagostomum dentatum]	KHJ99909	32.667	150	88	4	108	548	209	348	3.07e-09	65.9
XLOC_007187	-2.07253	0.0232975	exportin-T-like isoform X3 [Crassostrea virginica]	XP_022302141	74.545	110	28	0	467	796	92	201	8.25e-74	180
XLOC_007860	-2.00204	0.0464632	No significant similarity found
XLOC_038932	-1.8473	0.01148	No significant similarity found
XLOC_014595	-1.80553	0.0237394	ABC transporter G family member 21-like [Mizuhopecten yessoensis]	OWF54185	75.000	208	51	1	6	626	459	666	5.58e-96	305
XLOC_015525	-1.76155	0.0466889	band 7 protein AGAP004871-like [Mizuhopecten yessoensis]	OWF55749	89.600	125	13	0	255	629	85	209	1.09e-73	234
XLOC_053466	-1.67502	0.048676	No significant similarity found
XLOC_044152	-1.63951	0.0158846	zinc finger MYM-type protein 3 [Orussus abietinus]	XP_012280636.1									0.55
XLOC_007816	-1.19453	0.0408465	protein ERGIC-53-like [Crassostrea virginica]	XP_022312561	75.897	195	46	1	4	588	69	262	2.38e-107	329
XLOC_035713	-1.1751	0.00786006	ribosome-binding protein 1-like isoform X14 [Crassostrea virginica]	XP_022334680	59.413	579	222	8	735	2441	83	658	0.0	590
XLOC_014564	-1.12054	0.0126717	short/branched chain specific acyl-CoA dehydrogenase, mitochondrial-like [Crassostrea virginica]	XP_022289436	83.643	269	44	0	2	808	168	436	3.59e-166	493
XLOC_011387	-0.879249	0.0301118	adenylate cyclase type 10-like [Crassostrea virginica]	XP_022331897	56.473	533	212	7	1	1596	163	676	0.0	595
XLOC_037769	0.674166	0.0497052	60S ribosomal protein L36-like [Crassostrea virginica]	XP_022333522	80.769	104	20	0	41	352	1	104	4.48e-56	178
XLOC_030119	0.765098	0.0494243	R3H domain-containing protein 4-like [Mizuhopecten yessoensis]	OWF47278	55.758	165	69	1	6	488	116	280	6.99e-54	200
XLOC_061026	0.838654	0.03862	PREDICTED: probable 39S ribosomal protein L45, mitochondrial isoform X2 [Octopus bimaculoides]	XP_014785887	54.945	182	82	0	51	596	110	291	3.22e-67	222
XLOC_055950	0.945437	0.0299422	glycoprotein 3-alpha-L-fucosyltransferase A-like [Crassostrea virginica]	XP_022335880	39.883	341	192	9	357	1364	49	381	1.27e-74	249
XLOC_027078	0.955084	0.000132292	85/88 kDa calcium-independent phospholipase A2 [Mizuhopecten yessoensis]	OWF53631	48.085	757	364	3	3	2231	390	1131	0.0	695
XLOC_070926	0.976401	0.0170324	No significant similarity found
XLOC_021603	1.01067	0.00750776	Glutathione S-transferase [Mizuhopecten yessoensis]	OWF38467	37.113	97	43	4	7	264	82	171	2.79e-05	54.7
XLOC_002296	1.04556	0.0269976	ribosomal protein S11, partial [Argopecten irradians]	AAN05599	84.848	99	15	0	4	300	8	106	4.33e-55	177
XLOC_057621	1.08707	0.0299422	No significant similarity found
XLOC_001261	1.18163	0.0159318	uncharacterized protein LOC111108402 [Crassostrea virginica]	XP_022299964	77.165	127	29	0	181	561	20	146	3.02e-53	191
XLOC_022908	1.26208	0.0299422	acetylcholinesterase-like isoform X2 [Mizuhopecten yessoensis]	XP_021355080	55.263	152	68	0	5	460	413	564	6.59e-57	196
XLOC_013563	1.27025	0.0297881	sigma class glutathione S-transferase [Brachionus plicatilis]	ANH58173.1									3.3
XLOC_070146	1.33014	0.00386792	PREDICTED: mucin-6-like, partial [Biomphalaria glabrata]	XP_013092086	43.836	146	82	0	474	911	6	151	5.10e-19	96.7
XLOC_036324	1.42816	0.0159318	No significant similarity found
XLOC_070567	1.46875	0.00396792	early growth response protein 2-like [Crassostrea virginica]	XP_022289022	62.562	609	153	19	153	1904	1	559	0.0	617
XLOC_017935	1.69973	0.00606362	transcription termination factor 2-like isoform X1 [Crassostrea virginica]	XP_022342988	72.609	230	61	1	8	691	968	1197	4.53e-100	325
XLOC_022950	1.70258	0.00185093	hypothetical protein LOTGIDRAFT_203658 [Lottia gigantea]	XP_009049969.1									1.5
XLOC_033342	1.74577	0.0299422	PREDICTED: sushi, von Willebrand factor type A, EGF and pentraxin domain-containing protein 1-like [Crassostrea gigas]	XP_019925774	55.949	395	171	1	71	1246	23	417	1.40e-150	458
XLOC_066208	1.84468	0.00396792	PREDICTED: sperm-associated antigen 7-like [Octopus bimaculoides]	KOF81110	73.394	109	29	0	4	330	28	136	1.22e-45	156
XLOC_066691	1.88352	0.000317624	No significant similarity found
XLOC_020404	1.93328	0.0159318	No significant similarity found
XLOC_040499	2.05586	0.0158846	mitochondrial uncoupling protein 2 [Parasteatoda tepidariorum]	XP_015924992	54.723	307	125	4	72	989	5	298	1.20e-114	354
XLOC_014187	2.08246	0.00156288	Zinc finger ZZ-type and EF-hand domain-containing protein 1 [Crassostrea gigas]	EKC20482	62.755	392	142	3	35	1207	586	974	4.38e-163	493
XLOC_038053	2.08327	0.0171321	No significant similarity found
XLOC_070662	2.08951	0.00425698	uncharacterized protein LOC110447363 [Mizuhopecten yessoensis]	OWF52750	26.339	224	159	3	110	766	23	245	1.40e-14	83.2
XLOC_063347	2.27169	0.0299422	No significant similarity found
XLOC_050077	2.41704	0.00396792	RPA-interacting protein A-like [Mizuhopecten yessoensis]	XP_021340605	46.296	54	27	1	3	158	30	83	1.32e-06	53.5
XLOC_067359	2.43034	0.0301118	No significant similarity found
XLOC_068316	2.43764	0.0323102	IgGFc-binding protein-like [Crassostrea virginica]	XP_022324631	23.018	391	259	10	16	1104	108	484	2.14e-13	82.4
XLOC_044018	2.51058	0.0108555	No significant similarity found
XLOC_039740	2.57428	0.0455328	No significant similarity found
XLOC_062949	2.59442	0.048676	uncharacterized protein LOC111132832 [Crassostrea virginica]	XP_022336402	31.731	104	62	4	135	443	32	127	2.43e-04	52.8
XLOC_025411	2.61851	0.0417283	heparinase [Rhizobium sp. CIAT894]	WP_085738785.1									4.2
XLOC_024860	2.66808	0.0159318	No significant similarity found
XLOC_021212	2.69089	0.0263446	copper/zinc superoxide dismutase [Pinctada fucata]	ALK82329.1									1e-10
XLOC_059093	2.70348	0.0237394	No significant similarity found
XLOC_029564	2.70715	0.0287795	PREDICTED: transcobalamin-2 [Monodelphis domestica]	XP_001380461.1									4.1
XLOC_048290	2.73025	0.0159318	No significant similarity found
XLOC_039924	2.75448	0.0237394	PREDICTED: methylcrotonoyl-CoA carboxylase subunit alpha, mitochondrial-like [Aplysia californica]	XP_005102546	76.471	34	8	0	3	104	674	707	5.55e-07	56.6
XLOC_071019	2.80441	0.00636199	No significant similarity found
XLOC_063346	2.81431	0.0158846	type IV site-specific deoxyribonuclease Eco57I [Nodularia spumigena	WP_107806630.1									9.6
XLOC_006059	2.87863	0.00887214	hypothetical protein BRAFLDRAFT_76555 [Branchiostoma floridae]	EEN46313	60.714	84	33	0	6	257	82	165	1.75e-31	117
XLOC_049736	2.93909	0.00857809	protein SSUH2 homolog isoform X3 [Mizuhopecten yessoensis]	XP_021369884	69.136	81	25	0	2	244	449	529	1.01e-34	135
XLOC_053843	2.95099	0.00185093	No significant similarity found
XLOC_059658	3.02066	3.91551e-08	No significant similarity found
XLOC_031544	3.07852	0.00396792	No significant similarity found
XLOC_021782	3.19214	0.000289857	No significant similarity found
XLOC_051706	3.2889	5.39968e-05	No significant similarity found
XLOC_041936	3.2984	5.07266e-08	3-oxoacyl-[acyl-carrier-protein] reductase FabG-like [Tropilaelaps mercedesae	OQR72073.1									1e-39
XLOC_027843	3.33206	4.07605e-05	3-oxoacyl-[acyl-carrier-protein] reductase FabG [Cryptotermes secundus]	PNF30537	45.570	79	40	2	14	250	186	261	1.85e-11	70.1
XLOC_022523	3.39987	0.000267897	No significant similarity found
XLOC_049664	3.50409	1.08017e-05	acyl-CoA dehydrogenase family member 11 [Lingula anatina]	XP_013397159	45.946	74	40	0	6	227	480	553	2.77e-13	73.2
XLOC_038052	3.61443	2.67965e-07	No significant similarity found
