# Supplementary material for: Molecular Pathways and Pigments Underlying the Colors of the Pearl Oyster Pinctada margaritifera var. cumingii (Linnaeus 1758)
Source: Genes (Basel). 2021 Mar 15;12(3):421. doi: 10.3390/genes12030421 (PMC7998362; doi:10.3390/genes12030421)
Supplement: Supplementary file 1 [file genes-12-00421-s001.zip › Supplementary Materials _Table S07.xlsx]

## Sheet: Feuil1
Pigment	Peaks	Publication	Red individual 1			Red individual 2			Red individual 3			Yellow individual 1			Yellow individual 2			Yellow individual 3			Green individual 1			Green individual 2			Green individual 3			Black individual 1			Black individual 2			Black individual 3			Albino individual 1			Albino individual 2			Albino individual 3
			Peak	Intensity	Ratio	Peak	Intensity	Ratio	Peak	Intensity	Ratio	Peak	Intensity	Ratio	Peak	Intensity	Ratio	Peak	Intensity	Ratio	Peak	Intensity	Ratio	Peak	Intensity	Ratio	Peak	Intensity	Ratio	Peak	Intensity	Ratio	Peak	Intensity	Ratio	Peak	Intensity	Ratio	Peak	Intensity	Ratio	Peak	Intensity	Ratio	Peak	Intensity	Ratio
Uroporphyrin I	1335	Williams et al 2017	yes	29.2615	0.664842	yes	19.7043	0.494536	no	1.23312	0.241412	no	2.55664	0.553965	no	2.57247	0.533518	possible	5.68143	0.512695	no	5.83801	0.621925	yes	16.0452	0.502471	no	7.17887	0.55242	no	10.5801	0.523946	no	10.9323	0.429104	no	18.884	0.3948	no	0.744789	0.500849	no	2.83455	0.276219	no	2.12094	0.271643
	1445		yes	44.3911	0.830381	yes	29.1025	0.724776	possible	14.0898	0.301065	no	2.06596	0.532696	no	3.25105	0.531222	possible	4.35193	0.474599	yes	120.493	0.766024	possible	30.3098	0.649481	yes	46.5058	0.636778	possible	137.042	0.705239	possible	87.4703	0.490962	possible	104.9	0.660501	no	2.86962	0.564285	no	13.9523	0.34933	no	4.15846	0.312912
	1556		no	4.32362	0.78522	possible	16.7303	0.79449	possible	14.9271	0.314176	no	0.458681	0.547325	yes	13.183	0.573796	possible	10.7658	0.543414	no	152.027	0.91791	no	122.757	0.70426	no	44.5797	0.687631	possible	96.1424	0.882502	no	3.41134	0.643919	possible	69.381	0.697342	no	5.39504	0.549813	possible	8.70762	0.349297	no	9.28054	0.309876
Copper uroporphyrin	1310	Shelnutt 1981, 1982, et al 1984	yes	6.51962	0.655424	yes	5.62525	0.458066	yes	5.37064	0.221562	no	1.72325	0.54515	no	1.54892	0.528516	no	1.36965	0.507625	possible	24.758	0.660997	no	14.6816	0.462401	no	8.34587	0.599914	no	10.4231	0.581165	no	8.44834	0.466232	possible	24.061	0.397273	no	2.94831	0.493436	no	7.00645	0.26271	no	3.83956	0.266661
	1379		possible	4.90038	0.652971	no	1.21908	0.523154	yes	35.7325	0.248416	no	2.35922	0.530671	no	1.31218	0.507575	no	2.51818	0.461938	no	3.35597	0.56997	possible	74.2532	0.489425	possible	27.5917	0.499596	no	28.2602	0.409303	no	22.4287	0.362966	possible	41.076	0.355971	no	0.822889	0.515843	no	14.2065	0.300132	no	21.431	0.277614
	1403		no	6.31362	0.663371	possible	8.92808	0.537091	yes	11.3438	0.265082	no	2.82026	0.529726	no	1.80217	0.509577	no	0.191985	0.464382	no	3.71601	0.619712	possible	24.1102	0.548342	no	3.23187	0.504187	yes	106.76	0.506613	yes	99.5654	0.411989	yes	62.127	0.433381	no	3.56782	0.531591	no	3.60685	0.310784	no	5.89584	0.280013
	1499		yes	27.2108	0.734989	yes	19.0732	0.739567	yes	8.45324	0.311418	no	1.54558	0.529345	no	0.804983	0.540909	no	0.238115	0.46939	no	4.17801	0.715242	no	6.3332	0.562658	no	1.69287	0.523336	no	18.1052	0.630766	no	9.72268	0.447196	no	18.404	0.593056	no	1.04361	0.54579	no	19.303	0.345837	no	3.26584	0.293825
	1582		no	6.36338	0.704067	yes	17.1772	0.707433	possible	1.81072	0.295373	no	0.421781	0.535152	possible	4.12745	0.549575	no	0.765015	0.530671	no	15.525	0.67131	no	13.9516	0.521466	no	17.3357	0.535262	possible	47.4413	0.546903	no	3.24734	0.492328	no	1.194	0.520715	no	5.54882	0.528442	no	13.1441	0.326804	no	3.20012	0.307408
	1637		no	6.09362	0.722156	yes	10.2804	0.664665	possible	7.08724	0.299867	no	2.46434	0.535176	possible	4.29275	0.54659	no	7.32587	0.538454	no	9.41297	0.573805	no	4.7242	0.543986	no	10.1953	0.532933	no	20.1028	0.448555	possible	33.4553	0.499036	no	21.424	0.479568	no	2.97048	0.532094	no	3.16193	0.330653	no	9.81036	0.329934
FeIII uroporphyrin	1307	Shelnutt 1982	yes	5.47776	0.65595	yes	11.8068	0.454503	possible	2.91888	0.216965	no	2.8523	0.548153	possible	4.71677	0.531275	no	2.59085	0.513791	possible	15.9291	0.671916	no	1.0918	0.47209	no	3.81174	0.615641	possible	32.4152	0.590161	no	12.6707	0.469762	possible	39.653	0.429858	no	1.13911	0.495232	no	1.42853	0.258506	no	3.07138	0.265526
	1376		yes	9.28862	0.616092	yes	29.4299	0.512045	yes	21.7058	0.233283	no	1.81124	0.531976	no	2.51685	0.508959	no	5.38407	0.463241	possible	20.217	0.56364	no	16.4864	0.451734	yes	59.2174	0.488546	possible	33.7598	0.365647	no	8.45366	0.342201	no	3.469	0.362387	no	4.85838	0.512824	no	3.89957	0.301563	no	6.85118	0.281368
	1402		yes	11.2944	0.667005	yes	16.3748	0.537693	yes	11.3438	0.261991	no	2.29678	0.531122	no	2.43952	0.511196	no	5.17298	0.46465	possible	37.7001	0.64522	possible	35.4928	0.554985	no	7.45174	0.526282	yes	114.982	0.512352	no	4.88634	0.413432	no	2.325	0.434452	no	3.69558	0.531813	no	3.38173	0.309553	no	5.89584	0.281807
	1489		yes	12.7998	0.761473	yes	16.9304	0.743501	yes	8.03576	0.312773	no	0.176682	0.533839	no	0.566916	0.547948	no	0.686085	0.473741	possible	23.31	0.765242	no	16.6076	0.593691	no	21.7477	0.576985	yes	111.011	0.733962	yes	42.974	0.506261	no	14.765	0.633443	no	0.195489	0.54353	no	5.81475	0.345821	no	6.82088	0.295387
	1581		yes	15.6418	0.703152	possible	1.09908	0.706633	yes	4.23418	0.295538	no	2.80156	0.535107	possible	4.71483	0.549647	no	2.39583	0.531455	no	8.70203	0.665939	no	13.9516	0.529607	no	17.3357	0.524523	no	4.21992	0.548686	no	19.5737	0.484277	no	14.672	0.519188	possible	5.54882	0.531369	no	4.01487	0.326513	possible	9.07902	0.309254
	1627		yes	16.9878	0.715933	possible	6.39092	0.676526	no	5.69674	0.304645	no	4.74278	0.532821	no	1.39372	0.542681	no	6.43727	0.535115	no	5.71199	0.573118	no	2.5972	0.51557	no	7.97313	0.513405	no	10.4192	0.451894	possible	25.8963	0.494503	no	10.029	0.486623	no	2.97492	0.529724	possible	10.1949	0.327422	no	1.69704	0.322686
Biliverdin	1252	Margulies and Toporowicz 1984, Holt et al 1989	possible	19.3328	0.661094	possible	13.165	0.48479	no	4.93534	0.197089	no	4.26135	0.530346	no	1.15248	0.515189	no	6.64995	0.515979	no	7.03513	0.806916	no	3.45228	0.567798	yes	40.5815	0.811011	no	22.3721	0.79545	no	20.0158	0.589973	no	32.6332	0.491883	no	5.039	0.494541	no	11.8256	0.247053	no	5.4803	0.274843
	1273		no	14.3021	0.697839	no	4.18717	0.481508	no	0.61188	0.212083	no	1.7747	0.538018	no	0.378417	0.524849	no	6.94341	0.524064	no	2.56804	0.746909	yes	24.181	0.555106	possible	11.9423	0.740571	possible	41.4452	0.762612	no	26.6347	0.576825	no	18.58	0.506362	no	2.28679	0.494554	no	0.813327	0.255096	no	9.74818	0.277811
	1606		possible	16.5612	0.714695	no	9.15208	0.687371	possible	13.6782	0.290908	no	2.71958	0.536318	no	3.94385	0.54375	no	9.64233	0.544012	yes	11.074	0.732573	yes	20.0458	0.563638	yes	12.9669	0.596686	no	33.5227	0.586688	no	33.7206	0.53304	no	23.849	0.567079	no	0.61829	0.536367	no	3.21525	0.319468	no	1.98032	0.311104
	1608		no	6.62413	0.72645	possible	16.8808	0.690508	no	3.48418	0.293833	no	3.31822	0.536241	no	6.78183	0.543744	no	7.89346	0.545697	yes	38.3641	0.727388	yes	7.5982	0.560924	yes	21.0803	0.597872	no	1.50908	0.585878	no	0.850661	0.527762	no	16.48	0.561372	no	2.07492	0.535655	no	4.66952	0.321132	no	3.52042	0.313572
Cobalamin	1495	Puckett et al 1996, Galluzzi et al 1974	possible	11.0218	0.739247	no	4.87808	0.741895	no	9.25124	0.308801	no	0.473319	0.529667	no	5.37137	0.541432	no	1.00521	0.470076	yes	16.6971	0.723572	yes	14.1744	0.567886	possible	12.9947	0.536825	no	17.3023	0.642836	no	17.464	0.454693	no	19.588	0.590411	no	3.33931	0.544795	no	5.74555	0.345173	no	5.06224	0.292613
	1502		possible	15.3931	0.738989	yes	19.5028	0.746129	no	1.99712	0.309345	no	2.09916	0.528818	no	0.849117	0.541367	no	7.30579	0.470704	yes	18.872	0.724016	yes	15.9944	0.564756	yes	24.5703	0.528846	no	10.2262	0.618671	no	1.53934	0.439841	no	3.012	0.580672	no	3.69918	0.547856	no	7.82147	0.343573	no	4.72544	0.293689
Pheomelanin	507	Galvan et al 2013	no	7.86808	0.699919	possible	24.0783	0.610002	no	5.0757	0.230143	yes	3.67421	0.537488	possible	1.79539	0.510154	yes	26.4902	0.480294	no	12.8949	0.768083	no	10.7057	0.581461	no	1.52051	0.673847	no	6.42288	0.723102	possible	33.6463	0.539198	no	11.2985	0.537763	no	7.58126	0.536369	possible	16.2325	0.296847	no	0.656628	0.298601
	1150		no	6.55513	0.857314	no	4.07833	0.774987	possible	14.806	0.250628	possible	3.4862	0.490221	possible	1.78917	0.484888	yes	17.7052	0.560271	no	6.66326	0.916639	no	0.362282	0.700908	no	7.89927	0.915431	yes	42.4273	1	possible	29.7504	0.746596	no	15.0099	0.699603	no	4.6493	0.492219	no	9.42676	0.2603	possible	16.3104	0.279975
	1488		no	10.4724	0.760382	no	8.53217	0.74879	no	10.4741	0.313437	yes	2.07942	0.534856	yes	2.68818	0.549072	yes	0.425215	0.47504	no	23.31	0.782739	no	36.2942	0.605179	no	21.7477	0.591682	possible	36.2261	0.747452	possible	29.3683	0.513626	no	24.597	0.641988	no	4.37362	0.545733	no	4.21497	0.346479	no	1.65032	0.294741
	1490		no	12.7998	0.752135	no	14.2433	0.750819	no	5.06612	0.31252	yes	1.11162	0.533288	yes	1.91527	0.546758	yes	1.47908	0.474056	possible	61.0691	0.765324	no	16.6076	0.583999	possible	63.2029	0.576698	yes	92.3496	0.720936	possible	30.7763	0.499607	yes	70.772	0.626409	no	2.03742	0.544177	no	3.21653	0.345025	no	5.29076	0.29516
Melanin	1109	Centeno and Shamir 2008, Williams et al 2016	no	0.940124	0.75116	yes	27.081	0.71058	yes	34.6487	0.244383	no	5.0589	0.447969	no	8.39687	0.455071	possible	16.5435	0.468523	yes	20.8157	0.791931	no	10.4774	0.603616	possible	18.4287	0.770468	no	9.37411	0.788346	no	12.1122	0.628309	possible	16.3526	0.566399	no	11.159	0.486192	possible	19.7891	0.23903	no	5.6101	0.254554
	1360		possible	13.9334	0.672937	no	12.1791	0.539184	no	0.50388	0.247926	no	0.694619	0.54444	no	6.6411	0.52138	yes	12.869	0.489912	yes	12.003	0.674634	no	3.9918	0.53155	possible	6.77187	0.55837	no	7.33492	0.53669	no	15.0117	0.439245	no	12.021	0.456954	no	2.95909	0.514565	no	5.04373	0.289307	no	5.17314	0.280429
	1400		no	3.71776	0.666444	possible	21.2686	0.531698	no	8.94324	0.262815	possible	4.22556	0.532152	no	3.87355	0.511956	no	0.382886	0.466502	yes	71.5771	0.670648	yes	54.947	0.566338	yes	27.0125	0.544538	no	4.58708	0.53864	yes	39.3297	0.432222	yes	44.045	0.457146	no	3.59811	0.533406	no	2.90603	0.307855	no	4.13272	0.281335
	1590		no	10.1921	0.693437	possible	16.5113	0.682718	no	15.6477	0.294427	no	0.841544	0.532611	no	1.23197	0.541842	no	1.72701	0.528576	no	9.37201	0.665282	yes	13.2536	0.52456	possible	10.9017	0.52916	no	32.1872	0.544172	possible	27.5567	0.495611	possible	24.353	0.529146	no	2.06448	0.524465	no	3.64095	0.316917	no	1.99526	0.306873
	1600		possible	18.4466	0.700723	no	13.6138	0.664781	no	9.35214	0.287434	no	3.35116	0.533026	no	0.889084	0.54006	no	5.13861	0.533135	no	5.77199	0.686453	yes	23.1398	0.529594	no	4.47913	0.54466	no	28.9517	0.544644	possible	30.083	0.502186	possible	22.853	0.544993	possible	13.4728	0.534513	no	2.00473	0.320128	no	2.30104	0.309644
Xanthine	862	Muniz-Miranda et al 2018	no	4.87916	0.665339	no	13.7596	0.547632	possible	15.3858	0.180648	possible	6.12188	0.538124	possible	8.59341	0.528899	yes	25.0573	0.481955	yes	29.5126	0.712374	no	5.49259	0.507429	yes	17.5564	0.595099	no	3.99577	0.676833	no	5.05753	0.489885	no	11.3773	0.492758	no	1.92907	0.490717	no	6.43446	0.263442	no	8.81826	0.239335
	870		yes	79.8617	0.713947	yes	35.3197	0.570183	yes	81.3592	0.205487	possible	5.17366	0.534183	no	2.15448	0.525006	no	1.9496	0.454204	yes	30.9537	0.724911	yes	38.0098	0.534067	yes	111.64	0.658682	no	16.3595	0.756576	possible	31.8057	0.528829	yes	45.0991	0.513104	possible	23.2691	0.504553	possible	49.971	0.277986	possible	49.4174	0.251984
	1303		no	5.60276	0.644369	no	4.82308	0.435523	no	4.50088	0.212749	yes	7.6397	0.543668	yes	9.09383	0.526208	no	0.602106	0.511646	no	4.44901	0.664987	no	7.03841	0.465818	possible	15.6823	0.60965	no	17.2132	0.614799	no	2.10666	0.479195	no	7.08	0.423802	no	1.29032	0.493196	no	15.1962	0.256915	no	5.42422	0.26498
	1398		possible	12.9542	0.672568	no	7.78392	0.523339	no	1.64288	0.261332	no	0.527019	0.53203	possible	1.94728	0.513307	possible	7.03103	0.465923	yes	5.57999	0.679311	yes	2.7318	0.567774	yes	7.75613	0.548265	no	13.0359	0.529929	no	14.7907	0.431928	no	8.5	0.469511	no	0.103711	0.532622	no	12.6857	0.309474	no	2.47742	0.281012
	1521		no	1.40962	0.732179	yes	25.6672	0.747726	no	9.58448	0.311407	no	1.62606	0.528197	possible	4.49975	0.545973	yes	8.87573	0.479056	possible	19.142	0.709516	no	8.5928	0.587027	yes	41.9736	0.507262	possible	24.1242	0.619851	no	5.96034	0.453099	no	8.059	0.594176	no	3.65532	0.54254	no	21.0446	0.351876	no	3.43302	0.297596
	1573		no	8.94313	0.726272	no	8.48717	0.732575	no	1.70398	0.299668	no	1.97034	0.533908	no	1.37937	0.553705	no	4.45808	0.529524	no	2.09199	0.694075	yes	28.3808	0.560494	yes	6.44413	0.545421	yes	42.7135	0.596638	no	11.5633	0.50697	no	14.961	0.547824	no	2.56032	0.537945	no	3.10585	0.334548	no	8.44214	0.310018
	1593		no	7.85076	0.685628	no	13.0783	0.675809	no	4.72538	0.291695	no	2.68706	0.531852	no	1.24492	0.541885	possible	3.55161	0.528709	no	1.82101	0.666149	possible	12.2676	0.511954	possible	16.6353	0.526625	possible	32.2993	0.543014	possible	30.726	0.491389	no	18.404	0.531077	no	0.825289	0.524394	no	9.41545	0.31862	no	11.8005	0.306845
	1598		no	8.34424	0.686892	no	8.36791	0.662988	no	1.59982	0.285322	possible	0.861819	0.533096	possible	3.05148	0.541692	yes	9.26493	0.53433	possible	12.403	0.67229	no	8.3094	0.51609	possible	15.0373	0.53105	no	19.9228	0.524436	no	3.99734	0.487955	no	5.249	0.532561	no	9.91083	0.532635	no	10.9104	0.319723	no	4.49642	0.310311
Bilirubin	692	Dybas et al 2018	posssible	19.1058	0.735017	no	2.27732	0.678709	no	7.9733	0.338672	yes	22.0719	0.547811	yes	13.7018	0.557083	possible	19.2606	0.563386	no	3.94754	0.74845	possible	4.13467	0.59391	possible	9.56703	0.677787	possible	27.2781	0.684759	no	14.4558	0.558894	no	9.514	0.525365	no	3.95446	0.573602	no	50.5908	0.326275	no	64.643	0.332483
	1294		no	6.96938	0.657287	no	2.60609	0.447031	no	11.1364	0.208967	no	4.08056	0.545434	yes	5.46223	0.52928	yes	4.39895	0.513096	yes	32.0471	0.703765	no	11.0866	0.486031	yes	23.5207	0.661624	possible	37.4402	0.675265	possible	30.56	0.51817	possible	29.245	0.465886	no	0.449789	0.498901	no	7.56805	0.253774	no	8.98862	0.269893
