# Supplementary material for: Molecular Pathways and Pigments Underlying the Colors of the Pearl Oyster Pinctada margaritifera var. cumingii (Linnaeus 1758)
Source: Genes (Basel). 2021 Mar 15;12(3):421. doi: 10.3390/genes12030421 (PMC7998362; doi:10.3390/genes12030421)
Supplement: Supplementary file 1 [file genes-12-00421-s001.zip › Supplementary Materials _Table S03-Transcriptome_Pmarg_color_annotation.txt]

Sequence Name	Sequence Description	Sequence Length	Blast Min E-Value	Blast Similarity Mean	Mapping GO ID	Mapping GO Term	Mapping GO Category	Annotation GO Count	Annotation GO ID	Annotation GO Term	Annotation GO Category	Enzyme Code	Enzyme Name	InterPro Accession	InterPro Type	InterPro Name	InterPro Signatures	InterPro GO ID	InterPro GO Term	InterPro GO Category
XLOC_056056	Trichohyalin, putative {ECO:0000313|EMBL:EMD48711.1}; [	2927	1.1E-25	48.45%	GO:0003700-IEA;GO:0006355-IEA;GO:0007015-IEA;GO:0017137-IEA;GO:0005634-IEA	DNA-binding transcription factor activity-IEA;regulation of transcription, DNA-templated-IEA;actin filament organization-IEA;Rab GTPase binding-IEA;nucleus-IEA	Molecular Function-IEA;Biological Process-IEA;Biological Process-IEA;Molecular Function-IEA;Cellular Component-IEA
XLOC_001183	Stromal membrane-associated protein 1 {ECO:0000313|EMBL:OWF47392.1}; [	1030	9.7E-89	58.50%	GO:0005096-IEA;GO:0046872-IEA;GO:0043547-IEA	GTPase activator activity-IEA;metal ion binding-IEA;positive regulation of GTPase activity-IEA	Molecular Function-IEA;Molecular Function-IEA;Biological Process-IEA	1	GO:0005096	GTPase activator activity	Molecular Function			IPR001164;IPR001164	DOMAIN;DOMAIN	Arf GTPase activating protein;Arf GTPase activating protein	PF01412 (PFAM);PS50115 (PROSITE_PROFILES)	GO:0005096;GO:0005096	GTPase activator activity;GTPase activator activity	Molecular Function;Molecular Function
XLOC_002488	Phosphodiesterase {ECO:0000256|RuleBase:RU363067};EC	2101	1.8E-214	70.11%	GO:0046872-IEA;GO:0007165-IEA;GO:0004114-IEA;GO:0008081-IEA;GO:0016787-IEA	metal ion binding-IEA;signal transduction-IEA;3',5'-cyclic-nucleotide phosphodiesterase activity-IEA;phosphoric diester hydrolase activity-IEA;hydrolase activity-IEA	Molecular Function-IEA;Biological Process-IEA;Molecular Function-IEA;Molecular Function-IEA;Molecular Function-IEA	3	GO:0004114;GO:0005515;GO:0007165	3',5'-cyclic-nucleotide phosphodiesterase activity;protein binding;signal transduction	Molecular Function;Molecular Function;Biological Process			IPR003018;IPR002073	DOMAIN;DOMAIN	GAF domain;3'5'-cyclic nucleotide phosphodiesterase, catalytic domain	PF01590 (PFAM);PF00233 (PFAM)	GO:0005515;GO:0007165/GO:0004114	protein binding;signal transduction/3',5'-cyclic-nucleotide phosphodiesterase activity	Molecular Function;Biological Process/Molecular Function
XLOC_011123	rab3 GTPase-activating protein catalytic subunit {ECO:0000313|RefSeq:XP_013395923.1}; [	3277	1.1E-97	67.36%	GO:0005737-IBA;GO:0005096-IBA;GO:0005096-IEA;GO:0043547-IBA;GO:0043547-IEA	cytoplasm-IBA;GTPase activator activity-IBA;GTPase activator activity-IEA;positive regulation of GTPase activity-IBA;positive regulation of GTPase activity-IEA	Cellular Component-IBA;Molecular Function-IBA;Molecular Function-IEA;Biological Process-IBA;Biological Process-IEA	1	GO:0005096	GTPase activator activity	Molecular Function			IPR026147	FAMILY	Rab3 GTPase-activating protein catalytic subunit	PF13890 (PFAM)	GO:0005096	GTPase activator activity	Molecular Function
XLOC_064713	Zonadhesin {ECO:0000313|EMBL:EKC41432.1}; [	1936	4.1E-213	46.62%	GO:0008061-IEA;GO:0004867-IEA;GO:0062023-IEA;GO:0006030-IEA;GO:0005509-IEA;GO:0005201-IEA;GO:0005576-IEA;GO:0030246-IEA;GO:0010951-IEA	chitin binding-IEA;serine-type endopeptidase inhibitor activity-IEA;collagen-containing extracellular matrix-IEA;chitin metabolic process-IEA;calcium ion binding-IEA;extracellular matrix structural constituent-IEA;extracellular region-IEA;carbohydrate binding-IEA;negative regulation of endopeptidase activity-IEA	Molecular Function-IEA;Molecular Function-IEA;Cellular Component-IEA;Biological Process-IEA;Molecular Function-IEA;Molecular Function-IEA;Cellular Component-IEA;Molecular Function-IEA;Biological Process-IEA	1	GO:0005509	calcium ion binding	Molecular Function			IPR001846;IPR001881;IPR002919;IPR014853;IPR001846;IPR000742;IPR000742;IPR000742;IPR000742	DOMAIN;DOMAIN;DOMAIN;DOMAIN;DOMAIN;DOMAIN;DOMAIN;DOMAIN;DOMAIN	von Willebrand factor, type D domain;EGF-like calcium-binding domain;Trypsin Inhibitor-like, cysteine rich domain;Uncharacterised domain, cysteine-rich;von Willebrand factor, type D domain;EGF-like domain;EGF-like domain;EGF-like domain;EGF-like domain	PF00094 (PFAM);PF07645 (PFAM);PF01826 (PFAM);PF08742 (PFAM);PS51233 (PROSITE_PROFILES);PS50026 (PROSITE_PROFILES);PS50026 (PROSITE_PROFILES);PS50026 (PROSITE_PROFILES);PS50026 (PROSITE_PROFILES)	;GO:0005509;;;;;;;	;calcium ion binding;;;;;;;	;Molecular Function;;;;;;;
XLOC_034433	leucine-rich repeat serine/threonine-protein kinase 2-like {ECO:0000313|RefSeq:XP_013412529.1}; [	7788	8.1E-66	49.05%	GO:0005525-IEA;GO:0005525-IDA;GO:0034211-IDA;GO:0046777-IDA;GO:0016310-IEA;GO:0004672-IEA;GO:0016301-IEA;GO:0035556-IBA;GO:0004674-IBA;GO:0005524-IEA;GO:0006468-IEA;GO:0006468-IDA;GO:0005622-IBA	GTP binding-IEA;GTP binding-IDA;GTP-dependent protein kinase activity-IDA;protein autophosphorylation-IDA;phosphorylation-IEA;protein kinase activity-IEA;kinase activity-IEA;intracellular signal transduction-IBA;protein serine/threonine kinase activity-IBA;ATP binding-IEA;protein phosphorylation-IEA;protein phosphorylation-IDA;intracellular-IBA	Molecular Function-IEA;Molecular Function-IDA;Molecular Function-IDA;Biological Process-IDA;Biological Process-IEA;Molecular Function-IEA;Molecular Function-IEA;Biological Process-IBA;Molecular Function-IBA;Molecular Function-IEA;Biological Process-IEA;Biological Process-IDA;Cellular Component-IBA	4	GO:0004672;GO:0005515;GO:0005524;GO:0006468	protein kinase activity;protein binding;ATP binding;protein phosphorylation	Molecular Function;Molecular Function;Molecular Function;Biological Process			noIPR;IPR001611;IPR032171;IPR000719;IPR020859;IPR001611;IPR001611;IPR001611;IPR001611;IPR001611;IPR001611;IPR001611;IPR001611;IPR001611;IPR001611;IPR000719;IPR001611;IPR001611	;REPEAT;DOMAIN;DOMAIN;DOMAIN;REPEAT;REPEAT;REPEAT;REPEAT;REPEAT;REPEAT;REPEAT;REPEAT;REPEAT;REPEAT;DOMAIN;REPEAT;REPEAT	;Leucine-rich repeat;C-terminal of Roc (COR) domain;Protein kinase domain;Roc domain;Leucine-rich repeat;Leucine-rich repeat;Leucine-rich repeat;Leucine-rich repeat;Leucine-rich repeat;Leucine-rich repeat;Leucine-rich repeat;Leucine-rich repeat;Leucine-rich repeat;Leucine-rich repeat;Protein kinase domain;Leucine-rich repeat;Leucine-rich repeat	PF08477 (PFAM);PF13855 (PFAM);PF16095 (PFAM);PF00069 (PFAM);PS51424 (PROSITE_PROFILES);PS51450 (PROSITE_PROFILES);PS51450 (PROSITE_PROFILES);PS51450 (PROSITE_PROFILES);PS51450 (PROSITE_PROFILES);PS51450 (PROSITE_PROFILES);PS51450 (PROSITE_PROFILES);PS51450 (PROSITE_PROFILES);PS51450 (PROSITE_PROFILES);PS51450 (PROSITE_PROFILES);PS51450 (PROSITE_PROFILES);PS50011 (PROSITE_PROFILES);PS51450 (PROSIT…	;GO:0005515;;GO:0005524/GO:0004672/GO:0006468;;GO:0005515;GO:0005515;GO:0005515;GO:0005515;GO:0005515;GO:0005515;GO:0005515;GO:0005515;GO:0005515;GO:0005515;GO:0005524/GO:0004672/GO:0006468;GO:0005515;GO:0005515	;protein binding;;ATP binding/protein kinase activity/protein phosphorylation;;protein binding;protein binding;protein binding;protein binding;protein binding;protein binding;protein binding;protein binding;protein binding;protein binding;ATP binding/protein kinase activity/protein phosphorylation;protein binding;protein binding	;Molecular Function;;Molecular Function/Molecular Function/Biological Process;;Molecular Function;Molecular Function;Molecular Function;Molecular Function;Molecular Function;Molecular Function;Molecular Function;Molecular Function;Molecular Function;Molecular Function;Molecular Function/Molecular Function/Biological Process;Molecular Function;Molecular Function
XLOC_036352	Zonadhesin {ECO:0000313|EMBL:EKC41432.1}; [	2518	2.2E-212	47.17%	GO:0008061-IEA;GO:0062023-IEA;GO:0016020-IEA;GO:0006030-IEA;GO:0005509-IEA;GO:0016021-IEA;GO:0005044-IEA;GO:0005201-IEA;GO:0006898-IEA;GO:0005576-IEA	chitin binding-IEA;collagen-containing extracellular matrix-IEA;membrane-IEA;chitin metabolic process-IEA;calcium ion binding-IEA;integral component of membrane-IEA;scavenger receptor activity-IEA;extracellular matrix structural constituent-IEA;receptor-mediated endocytosis-IEA;extracellular region-IEA	Molecular Function-IEA;Cellular Component-IEA;Cellular Component-IEA;Biological Process-IEA;Molecular Function-IEA;Cellular Component-IEA;Molecular Function-IEA;Molecular Function-IEA;Biological Process-IEA;Cellular Component-IEA	2	GO:0005201;GO:0005509	extracellular matrix structural constituent;calcium ion binding	Molecular Function;Molecular Function			IPR001881;IPR000885;IPR000742;IPR000742	DOMAIN;DOMAIN;DOMAIN;DOMAIN	EGF-like calcium-binding domain;Fibrillar collagen, C-terminal;EGF-like domain;EGF-like domain	PF07645 (PFAM);PF01410 (PFAM);PS50026 (PROSITE_PROFILES);PS50026 (PROSITE_PROFILES)	GO:0005509;GO:0005201;;	calcium ion binding;extracellular matrix structural constituent;;	Molecular Function;Molecular Function;;
XLOC_066585	Kinesin-like protein KIF26A {ECO:0000313|EMBL:OWF37129.1}; [	5720	7.9E-170	74.24%	GO:0003777-IBA;GO:0003777-IEA;GO:0000166-IEA;GO:0048484-IEA;GO:0008017-IEA;GO:0001560-IEA;GO:0005871-IBA;GO:0009968-IEA;GO:0005524-IEA;GO:0003774-IEA;GO:0007018-IBA;GO:0007018-IEA;GO:0016887-IBA	microtubule motor activity-IBA;microtubule motor activity-IEA;nucleotide binding-IEA;enteric nervous system development-IEA;microtubule binding-IEA;regulation of cell growth by extracellular stimulus-IEA;kinesin complex-IBA;negative regulation of signal transduction-IEA;ATP binding-IEA;motor activity-IEA;microtubule-based movement-IBA;microtubule-based movement-IEA;ATPase activity-IBA	Molecular Function-IBA;Molecular Function-IEA;Molecular Function-IEA;Biological Process-IEA;Molecular Function-IEA;Biological Process-IEA;Cellular Component-IBA;Biological Process-IEA;Molecular Function-IEA;Molecular Function-IEA;Biological Process-IBA;Biological Process-IEA;Molecular Function-IBA	7	GO:0003777;GO:0005524;GO:0005871;GO:0007018;GO:0008017;GO:0016887;GO:0050794	microtubule motor activity;ATP binding;kinesin complex;microtubule-based movement;microtubule binding;ATPase activity;regulation of cellular process	Molecular Function;Molecular Function;Cellular Component;Biological Process;Molecular Function;Molecular Function;Biological Process	EC:3.6.1.3;EC:3.6.1.15	Adenosinetriphosphatase;Nucleoside-triphosphate phosphatase	IPR001752;IPR001752	DOMAIN;DOMAIN	Kinesin motor domain;Kinesin motor domain	PF00225 (PFAM);PS50067 (PROSITE_PROFILES)	GO:0005524/GO:0003777/GO:0007018/GO:0008017;GO:0005524/GO:0003777/GO:0007018/GO:0008017	ATP binding/microtubule motor activity/microtubule-based movement/microtubule binding;ATP binding/microtubule motor activity/microtubule-based movement/microtubule binding	Molecular Function/Molecular Function/Biological Process/Molecular Function;Molecular Function/Molecular Function/Biological Process/Molecular Function
XLOC_017810	E3 ubiquitin-protein ligase HECTD1 {ECO:0000313|EMBL:EKC36054.1}; [	1371	2.9E-71	49.09%	GO:0046872-IEA;GO:0016021-IBA;GO:0042981-IEA;GO:0016874-IEA;GO:0004842-IEA;GO:0016567-IEA;GO:0005886-IBA	metal ion binding-IEA;integral component of membrane-IBA;regulation of apoptotic process-IEA;ligase activity-IEA;ubiquitin-protein transferase activity-IEA;protein ubiquitination-IEA;plasma membrane-IBA	Molecular Function-IEA;Cellular Component-IBA;Biological Process-IEA;Molecular Function-IEA;Molecular Function-IEA;Biological Process-IEA;Cellular Component-IBA	3	GO:0004842;GO:0016567;GO:0046872	ubiquitin-protein transferase activity;protein ubiquitination;metal ion binding	Molecular Function;Biological Process;Molecular Function			IPR010606;IPR002035;IPR002035;IPR010606;IPR010606	DOMAIN;DOMAIN;DOMAIN;DOMAIN;DOMAIN	Mib-herc2;von Willebrand factor, type A;von Willebrand factor, type A;Mib-herc2;Mib-herc2	PF06701 (PFAM);PF13519 (PFAM);PS50234 (PROSITE_PROFILES);PS51416 (PROSITE_PROFILES);PS51416 (PROSITE_PROFILES)	GO:0004842/GO:0046872/GO:0016567;;;GO:0004842/GO:0046872/GO:0016567;GO:0004842/GO:0046872/GO:0016567	ubiquitin-protein transferase activity/metal ion binding/protein ubiquitination;;;ubiquitin-protein transferase activity/metal ion binding/protein ubiquitination;ubiquitin-protein transferase activity/metal ion binding/protein ubiquitination	Molecular Function/Molecular Function/Biological Process;;;Molecular Function/Molecular Function/Biological Process;Molecular Function/Molecular Function/Biological Process
XLOC_032209	multiple epidermal growth factor-like domains protein 6 {ECO:0000313|RefSeq:XP_023929997.1}; [	1860	1.6E-211	64.30%	GO:0016020-IEA;GO:0005509-IEA;GO:0016021-IEA	membrane-IEA;calcium ion binding-IEA;integral component of membrane-IEA	Cellular Component-IEA;Molecular Function-IEA;Cellular Component-IEA	2	GO:0005509;GO:0005515	calcium ion binding;protein binding	Molecular Function;Molecular Function			IPR001881;IPR026823;IPR026823;IPR000742;IPR000742;IPR000742;IPR000742;IPR000742;IPR000742;IPR000742;IPR011489	DOMAIN;DOMAIN;DOMAIN;DOMAIN;DOMAIN;DOMAIN;DOMAIN;DOMAIN;DOMAIN;DOMAIN;DOMAIN	EGF-like calcium-binding domain;Complement Clr-like EGF domain;Complement Clr-like EGF domain;EGF-like domain;EGF-like domain;EGF-like domain;EGF-like domain;EGF-like domain;EGF-like domain;EGF-like domain;EMI domain	PF07645 (PFAM);PF12662 (PFAM);PF14670 (PFAM);PS50026 (PROSITE_PROFILES);PS50026 (PROSITE_PROFILES);PS50026 (PROSITE_PROFILES);PS50026 (PROSITE_PROFILES);PS50026 (PROSITE_PROFILES);PS50026 (PROSITE_PROFILES);PS50026 (PROSITE_PROFILES);PS51041 (PROSITE_PROFILES)	GO:0005509;;;;;;;;;;GO:0005515	calcium ion binding;;;;;;;;;;protein binding	Molecular Function;;;;;;;;;;Molecular Function
XLOC_063287	Usherin {ECO:0000313|EMBL:EKC35530.1}; [	10341	2.5E-54	45.18%	GO:0048496-IEA;GO:0045184-IEA;GO:0005604-IEA;GO:0007605-IEA;GO:0016020-IEA;GO:0016021-IEA;GO:0003707-IEA;GO:0032421-IEA;GO:0016324-IEA;GO:0035315-IEA;GO:0050953-IEA;GO:0036064-IEA;GO:0006351-IEA;GO:0006355-IEA;GO:0043401-IEA;GO:0004672-IEA;GO:0005524-IEA;GO:0003677-IEA;GO:0045494-IEA;GO:1990696-IEA;GO:0005737-IEA;GO:0005518-IEA;GO:0017022-IEA;GO:0060171-IEA;GO:0001917-IEA;GO:0060113-IEA;GO:004280…	maintenance of animal organ identity-IEA;establishment of protein localization-IEA;basement membrane-IEA;sensory perception of sound-IEA;membrane-IEA;integral component of membrane-IEA;steroid hormone receptor activity-IEA;stereocilium bundle-IEA;apical plasma membrane-IEA;hair cell differentiation-IEA;sensory perception of light stimulus-IEA;ciliary basal body-IEA;transcription, DNA-templated-IE…	Biological Process-IEA;Biological Process-IEA;Cellular Component-IEA;Biological Process-IEA;Cellular Component-IEA;Cellular Component-IEA;Molecular Function-IEA;Cellular Component-IEA;Cellular Component-IEA;Biological Process-IEA;Biological Process-IEA;Cellular Component-IEA;Biological Process-IEA;Biological Process-IEA;Biological Process-IEA;Molecular Function-IEA;Molecular Function-IEA;Molecula…	5	GO:0004672;GO:0005524;GO:0006468;GO:0016020;GO:0044464	protein kinase activity;ATP binding;protein phosphorylation;membrane;cell part	Molecular Function;Molecular Function;Biological Process;Cellular Component;Cellular Component			IPR002909;IPR002049;IPR001245;IPR000719;IPR002049;IPR002049;IPR002049;IPR002049;IPR002049	DOMAIN;DOMAIN;DOMAIN;DOMAIN;DOMAIN;DOMAIN;DOMAIN;DOMAIN;DOMAIN	IPT domain;Laminin EGF domain;Serine-threonine/tyrosine-protein kinase, catalytic domain;Protein kinase domain;Laminin EGF domain;Laminin EGF domain;Laminin EGF domain;Laminin EGF domain;Laminin EGF domain	PF01833 (PFAM);PF00053 (PFAM);PF07714 (PFAM);PS50011 (PROSITE_PROFILES);PS50027 (PROSITE_PROFILES);PS50027 (PROSITE_PROFILES);PS50027 (PROSITE_PROFILES);PS50027 (PROSITE_PROFILES);SignalP-noTM (SIGNALP_EUK)	;;GO:0004672/GO:0006468;GO:0005524/GO:0004672/GO:0006468;;;;;	;;protein kinase activity/protein phosphorylation;ATP binding/protein kinase activity/protein phosphorylation;;;;;	;;Molecular Function/Biological Process;Molecular Function/Molecular Function/Biological Process;;;;;
XLOC_031315	DNA-directed RNA polymerase subunit {ECO:0000256|RuleBase:RU004279};EC	1211	1.5E-17	53.13%	GO:0000398-IEA;GO:0006913-IEA;GO:0003677-IEA;GO:0005737-IEA;GO:0003899-IEA;GO:0000380-IEA;GO:0016740-IEA;GO:0016779-IEA;GO:0008380-IEA;GO:0006351-IEA;GO:0016607-IEA;GO:0046677-IEA;GO:0005634-IEA;GO:0006468-IEA	mRNA splicing, via spliceosome-IEA;nucleocytoplasmic transport-IEA;DNA binding-IEA;cytoplasm-IEA;DNA-directed 5'-3' RNA polymerase activity-IEA;alternative mRNA splicing, via spliceosome-IEA;transferase activity-IEA;nucleotidyltransferase activity-IEA;RNA splicing-IEA;transcription, DNA-templated-IEA;nuclear speck-IEA;response to antibiotic-IEA;nucleus-IEA;protein phosphorylation-IEA	Biological Process-IEA;Biological Process-IEA;Molecular Function-IEA;Cellular Component-IEA;Molecular Function-IEA;Biological Process-IEA;Molecular Function-IEA;Molecular Function-IEA;Biological Process-IEA;Biological Process-IEA;Cellular Component-IEA;Biological Process-IEA;Cellular Component-IEA;Biological Process-IEA	3	GO:0010467;GO:0016070;GO:0016740	gene expression;RNA metabolic process;transferase activity	Biological Process;Biological Process;Molecular Function
XLOC_027846	Ectonucleotide pyrophosphatase/phosphodiesterase family member 3 {ECO:0000313|EMBL:OWF35917.1}; [	7123	7.2E-171	58.18%	GO:0006955-IEA;GO:0003824-IEA;GO:0046872-IEA;GO:0016020-IEA;GO:0046034-IEA;GO:0005509-IEA;GO:0016021-IEA;GO:0070667-IEA;GO:0030247-IEA;GO:0048471-IEA;GO:0016787-IEA;GO:0008152-IEA;GO:0008270-IEA;GO:0009143-IEA;GO:0005044-IEA;GO:0006796-IEA;GO:0006898-IEA;GO:0002276-IEA;GO:0047429-IEA;GO:0004528-IEA;GO:0050728-IEA;GO:0033007-IEA;GO:0090305-IEA;GO:0006220-IEA;GO:0009897-IEA;GO:0003676-IEA	immune response-IEA;catalytic activity-IEA;metal ion binding-IEA;membrane-IEA;ATP metabolic process-IEA;calcium ion binding-IEA;integral component of membrane-IEA;negative regulation of mast cell proliferation-IEA;polysaccharide binding-IEA;perinuclear region of cytoplasm-IEA;hydrolase activity-IEA;metabolic process-IEA;zinc ion binding-IEA;nucleoside triphosphate catabolic process-IEA;scavenger …	Biological Process-IEA;Molecular Function-IEA;Molecular Function-IEA;Cellular Component-IEA;Biological Process-IEA;Molecular Function-IEA;Cellular Component-IEA;Biological Process-IEA;Molecular Function-IEA;Cellular Component-IEA;Molecular Function-IEA;Biological Process-IEA;Molecular Function-IEA;Biological Process-IEA;Molecular Function-IEA;Biological Process-IEA;Biological Process-IEA;Biologic…	5	GO:0003676;GO:0006139;GO:0006796;GO:0016787;GO:0046872	nucleic acid binding;nucleobase-containing compound metabolic process;phosphate-containing compound metabolic process;hydrolase activity;metal ion binding	Molecular Function;Biological Process;Biological Process;Molecular Function;Molecular Function			IPR001604;IPR002591	DOMAIN;FAMILY	DNA/RNA non-specific endonuclease;Type I phosphodiesterase/nucleotide pyrophosphatase/phosphate transferase	PF01223 (PFAM);PF01663 (PFAM)	GO:0003676/GO:0046872/GO:0016787;GO:0003824	nucleic acid binding/metal ion binding/hydrolase activity;catalytic activity	Molecular Function/Molecular Function/Molecular Function;Molecular Function
XLOC_069018	Uncharacterized protein {ECO:0000313|EMBL:EKC38826.1}; [	4940	4.1E-33	52.25%	GO:0007165-IEA;GO:0042981-IEA	signal transduction-IEA;regulation of apoptotic process-IEA	Biological Process-IEA;Biological Process-IEA
XLOC_045598	A-kinase anchor protein 13 {ECO:0000313|EMBL:OWF52706.1}; [	2104	6.6E-124	42.93%	GO:0035023-IEA;GO:0046872-IEA;GO:0005089-IEA;GO:0016310-IEA;GO:0016301-IEA;GO:0035556-IEA;GO:0005622-IEA	regulation of Rho protein signal transduction-IEA;metal ion binding-IEA;Rho guanyl-nucleotide exchange factor activity-IEA;phosphorylation-IEA;kinase activity-IEA;intracellular signal transduction-IEA;intracellular-IEA	Biological Process-IEA;Molecular Function-IEA;Molecular Function-IEA;Biological Process-IEA;Molecular Function-IEA;Biological Process-IEA;Cellular Component-IEA	1	GO:0035556	intracellular signal transduction	Biological Process			IPR002219;IPR002219	DOMAIN;DOMAIN	Protein kinase C-like, phorbol ester/diacylglycerol-binding domain;Protein kinase C-like, phorbol ester/diacylglycerol-binding domain	PF00130 (PFAM);PS50081 (PROSITE_PROFILES)	GO:0035556;GO:0035556	intracellular signal transduction;intracellular signal transduction	Biological Process;Biological Process
XLOC_044660	Ankyrin-2 {ECO:0000313|EMBL:EKC24774.1}; [	11371	8.8E-28	40.64%	GO:0005525-IEA;GO:0005618-IEA;GO:0003824-IEA;GO:0046983-IEA;GO:0005518-IEA;GO:0016020-IEA;GO:0016021-IEA;GO:0035556-IEA;GO:0030248-IEA;GO:0008152-IEA;GO:0061564-IEA;GO:0007165-IEA;GO:0007155-IEA;GO:0008484-IEA;GO:0005198-IEA;GO:0005883-IEA;GO:0005882-IEA;GO:0005730-IEA;GO:0005576-IEA;GO:0005975-IEA;GO:0005622-IEA	GTP binding-IEA;cell wall-IEA;catalytic activity-IEA;protein dimerization activity-IEA;collagen binding-IEA;membrane-IEA;integral component of membrane-IEA;intracellular signal transduction-IEA;cellulose binding-IEA;metabolic process-IEA;axon development-IEA;signal transduction-IEA;cell adhesion-IEA;sulfuric ester hydrolase activity-IEA;structural molecule activity-IEA;neurofilament-IEA;intermedi…	Molecular Function-IEA;Cellular Component-IEA;Molecular Function-IEA;Molecular Function-IEA;Molecular Function-IEA;Cellular Component-IEA;Cellular Component-IEA;Biological Process-IEA;Molecular Function-IEA;Biological Process-IEA;Biological Process-IEA;Biological Process-IEA;Biological Process-IEA;Molecular Function-IEA;Molecular Function-IEA;Cellular Component-IEA;Cellular Component-IEA;Cellular…
XLOC_045010	Voltage-dependent L-type calcium channel subunit alpha {ECO:0000256|RuleBase:RU003808}; [	8766	9.6E-208	76.69%	GO:0006816-IEA;GO:0016020-IEA;GO:0016021-IEA;GO:0034765-IEA;GO:0070588-IEA;GO:0086010-IBA;GO:0055085-IEA;GO:0008331-IBA;GO:0005262-IEA;GO:0005891-IEA;GO:0005245-IEA;GO:0005244-IEA;GO:0006811-IEA;GO:0005216-IEA;GO:0005886-IBA	calcium ion transport-IEA;membrane-IEA;integral component of membrane-IEA;regulation of ion transmembrane transport-IEA;calcium ion transmembrane transport-IEA;membrane depolarization during action potential-IBA;transmembrane transport-IEA;high voltage-gated calcium channel activity-IBA;calcium channel activity-IEA;voltage-gated calcium channel complex-IEA;voltage-gated calcium channel activity-I…	Biological Process-IEA;Cellular Component-IEA;Cellular Component-IEA;Biological Process-IEA;Biological Process-IEA;Biological Process-IBA;Biological Process-IEA;Molecular Function-IBA;Molecular Function-IEA;Cellular Component-IEA;Molecular Function-IEA;Molecular Function-IEA;Biological Process-IEA;Molecular Function-IEA;Cellular Component-IBA	4	GO:0005245;GO:0005891;GO:0034765;GO:0070588	voltage-gated calcium channel activity;voltage-gated calcium channel complex;regulation of ion transmembrane transport;calcium ion transmembrane transport	Molecular Function;Cellular Component;Biological Process;Biological Process			IPR014873;IPR005821;IPR031649	DOMAIN;DOMAIN;DOMAIN	Voltage-dependent calcium channel, alpha-1 subunit, IQ domain;Ion transport domain;Voltage-dependent L-type calcium channel, IQ-associated domain	PF08763 (PFAM);PF00520 (PFAM);PF16905 (PFAM)	;GO:0005216/GO:0006811/GO:0055085/GO:0016020;	;ion channel activity/ion transport/transmembrane transport/membrane;	;Molecular Function/Biological Process/Biological Process/Cellular Component;
XLOC_000891	Protein HIRA {ECO:0000256|RuleBase:RU364014}; [	1353	8.3E-164	70.37%	GO:0031935-IBA;GO:0031491-IBA;GO:0006351-IEA;GO:0000790-IBA;GO:0003714-IBA;GO:0006355-IEA;GO:1903507-IEA;GO:0005634-IEA;GO:0006325-IEA;GO:0006336-IBA	regulation of chromatin silencing-IBA;nucleosome binding-IBA;transcription, DNA-templated-IEA;nuclear chromatin-IBA;transcription corepressor activity-IBA;regulation of transcription, DNA-templated-IEA;negative regulation of nucleic acid-templated transcription-IEA;nucleus-IEA;chromatin organization-IEA;DNA replication-independent nucleosome assembly-IBA	Biological Process-IBA;Molecular Function-IBA;Biological Process-IEA;Cellular Component-IBA;Molecular Function-IBA;Biological Process-IEA;Biological Process-IEA;Cellular Component-IEA;Biological Process-IEA;Biological Process-IBA	6	GO:0000790;GO:0003714;GO:0005515;GO:0006336;GO:0031491;GO:0031935	nuclear chromatin;transcription corepressor activity;protein binding;DNA replication-independent nucleosome assembly;nucleosome binding;regulation of chromatin silencing	Cellular Component;Molecular Function;Molecular Function;Biological Process;Molecular Function;Biological Process			IPR001680;IPR001680;IPR017986;IPR001680	REPEAT;REPEAT;DOMAIN;REPEAT	WD40 repeat;WD40 repeat;WD40-repeat-containing domain;WD40 repeat	PF00400 (PFAM);PS50082 (PROSITE_PROFILES);PS50294 (PROSITE_PROFILES);PS50082 (PROSITE_PROFILES)	GO:0005515;GO:0005515;GO:0005515;GO:0005515	protein binding;protein binding;protein binding;protein binding	Molecular Function;Molecular Function;Molecular Function;Molecular Function
XLOC_027564	Delta-like protein {ECO:0000256|RuleBase:RU280815}; [	1087	6.5E-22	45.30%	GO:0002315-IEA;GO:0098773-IEA;GO:0048633-IEA;GO:0048631-IEA;GO:0045121-IEA;GO:0046331-IEA;GO:0005509-IEA;GO:0048630-IEA;GO:0001947-IEA;GO:0097009-IEA;GO:0016324-IEA;GO:0045608-IEA;GO:1903672-IEA;GO:0045807-IEA;GO:0060041-IEA;GO:0060042-IEA;GO:0007368-IEA;GO:0048839-IEA;GO:0045605-IEA;GO:0003323-IEA;GO:0021510-IEA;GO:0008217-IEA;GO:0007219-IEA;GO:0030857-IEA;GO:0005912-IEA;GO:0001756-IEA;GO:000175…	marginal zone B cell differentiation-IEA;skin epidermis development-IEA;positive regulation of skeletal muscle tissue growth-IEA;regulation of skeletal muscle tissue growth-IEA;membrane raft-IEA;lateral inhibition-IEA;calcium ion binding-IEA;skeletal muscle tissue growth-IEA;heart looping-IEA;energy homeostasis-IEA;apical plasma membrane-IEA;negative regulation of inner ear auditory receptor cell…	Biological Process-IEA;Biological Process-IEA;Biological Process-IEA;Biological Process-IEA;Cellular Component-IEA;Biological Process-IEA;Molecular Function-IEA;Biological Process-IEA;Biological Process-IEA;Biological Process-IEA;Cellular Component-IEA;Biological Process-IEA;Biological Process-IEA;Biological Process-IEA;Biological Process-IEA;Biological Process-IEA;Biological Process-IEA;Biologic…	10	GO:0007154;GO:0007389;GO:0007399;GO:0009653;GO:0016020;GO:0045596;GO:0048513;GO:0048518;GO:0060429;GO:2000026	cell communication;pattern specification process;nervous system development;anatomical structure morphogenesis;membrane;negative regulation of cell differentiation;animal organ development;positive regulation of biological process;epithelium development;regulation of multicellular organismal development	Biological Process;Biological Process;Biological Process;Biological Process;Cellular Component;Biological Process;Biological Process;Biological Process;Biological Process;Biological Process			IPR000742;IPR000742;IPR000742;IPR000742;IPR000742	DOMAIN;DOMAIN;DOMAIN;DOMAIN;DOMAIN	EGF-like domain;EGF-like domain;EGF-like domain;EGF-like domain;EGF-like domain	PF00008 (PFAM);PS50026 (PROSITE_PROFILES);PS50026 (PROSITE_PROFILES);PS50026 (PROSITE_PROFILES);SignalP-noTM (SIGNALP_EUK)	;;;;	;;;;	;;;;
XLOC_045484	Homeobox protein cut-like {ECO:0000256|RuleBase:RU361129}; [	9712	1.7E-217	68.23%	GO:0003677-IEA;GO:0006351-IEA;GO:0006355-IEA;GO:0043565-IEA;GO:0005794-IEA;GO:0005654-IEA;GO:0005634-IEA	DNA binding-IEA;transcription, DNA-templated-IEA;regulation of transcription, DNA-templated-IEA;sequence-specific DNA binding-IEA;Golgi apparatus-IEA;nucleoplasm-IEA;nucleus-IEA	Molecular Function-IEA;Biological Process-IEA;Biological Process-IEA;Molecular Function-IEA;Cellular Component-IEA;Cellular Component-IEA;Cellular Component-IEA	2	GO:0003677;GO:0005634	DNA binding;nucleus	Molecular Function;Cellular Component			IPR001356;IPR003350;IPR003350;IPR001356;IPR003350	DOMAIN;DOMAIN;DOMAIN;DOMAIN;DOMAIN	Homeobox domain;CUT domain;CUT domain;Homeobox domain;CUT domain	PF00046 (PFAM);PF02376 (PFAM);PS51042 (PROSITE_PROFILES);PS50071 (PROSITE_PROFILES);PS51042 (PROSITE_PROFILES)	GO:0003677;GO:0003677;GO:0003677;GO:0003677;GO:0003677	DNA binding;DNA binding;DNA binding;DNA binding;DNA binding	Molecular Function;Molecular Function;Molecular Function;Molecular Function;Molecular Function
XLOC_035566	Zonadhesin {ECO:0000313|EMBL:OWF52762.1}; [	4399	1.8E-97	52.37%	GO:0046872-IEA;GO:0016020-IEA;GO:0062023-IEA;GO:0005509-IEA;GO:0016021-IEA;GO:0005201-IEA;GO:0030246-IEA	metal ion binding-IEA;membrane-IEA;collagen-containing extracellular matrix-IEA;calcium ion binding-IEA;integral component of membrane-IEA;extracellular matrix structural constituent-IEA;carbohydrate binding-IEA	Molecular Function-IEA;Cellular Component-IEA;Cellular Component-IEA;Molecular Function-IEA;Cellular Component-IEA;Molecular Function-IEA;Molecular Function-IEA							IPR002919;IPR001846;IPR014853;IPR000742;IPR000742;IPR000742;IPR001846;IPR000742;IPR000742;IPR000742	DOMAIN;DOMAIN;DOMAIN;DOMAIN;DOMAIN;DOMAIN;DOMAIN;DOMAIN;DOMAIN;DOMAIN	Trypsin Inhibitor-like, cysteine rich domain;von Willebrand factor, type D domain;Uncharacterised domain, cysteine-rich;EGF-like domain;EGF-like domain;EGF-like domain;von Willebrand factor, type D domain;EGF-like domain;EGF-like domain;EGF-like domain	PF01826 (PFAM);PF00094 (PFAM);PF08742 (PFAM);PS50026 (PROSITE_PROFILES);PS50026 (PROSITE_PROFILES);PS50026 (PROSITE_PROFILES);PS51233 (PROSITE_PROFILES);PS50026 (PROSITE_PROFILES);PS50026 (PROSITE_PROFILES);PS50026 (PROSITE_PROFILES)	;;;;;;;;;	;;;;;;;;;	;;;;;;;;;
XLOC_001797	Tenascin-X {ECO:0000313|EMBL:OWF46316.1}; [	6278	1.3E-76	41.93%	GO:0000166-IEA;GO:0004725-IEA;GO:0016020-IEA;GO:0016021-IEA;GO:0016791-IEA;GO:0016311-IEA;GO:0035335-IEA;GO:0016787-IEA;GO:0006470-IEA;GO:0005044-IEA;GO:0004672-IEA;GO:0006898-IEA;GO:0004721-IEA;GO:0005524-IEA;GO:0006468-IEA	nucleotide binding-IEA;protein tyrosine phosphatase activity-IEA;membrane-IEA;integral component of membrane-IEA;phosphatase activity-IEA;dephosphorylation-IEA;peptidyl-tyrosine dephosphorylation-IEA;hydrolase activity-IEA;protein dephosphorylation-IEA;scavenger receptor activity-IEA;protein kinase activity-IEA;receptor-mediated endocytosis-IEA;phosphoprotein phosphatase activity-IEA;ATP binding-…	Molecular Function-IEA;Molecular Function-IEA;Cellular Component-IEA;Cellular Component-IEA;Molecular Function-IEA;Biological Process-IEA;Biological Process-IEA;Molecular Function-IEA;Biological Process-IEA;Molecular Function-IEA;Molecular Function-IEA;Biological Process-IEA;Molecular Function-IEA;Molecular Function-IEA;Biological Process-IEA	2	GO:0004725;GO:0006470	protein tyrosine phosphatase activity;protein dephosphorylation	Molecular Function;Biological Process			IPR000242;IPR000421;IPR000242;IPR000242;IPR000387;IPR000387	DOMAIN;DOMAIN;DOMAIN;DOMAIN;DOMAIN;DOMAIN	PTP type protein phosphatase;Coagulation factor 5/8 C-terminal domain;PTP type protein phosphatase;PTP type protein phosphatase;Tyrosine specific protein phosphatases domain;Tyrosine specific protein phosphatases domain	PF00102 (PFAM);PF00754 (PFAM);PS50055 (PROSITE_PROFILES);PS50055 (PROSITE_PROFILES);PS50056 (PROSITE_PROFILES);SignalP-noTM (SIGNALP_EUK)	GO:0004725/GO:0006470;;GO:0004725/GO:0006470;GO:0004725/GO:0006470;GO:0016791/GO:0016311;GO:0016791/GO:0016311	protein tyrosine phosphatase activity/protein dephosphorylation;;protein tyrosine phosphatase activity/protein dephosphorylation;protein tyrosine phosphatase activity/protein dephosphorylation;phosphatase activity/dephosphorylation;phosphatase activity/dephosphorylation	Molecular Function/Biological Process;;Molecular Function/Biological Process;Molecular Function/Biological Process;Molecular Function/Biological Process;Molecular Function/Biological Process
XLOC_042331	RNA-binding protein Musashi-like 2 {ECO:0000313|EMBL:OWF40935.1}; [	6391	1.4E-105	59.09%	GO:0003723-IEA;GO:0003676-IEA	RNA binding-IEA;nucleic acid binding-IEA	Molecular Function-IEA;Molecular Function-IEA	1	GO:0003723	RNA binding	Molecular Function			IPR000504;IPR000504	DOMAIN;DOMAIN	RNA recognition motif domain;RNA recognition motif domain	PF00076 (PFAM);PS50102 (PROSITE_PROFILES)	GO:0003676;GO:0003676	nucleic acid binding;nucleic acid binding	Molecular Function;Molecular Function
XLOC_035192	Viral a-type inclusion protein repeat putative {ECO:0000313|EMBL:GAT93873.1}; [	7607	4.0E-20	46.92%	GO:0005737-IEA;GO:0032440-IEA;GO:0016491-IEA;GO:0048280-IEA;GO:0055114-IEA;GO:0000139-IEA;GO:0006886-IEA	cytoplasm-IEA;2-alkenal reductase [NAD(P)] activity-IEA;oxidoreductase activity-IEA;vesicle fusion with Golgi apparatus-IEA;oxidation-reduction process-IEA;Golgi membrane-IEA;intracellular protein transport-IEA	Cellular Component-IEA;Molecular Function-IEA;Molecular Function-IEA;Biological Process-IEA;Biological Process-IEA;Cellular Component-IEA;Biological Process-IEA
XLOC_043197	Uncharacterized protein {ECO:0000313|EMBL:JAS04162.1}; [	923	6.2E-9	46.69%	GO:0016020-IEA;GO:0016021-IEA	membrane-IEA;integral component of membrane-IEA	Cellular Component-IEA;Cellular Component-IEA							noIPR			SignalP-noTM (SIGNALP_EUK)
XLOC_050082	Mitogen-activated protein kinase {ECO:0000256|RuleBase:RU361165, ECO:0000256|SAAS:SAAS00652812};EC	866	4.5E-144	93.15%	GO:0000166-IEA;GO:0001654-IEA;GO:0000165-IEA;GO:0004707-IEA;GO:0016310-IEA;GO:0016740-IEA;GO:0016301-IEA;GO:0021952-IEA;GO:0007420-IEA;GO:0004672-IEA;GO:0004674-IEA;GO:0005524-IEA;GO:0007369-IEA;GO:0043009-IEA;GO:0005622-IEA;GO:0006468-IEA	nucleotide binding-IEA;eye development-IEA;MAPK cascade-IEA;MAP kinase activity-IEA;phosphorylation-IEA;transferase activity-IEA;kinase activity-IEA;central nervous system projection neuron axonogenesis-IEA;brain development-IEA;protein kinase activity-IEA;protein serine/threonine kinase activity-IEA;ATP binding-IEA;gastrulation-IEA;chordate embryonic development-IEA;intracellular-IEA;protein pho…	Molecular Function-IEA;Biological Process-IEA;Biological Process-IEA;Molecular Function-IEA;Biological Process-IEA;Molecular Function-IEA;Molecular Function-IEA;Biological Process-IEA;Biological Process-IEA;Molecular Function-IEA;Molecular Function-IEA;Molecular Function-IEA;Biological Process-IEA;Biological Process-IEA;Cellular Component-IEA;Biological Process-IEA	9	GO:0000165;GO:0001654;GO:0004707;GO:0005524;GO:0005622;GO:0007369;GO:0007420;GO:0021952;GO:0043009	MAPK cascade;eye development;MAP kinase activity;ATP binding;intracellular;gastrulation;brain development;central nervous system projection neuron axonogenesis;chordate embryonic development	Biological Process;Biological Process;Molecular Function;Molecular Function;Cellular Component;Biological Process;Biological Process;Biological Process;Biological Process	EC:2.7.11;EC:2.7.11.24	Transferring phosphorus-containing groups;Mitogen-activated protein kinase	IPR000719;IPR000719	DOMAIN;DOMAIN	Protein kinase domain;Protein kinase domain	PF00069 (PFAM);PS50011 (PROSITE_PROFILES)	GO:0005524/GO:0004672/GO:0006468;GO:0005524/GO:0004672/GO:0006468	ATP binding/protein kinase activity/protein phosphorylation;ATP binding/protein kinase activity/protein phosphorylation	Molecular Function/Molecular Function/Biological Process;Molecular Function/Molecular Function/Biological Process
XLOC_005184	Tyrosine-protein kinase SRK3 {ECO:0000313|EMBL:OWF48174.1}; [	2790	4.3E-14	47.34%	GO:0016020-IEA;GO:0016021-IEA;GO:0016310-IEA;GO:0004672-IEA;GO:0016301-IEA;GO:0005524-IEA;GO:0006468-IEA	membrane-IEA;integral component of membrane-IEA;phosphorylation-IEA;protein kinase activity-IEA;kinase activity-IEA;ATP binding-IEA;protein phosphorylation-IEA	Cellular Component-IEA;Cellular Component-IEA;Biological Process-IEA;Molecular Function-IEA;Molecular Function-IEA;Molecular Function-IEA;Biological Process-IEA	3	GO:0004672;GO:0005524;GO:0006468	protein kinase activity;ATP binding;protein phosphorylation	Molecular Function;Molecular Function;Biological Process			IPR001245;IPR000719	DOMAIN;DOMAIN	Serine-threonine/tyrosine-protein kinase, catalytic domain;Protein kinase domain	PF07714 (PFAM);PS50011 (PROSITE_PROFILES)	GO:0004672/GO:0006468;GO:0005524/GO:0004672/GO:0006468	protein kinase activity/protein phosphorylation;ATP binding/protein kinase activity/protein phosphorylation	Molecular Function/Biological Process;Molecular Function/Molecular Function/Biological Process
XLOC_044659	Ankyrin-2 {ECO:0000313|EMBL:EKC24774.1}; [	5100	0.0E0	91.15%	GO:0007165-IEA	signal transduction-IEA	Biological Process-IEA	2	GO:0005515;GO:0007165	protein binding;signal transduction	Molecular Function;Biological Process			IPR020683;IPR020683;IPR000906;IPR000488;IPR002110;IPR002110;IPR002110;IPR002110;IPR002110;IPR000906;IPR002110;IPR002110;IPR002110;IPR002110;IPR002110;IPR002110;IPR002110;IPR002110;IPR002110;IPR000488;IPR000906;IPR002110;IPR002110;IPR020683;IPR002110;IPR002110;IPR002110;IPR002110;IPR002110	DOMAIN;DOMAIN;DOMAIN;DOMAIN;REPEAT;REPEAT;REPEAT;REPEAT;REPEAT;DOMAIN;REPEAT;REPEAT;REPEAT;REPEAT;REPEAT;REPEAT;REPEAT;REPEAT;REPEAT;DOMAIN;DOMAIN;REPEAT;REPEAT;DOMAIN;REPEAT;REPEAT;REPEAT;REPEAT;REPEAT	Ankyrin repeat-containing domain;Ankyrin repeat-containing domain;ZU5 domain;Death domain;Ankyrin repeat;Ankyrin repeat;Ankyrin repeat;Ankyrin repeat;Ankyrin repeat;ZU5 domain;Ankyrin repeat;Ankyrin repeat;Ankyrin repeat;Ankyrin repeat;Ankyrin repeat;Ankyrin repeat;Ankyrin repeat;Ankyrin repeat;Ankyrin repeat;Death domain;ZU5 domain;Ankyrin repeat;Ankyrin repeat;Ankyrin repeat-containing domain;A…	PF12796 (PFAM);PF13637 (PFAM);PF00791 (PFAM);PF00531 (PFAM);PS50088 (PROSITE_PROFILES);PS50088 (PROSITE_PROFILES);PS50088 (PROSITE_PROFILES);PS50088 (PROSITE_PROFILES);PS50088 (PROSITE_PROFILES);PS51145 (PROSITE_PROFILES);PS50088 (PROSITE_PROFILES);PS50088 (PROSITE_PROFILES);PS50088 (PROSITE_PROFILES);PS50088 (PROSITE_PROFILES);PS50088 (PROSITE_PROFILES);PS50088 (PROSITE_PROFILES);PS50088 (PROSIT…	;;;GO:0005515/GO:0007165;GO:0005515;GO:0005515;GO:0005515;GO:0005515;GO:0005515;;GO:0005515;GO:0005515;GO:0005515;GO:0005515;GO:0005515;GO:0005515;GO:0005515;GO:0005515;GO:0005515;GO:0005515/GO:0007165;;GO:0005515;GO:0005515;;GO:0005515;GO:0005515;GO:0005515;GO:0005515;GO:0005515	;;;protein binding/signal transduction;protein binding;protein binding;protein binding;protein binding;protein binding;;protein binding;protein binding;protein binding;protein binding;protein binding;protein binding;protein binding;protein binding;protein binding;protein binding/signal transduction;;protein binding;protein binding;;protein binding;protein binding;protein binding;protein binding;p…	;;;Molecular Function/Biological Process;Molecular Function;Molecular Function;Molecular Function;Molecular Function;Molecular Function;;Molecular Function;Molecular Function;Molecular Function;Molecular Function;Molecular Function;Molecular Function;Molecular Function;Molecular Function;Molecular Function;Molecular Function/Biological Process;;Molecular Function;Molecular Function;;Molecular Fun…
XLOC_069554	Histone acetyltransferase {ECO:0000256|RuleBase:RU361211};EC	7281	1.7E-204	54.10%	GO:0003677-IEA;GO:0003700-IEA;GO:0003713-IEA;GO:1990830-IEA;GO:0045893-IEA;GO:0046872-IEA;GO:0045892-IEA;GO:0070776-IEA;GO:0016573-IEA;GO:0016740-IEA;GO:0008270-IEA;GO:0016407-IEA;GO:0008134-IEA;GO:0005694-IEA;GO:0006355-IEA;GO:0006334-IEA;GO:0048513-IEA;GO:0000786-IEA;GO:1903508-IEA;GO:0005634-IEA;GO:0004402-IEA;GO:0043966-IEA	DNA binding-IEA;DNA-binding transcription factor activity-IEA;transcription coactivator activity-IEA;cellular response to leukemia inhibitory factor-IEA;positive regulation of transcription, DNA-templated-IEA;metal ion binding-IEA;negative regulation of transcription, DNA-templated-IEA;MOZ/MORF histone acetyltransferase complex-IEA;histone acetylation-IEA;transferase activity-IEA;zinc ion binding…	Molecular Function-IEA;Molecular Function-IEA;Molecular Function-IEA;Biological Process-IEA;Biological Process-IEA;Molecular Function-IEA;Biological Process-IEA;Cellular Component-IEA;Biological Process-IEA;Molecular Function-IEA;Molecular Function-IEA;Molecular Function-IEA;Molecular Function-IEA;Cellular Component-IEA;Biological Process-IEA;Biological Process-IEA;Biological Process-IEA;Cellular…	9	GO:0000786;GO:0003677;GO:0003700;GO:0004402;GO:0005634;GO:0006334;GO:0006355;GO:0008270;GO:0016573	nucleosome;DNA binding;DNA-binding transcription factor activity;histone acetyltransferase activity;nucleus;nucleosome assembly;regulation of transcription, DNA-templated;zinc ion binding;histone acetylation	Cellular Component;Molecular Function;Molecular Function;Molecular Function;Cellular Component;Biological Process;Biological Process;Molecular Function;Biological Process			IPR019787;IPR002515;IPR002717;IPR005818;IPR002515;IPR019787;IPR002717;IPR019787	DOMAIN;REPEAT;DOMAIN;DOMAIN;REPEAT;DOMAIN;DOMAIN;DOMAIN	Zinc finger, PHD-finger;Zinc finger, C2HC-type;Histone acetyltransferase domain, MYST-type;Linker histone H1/H5, domain H15;Zinc finger, C2HC-type;Zinc finger, PHD-finger;Histone acetyltransferase domain, MYST-type;Zinc finger, PHD-finger	PF00628 (PFAM);PF01530 (PFAM);PF01853 (PFAM);PF00538 (PFAM);PS51802 (PROSITE_PROFILES);PS50016 (PROSITE_PROFILES);PS51726 (PROSITE_PROFILES);PS50016 (PROSITE_PROFILES)	;GO:0005634/GO:0003700/GO:0008270/GO:0006355;GO:0004402/GO:0006355/GO:0016573;GO:0003677/GO:0005634/GO:0000786/GO:0006334;GO:0005634/GO:0003700/GO:0008270/GO:0006355;;GO:0004402/GO:0006355/GO:0016573;	;nucleus/DNA-binding transcription factor activity/zinc ion binding/regulation of transcription, DNA-templated;histone acetyltransferase activity/regulation of transcription, DNA-templated/histone acetylation;DNA binding/nucleus/nucleosome/nucleosome assembly;nucleus/DNA-binding transcription factor activity/zinc ion binding/regulation of transcription, DNA-templated;;histone acetyltransferase ac…	;Cellular Component/Molecular Function/Molecular Function/Biological Process;Molecular Function/Biological Process/Biological Process;Molecular Function/Cellular Component/Cellular Component/Biological Process;Cellular Component/Molecular Function/Molecular Function/Biological Process;;Molecular Function/Biological Process/Biological Process;
XLOC_000429	Synapse-associated protein {ECO:0000313|EMBL:ABY81651.1}; [	1075	9.1E-109	70.42%	GO:0045197-IBA;GO:0045211-IBA;GO:0046037-IEA;GO:0016323-IBA;GO:0035255-IBA;GO:0014069-IBA;GO:0004385-IBA;GO:0007268-IBA;GO:0043113-IBA;GO:0007399-IBA;GO:0046710-IEA;GO:0008328-IBA;GO:0097120-IBA	establishment or maintenance of epithelial cell apical/basal polarity-IBA;postsynaptic membrane-IBA;GMP metabolic process-IEA;basolateral plasma membrane-IBA;ionotropic glutamate receptor binding-IBA;postsynaptic density-IBA;guanylate kinase activity-IBA;chemical synaptic transmission-IBA;receptor clustering-IBA;nervous system development-IBA;GDP metabolic process-IEA;ionotropic glutamate recepto…	Biological Process-IBA;Cellular Component-IBA;Biological Process-IEA;Cellular Component-IBA;Molecular Function-IBA;Cellular Component-IBA;Molecular Function-IBA;Biological Process-IBA;Biological Process-IBA;Biological Process-IBA;Biological Process-IEA;Cellular Component-IBA;Biological Process-IBA	11	GO:0004385;GO:0007268;GO:0007399;GO:0008328;GO:0014069;GO:0016323;GO:0035255;GO:0043113;GO:0045197;GO:0045211;GO:0097120	guanylate kinase activity;chemical synaptic transmission;nervous system development;ionotropic glutamate receptor complex;postsynaptic density;basolateral plasma membrane;ionotropic glutamate receptor binding;receptor clustering;establishment or maintenance of epithelial cell apical/basal polarity;postsynaptic membrane;receptor localization to synapse	Molecular Function;Biological Process;Biological Process;Cellular Component;Cellular Component;Cellular Component;Molecular Function;Biological Process;Biological Process;Cellular Component;Biological Process	EC:2.7.4.4;EC:2.7.4.8	Nucleoside-phosphate kinase;Guanylate kinase	IPR015143;IPR001478;IPR004172;IPR001478;IPR001478	DOMAIN;DOMAIN;DOMAIN;DOMAIN;DOMAIN	L27-1;PDZ domain;L27 domain;PDZ domain;PDZ domain	PF09058 (PFAM);PF00595 (PFAM);PS51022 (PROSITE_PROFILES);PS50106 (PROSITE_PROFILES);PS50106 (PROSITE_PROFILES)	;GO:0005515;GO:0005515;GO:0005515;GO:0005515	;protein binding;protein binding;protein binding;protein binding	;Molecular Function;Molecular Function;Molecular Function;Molecular Function
XLOC_021592	Voltage-dependent calcium channel subunit alpha-2/delta-2 {ECO:0000313|EMBL:OWF53218.1}; [	1419	6.0E-128	60.22%	GO:0060024-IEA;GO:0040014-IEA;GO:0007528-IEA;GO:0006890-IEA;GO:0016020-IEA;GO:0016021-IEA;GO:0048747-IEA;GO:0005891-IEA;GO:0005245-IEA;GO:0046622-IEA;GO:0070588-IEA	rhythmic synaptic transmission-IEA;regulation of multicellular organism growth-IEA;neuromuscular junction development-IEA;retrograde vesicle-mediated transport, Golgi to ER-IEA;membrane-IEA;integral component of membrane-IEA;muscle fiber development-IEA;voltage-gated calcium channel complex-IEA;voltage-gated calcium channel activity-IEA;positive regulation of organ growth-IEA;calcium ion transmem…	Biological Process-IEA;Biological Process-IEA;Biological Process-IEA;Biological Process-IEA;Cellular Component-IEA;Cellular Component-IEA;Biological Process-IEA;Cellular Component-IEA;Molecular Function-IEA;Biological Process-IEA;Biological Process-IEA							IPR002035;IPR002035	DOMAIN;DOMAIN	von Willebrand factor, type A;von Willebrand factor, type A	PF13768 (PFAM);PS50234 (PROSITE_PROFILES)	;	;	;
XLOC_041227	Titin {ECO:0000313|EMBL:EKC20506.1}; [	2920	1.8E-68	44.41%	GO:0005230-IEA;GO:0016020-IEA;GO:0006508-IEA;GO:0016021-IEA;GO:0005509-IEA;GO:0034220-IEA;GO:0005044-IEA;GO:0004252-IEA;GO:0006898-IEA;GO:0005576-IEA;GO:0006811-IEA	extracellular ligand-gated ion channel activity-IEA;membrane-IEA;proteolysis-IEA;integral component of membrane-IEA;calcium ion binding-IEA;ion transmembrane transport-IEA;scavenger receptor activity-IEA;serine-type endopeptidase activity-IEA;receptor-mediated endocytosis-IEA;extracellular region-IEA;ion transport-IEA	Molecular Function-IEA;Cellular Component-IEA;Biological Process-IEA;Cellular Component-IEA;Molecular Function-IEA;Biological Process-IEA;Molecular Function-IEA;Molecular Function-IEA;Biological Process-IEA;Cellular Component-IEA;Biological Process-IEA							IPR013151;IPR013162;IPR013162;IPR007110;IPR007110;IPR007110;IPR007110;IPR007110;IPR007110;IPR007110;IPR007110	DOMAIN;DOMAIN;DOMAIN;DOMAIN;DOMAIN;DOMAIN;DOMAIN;DOMAIN;DOMAIN;DOMAIN;DOMAIN	Immunoglobulin;CD80-like, immunoglobulin C2-set;CD80-like, immunoglobulin C2-set;Immunoglobulin-like domain;Immunoglobulin-like domain;Immunoglobulin-like domain;Immunoglobulin-like domain;Immunoglobulin-like domain;Immunoglobulin-like domain;Immunoglobulin-like domain;Immunoglobulin-like domain	PF00047 (PFAM);PF08205 (PFAM);PF13927 (PFAM);PS50835 (PROSITE_PROFILES);PS50835 (PROSITE_PROFILES);PS50835 (PROSITE_PROFILES);PS50835 (PROSITE_PROFILES);PS50835 (PROSITE_PROFILES);PS50835 (PROSITE_PROFILES);PS50835 (PROSITE_PROFILES);PS50835 (PROSITE_PROFILES)	;;;;;;;;;;	;;;;;;;;;;	;;;;;;;;;;
XLOC_069131	Apolipophorin {ECO:0000313|EMBL:OWF47884.1}; [	2934	1.3E-79	45.87%	GO:0050750-IEA;GO:0001701-IEA;GO:0016042-IEA;GO:0005829-IEA;GO:0016020-IEA;GO:0045540-IEA;GO:0016021-IEA;GO:0019433-IEA;GO:0030301-IEA;GO:0034362-IEA;GO:0007283-IEA;GO:0034383-IEA;GO:0034361-IEA;GO:0035473-IEA;GO:0034363-IEA;GO:0043025-IEA;GO:0009566-IEA;GO:0042157-IEA;GO:0005783-IEA;GO:0042158-IEA;GO:0042632-IEA;GO:0042159-IEA;GO:0005543-IEA;GO:0042953-IEA;GO:0006869-IEA;GO:0030317-IEA;GO:000531…	low-density lipoprotein particle receptor binding-IEA;in utero embryonic development-IEA;lipid catabolic process-IEA;cytosol-IEA;membrane-IEA;regulation of cholesterol biosynthetic process-IEA;integral component of membrane-IEA;triglyceride catabolic process-IEA;cholesterol transport-IEA;low-density lipoprotein particle-IEA;spermatogenesis-IEA;low-density lipoprotein particle clearance-IEA;very-l…	Molecular Function-IEA;Biological Process-IEA;Biological Process-IEA;Cellular Component-IEA;Cellular Component-IEA;Biological Process-IEA;Cellular Component-IEA;Biological Process-IEA;Biological Process-IEA;Cellular Component-IEA;Biological Process-IEA;Biological Process-IEA;Cellular Component-IEA;Molecular Function-IEA;Cellular Component-IEA;Cellular Component-IEA;Biological Process-IEA;Biologic…	7	GO:0005319;GO:0006869;GO:0032501;GO:0044238;GO:0044464;GO:0050789;GO:0071704	lipid transporter activity;lipid transport;multicellular organismal process;primary metabolic process;cell part;regulation of biological process;organic substance metabolic process	Molecular Function;Biological Process;Biological Process;Biological Process;Cellular Component;Biological Process;Biological Process			IPR001747;IPR009454;IPR015255	DOMAIN;DOMAIN;DOMAIN	Lipid transport protein, N-terminal;Lipid transport, open beta-sheet;Vitellinogen, open beta-sheet	PF01347 (PFAM);PF06448 (PFAM);PF09172 (PFAM)	GO:0006869/GO:0005319;GO:0006869/GO:0005319;GO:0006869/GO:0005319	lipid transport/lipid transporter activity;lipid transport/lipid transporter activity;lipid transport/lipid transporter activity	Biological Process/Molecular Function;Biological Process/Molecular Function;Biological Process/Molecular Function
XLOC_012794	Peripheral-type benzodiazepine receptor-associated protein 1 {ECO:0000313|EMBL:EKC34877.1}; [	1595	3.1E-83	56.79%	GO:0030156-IEA	benzodiazepine receptor binding-IEA	Molecular Function-IEA	1	GO:0030156	benzodiazepine receptor binding	Molecular Function
XLOC_044966	Lysine-specific demethylase 3B {ECO:0000313|EMBL:OWF45352.1}; [	8066	4.9E-127	57.20%	GO:0008168-IEA;GO:0032259-IEA	methyltransferase activity-IEA;methylation-IEA	Molecular Function-IEA;Biological Process-IEA
XLOC_010936	DDB1-and CUL4-associated factor 6 {ECO:0000313|EMBL:OWF47489.1}; [	949	2.8E-116	78.46%	GO:0005925-IEA;GO:0005829-IEA;GO:0030374-IEA;GO:0080008-IEA;GO:0005634-IEA;GO:0045944-IEA	focal adhesion-IEA;cytosol-IEA;nuclear receptor transcription coactivator activity-IEA;Cul4-RING E3 ubiquitin ligase complex-IEA;nucleus-IEA;positive regulation of transcription by RNA polymerase II-IEA	Cellular Component-IEA;Cellular Component-IEA;Molecular Function-IEA;Cellular Component-IEA;Cellular Component-IEA;Biological Process-IEA	2	GO:0005515;GO:0044424	protein binding;intracellular part	Molecular Function;Cellular Component			IPR001680;IPR017986	REPEAT;DOMAIN	WD40 repeat;WD40-repeat-containing domain	PF00400 (PFAM);PS50294 (PROSITE_PROFILES)	GO:0005515;GO:0005515	protein binding;protein binding	Molecular Function;Molecular Function
XLOC_036298	---NA---	1246												noIPR			SignalP-noTM (SIGNALP_EUK)
XLOC_022456	Cubilin {ECO:0000313|EMBL:EFN66210.1}; [	2854	8.0E-13	38.81%	GO:0005768-IEA;GO:0005737-IEA;GO:0070062-IEA;GO:0009617-IEA;GO:0005903-IEA;GO:0045177-IEA;GO:0005509-IEA;GO:0005905-IEA;GO:0016324-IEA;GO:0030139-IEA;GO:0042803-IEA;GO:0005783-IEA;GO:0005794-IEA;GO:0006898-IEA;GO:0042953-IEA	endosome-IEA;cytoplasm-IEA;extracellular exosome-IEA;response to bacterium-IEA;brush border-IEA;apical part of cell-IEA;calcium ion binding-IEA;clathrin-coated pit-IEA;apical plasma membrane-IEA;endocytic vesicle-IEA;protein homodimerization activity-IEA;endoplasmic reticulum-IEA;Golgi apparatus-IEA;receptor-mediated endocytosis-IEA;lipoprotein transport-IEA	Cellular Component-IEA;Cellular Component-IEA;Cellular Component-IEA;Biological Process-IEA;Cellular Component-IEA;Cellular Component-IEA;Molecular Function-IEA;Cellular Component-IEA;Cellular Component-IEA;Cellular Component-IEA;Molecular Function-IEA;Cellular Component-IEA;Cellular Component-IEA;Biological Process-IEA;Biological Process-IEA	1	GO:0044464	cell part	Cellular Component			IPR000859;IPR000859;IPR000859	DOMAIN;DOMAIN;DOMAIN	CUB domain;CUB domain;CUB domain	PF00431 (PFAM);PS01180 (PROSITE_PROFILES);PS01180 (PROSITE_PROFILES)	;;	;;	;;
XLOC_011037	Fibropellin-1 {ECO:0000313|EMBL:EKC23315.1}; [	2525	6.6E-84	69.23%	GO:0004888-IEA;GO:0007160-IEA;GO:0007165-IEA;GO:0007166-IEA;GO:0016020-IEA;GO:0005509-IEA;GO:0016021-IEA;GO:0007186-IEA;GO:0030246-IEA;GO:0004930-IEA	transmembrane signaling receptor activity-IEA;cell-matrix adhesion-IEA;signal transduction-IEA;cell surface receptor signaling pathway-IEA;membrane-IEA;calcium ion binding-IEA;integral component of membrane-IEA;G protein-coupled receptor signaling pathway-IEA;carbohydrate binding-IEA;G protein-coupled receptor activity-IEA	Molecular Function-IEA;Biological Process-IEA;Biological Process-IEA;Biological Process-IEA;Cellular Component-IEA;Molecular Function-IEA;Cellular Component-IEA;Biological Process-IEA;Molecular Function-IEA;Molecular Function-IEA	4	GO:0004888;GO:0005488;GO:0007165;GO:0016020	transmembrane signaling receptor activity;binding;signal transduction;membrane	Molecular Function;Molecular Function;Biological Process;Cellular Component			IPR000742;IPR000033;IPR000033;IPR000742;IPR000742;IPR000742;IPR000033;IPR000033;IPR000033;IPR000742;IPR000742	DOMAIN;REPEAT;REPEAT;DOMAIN;DOMAIN;DOMAIN;REPEAT;REPEAT;REPEAT;DOMAIN;DOMAIN	EGF-like domain;LDLR class B repeat;LDLR class B repeat;EGF-like domain;EGF-like domain;EGF-like domain;LDLR class B repeat;LDLR class B repeat;LDLR class B repeat;EGF-like domain;EGF-like domain	PF00008 (PFAM);PF00058 (PFAM);PS51120 (PROSITE_PROFILES);PS50026 (PROSITE_PROFILES);PS50026 (PROSITE_PROFILES);PS50026 (PROSITE_PROFILES);PS51120 (PROSITE_PROFILES);PS51120 (PROSITE_PROFILES);PS51120 (PROSITE_PROFILES);PS50026 (PROSITE_PROFILES);PS50026 (PROSITE_PROFILES)	;;;;;;;;;;	;;;;;;;;;;	;;;;;;;;;;
XLOC_056567	CD109 {ECO:0000313|EMBL:OWF48040.1}; [	4868	9.1E-275	53.34%	GO:0004866-IEA;GO:0005506-IEA;GO:0005615-IEA;GO:0016705-IEA;GO:0016020-IEA;GO:0016021-IEA;GO:0020037-IEA;GO:0055114-IEA;GO:0005576-IEA;GO:0010951-IEA	endopeptidase inhibitor activity-IEA;iron ion binding-IEA;extracellular space-IEA;oxidoreductase activity, acting on paired donors, with incorporation or reduction of molecular oxygen-IEA;membrane-IEA;integral component of membrane-IEA;heme binding-IEA;oxidation-reduction process-IEA;extracellular region-IEA;negative regulation of endopeptidase activity-IEA	Molecular Function-IEA;Molecular Function-IEA;Cellular Component-IEA;Molecular Function-IEA;Cellular Component-IEA;Cellular Component-IEA;Molecular Function-IEA;Biological Process-IEA;Cellular Component-IEA;Biological Process-IEA	4	GO:0004866;GO:0005488;GO:0005615;GO:0016020	endopeptidase inhibitor activity;binding;extracellular space;membrane	Molecular Function;Molecular Function;Cellular Component;Cellular Component			IPR011626;IPR011625;IPR009048;IPR001599	DOMAIN;DOMAIN;DOMAIN;DOMAIN	Alpha-macroglobulin complement component;Alpha-2-macroglobulin, N-terminal 2;Alpha-macroglobulin, receptor-binding;Alpha-2-macroglobulin	PF07678 (PFAM);PF07703 (PFAM);PF07677 (PFAM);PF00207 (PFAM)	GO:0005615;;GO:0005576;GO:0004866	extracellular space;;extracellular region;endopeptidase inhibitor activity	Cellular Component;;Cellular Component;Molecular Function
XLOC_008844	Taurocyamine kinase {ECO:0000313|EMBL:OWF37579.1}; [	3161	1.4E-169	69.77%	GO:0000166-IEA;GO:0003824-IEA;GO:0016310-IEA;GO:0016772-IEA;GO:0016740-IEA;GO:0016301-IEA;GO:0005524-IEA	nucleotide binding-IEA;catalytic activity-IEA;phosphorylation-IEA;transferase activity, transferring phosphorus-containing groups-IEA;transferase activity-IEA;kinase activity-IEA;ATP binding-IEA	Molecular Function-IEA;Molecular Function-IEA;Biological Process-IEA;Molecular Function-IEA;Molecular Function-IEA;Molecular Function-IEA;Molecular Function-IEA	3	GO:0005524;GO:0016301;GO:0016310	ATP binding;kinase activity;phosphorylation	Molecular Function;Molecular Function;Biological Process			IPR022414;IPR022413;IPR022414;IPR022414;IPR022413;IPR022413	DOMAIN;DOMAIN;DOMAIN;DOMAIN;DOMAIN;DOMAIN	ATP:guanido phosphotransferase, catalytic domain;ATP:guanido phosphotransferase, N-terminal;ATP:guanido phosphotransferase, catalytic domain;ATP:guanido phosphotransferase, catalytic domain;ATP:guanido phosphotransferase, N-terminal;ATP:guanido phosphotransferase, N-terminal	PF00217 (PFAM);PF02807 (PFAM);PS51510 (PROSITE_PROFILES);PS51510 (PROSITE_PROFILES);PS51509 (PROSITE_PROFILES);PS51509 (PROSITE_PROFILES)	GO:0016772/GO:0016301;GO:0016772/GO:0016301;GO:0016772/GO:0016301;GO:0016772/GO:0016301;GO:0016772/GO:0016301;GO:0016772/GO:0016301	transferase activity, transferring phosphorus-containing groups/kinase activity;transferase activity, transferring phosphorus-containing groups/kinase activity;transferase activity, transferring phosphorus-containing groups/kinase activity;transferase activity, transferring phosphorus-containing groups/kinase activity;transferase activity, transferring phosphorus-containing groups/kinase activity…	Molecular Function/Molecular Function;Molecular Function/Molecular Function;Molecular Function/Molecular Function;Molecular Function/Molecular Function;Molecular Function/Molecular Function;Molecular Function/Molecular Function
XLOC_062126	Zonadhesin {ECO:0000313|EMBL:EKC41432.1}; [	1848	1.9E-207	46.51%	GO:0008061-IEA;GO:0062023-IEA;GO:0006030-IEA;GO:0005509-IEA;GO:0005201-IEA;GO:0005576-IEA	chitin binding-IEA;collagen-containing extracellular matrix-IEA;chitin metabolic process-IEA;calcium ion binding-IEA;extracellular matrix structural constituent-IEA;extracellular region-IEA	Molecular Function-IEA;Cellular Component-IEA;Biological Process-IEA;Molecular Function-IEA;Molecular Function-IEA;Cellular Component-IEA
XLOC_009482	1-aminocyclopropane-1-carboxylate synthase-like protein 1 {ECO:0000313|EMBL:OWF41549.1}; [	3151	2.5E-62	58.15%	GO:0030170-IEA;GO:0009058-IEA;GO:0003824-IEA	pyridoxal phosphate binding-IEA;biosynthetic process-IEA;catalytic activity-IEA	Molecular Function-IEA;Biological Process-IEA;Molecular Function-IEA	2	GO:0009058;GO:0030170	biosynthetic process;pyridoxal phosphate binding	Biological Process;Molecular Function			IPR004839	DOMAIN	Aminotransferase, class I/classII	PF00155 (PFAM)	GO:0030170/GO:0009058	pyridoxal phosphate binding/biosynthetic process	Molecular Function/Biological Process
XLOC_029041	Schwannomin-interacting protein 1 {ECO:0000313|EMBL:OWF49095.1}; [	4927	2.3E-60	48.06%	GO:0016020-IEA;GO:0016021-IEA	membrane-IEA;integral component of membrane-IEA	Cellular Component-IEA;Cellular Component-IEA							IPR015649	DOMAIN	Schwannomin interacting protein 1, C-terminal	PF10148 (PFAM)
XLOC_066263	Poly(A) RNA polymerase gld-2-like protein A {ECO:0000313|EMBL:EKC41341.1}; [	2099	5.5E-62	64.60%	GO:0016779-IEA;GO:0003887-IEA;GO:0005737-IEA;GO:0007616-IEA;GO:0016020-IEA;GO:0016021-IEA;GO:0043005-IEA;GO:0071897-IEA;GO:0016740-IEA;GO:0005654-IEA;GO:0004652-IEA	nucleotidyltransferase activity-IEA;DNA-directed DNA polymerase activity-IEA;cytoplasm-IEA;long-term memory-IEA;membrane-IEA;integral component of membrane-IEA;neuron projection-IEA;DNA biosynthetic process-IEA;transferase activity-IEA;nucleoplasm-IEA;polynucleotide adenylyltransferase activity-IEA	Molecular Function-IEA;Molecular Function-IEA;Cellular Component-IEA;Biological Process-IEA;Cellular Component-IEA;Cellular Component-IEA;Cellular Component-IEA;Biological Process-IEA;Molecular Function-IEA;Cellular Component-IEA;Molecular Function-IEA	1	GO:0016779	nucleotidyltransferase activity	Molecular Function
XLOC_058454	Low-density lipoprotein receptor-related protein 8 {ECO:0000313|EMBL:EKC39138.1}; [	1058	8.1E-62	56.90%	GO:0030229-IEA;GO:0003677-IEA;GO:0042393-IEA;GO:0016020-IEA;GO:0016021-IEA;GO:0005509-IEA;GO:0016887-IEA;GO:0016514-IEA;GO:0016817-IEA;GO:0006355-IEA;GO:0005794-IEA;GO:0006898-IEA;GO:0006338-IEA;GO:0005524-IEA;GO:0005634-IEA	very-low-density lipoprotein particle receptor activity-IEA;DNA binding-IEA;histone binding-IEA;membrane-IEA;integral component of membrane-IEA;calcium ion binding-IEA;ATPase activity-IEA;SWI/SNF complex-IEA;hydrolase activity, acting on acid anhydrides-IEA;regulation of transcription, DNA-templated-IEA;Golgi apparatus-IEA;receptor-mediated endocytosis-IEA;chromatin remodeling-IEA;ATP binding-IEA…	Molecular Function-IEA;Molecular Function-IEA;Molecular Function-IEA;Cellular Component-IEA;Cellular Component-IEA;Molecular Function-IEA;Molecular Function-IEA;Cellular Component-IEA;Molecular Function-IEA;Biological Process-IEA;Cellular Component-IEA;Biological Process-IEA;Biological Process-IEA;Molecular Function-IEA;Cellular Component-IEA	1	GO:0005515	protein binding	Molecular Function			IPR002172;IPR002172;IPR002172;IPR002172;IPR002172;IPR002172;IPR002172	REPEAT;REPEAT;REPEAT;REPEAT;REPEAT;REPEAT;REPEAT	Low-density lipoprotein (LDL) receptor class A repeat;Low-density lipoprotein (LDL) receptor class A repeat;Low-density lipoprotein (LDL) receptor class A repeat;Low-density lipoprotein (LDL) receptor class A repeat;Low-density lipoprotein (LDL) receptor class A repeat;Low-density lipoprotein (LDL) receptor class A repeat;Low-density lipoprotein (LDL) receptor class A repeat	PF00057 (PFAM);PS50068 (PROSITE_PROFILES);PS50068 (PROSITE_PROFILES);PS50068 (PROSITE_PROFILES);PS50068 (PROSITE_PROFILES);PS50068 (PROSITE_PROFILES);PS50068 (PROSITE_PROFILES)	GO:0005515;GO:0005515;GO:0005515;GO:0005515;GO:0005515;GO:0005515;GO:0005515	protein binding;protein binding;protein binding;protein binding;protein binding;protein binding;protein binding	Molecular Function;Molecular Function;Molecular Function;Molecular Function;Molecular Function;Molecular Function;Molecular Function
XLOC_051704	Leucine-rich repeat and calponin homology domain-containing protein 3 {ECO:0000313|EMBL:OWF41575.1}; [	5786	6.0E-109	71.56%	GO:0016020-IEA;GO:0016021-IEA	membrane-IEA;integral component of membrane-IEA	Cellular Component-IEA;Cellular Component-IEA	2	GO:0005515;GO:0016020	protein binding;membrane	Molecular Function;Cellular Component			IPR001715;IPR001611;IPR001611;IPR001611;IPR001611;IPR001611;IPR001611;IPR001611;IPR001611;IPR001715	DOMAIN;REPEAT;REPEAT;REPEAT;REPEAT;REPEAT;REPEAT;REPEAT;REPEAT;DOMAIN	Calponin homology domain;Leucine-rich repeat;Leucine-rich repeat;Leucine-rich repeat;Leucine-rich repeat;Leucine-rich repeat;Leucine-rich repeat;Leucine-rich repeat;Leucine-rich repeat;Calponin homology domain	PF00307 (PFAM);PF13855 (PFAM);PS51450 (PROSITE_PROFILES);PS51450 (PROSITE_PROFILES);PS51450 (PROSITE_PROFILES);PS51450 (PROSITE_PROFILES);PS51450 (PROSITE_PROFILES);PS51450 (PROSITE_PROFILES);PS51450 (PROSITE_PROFILES);PS50021 (PROSITE_PROFILES)	GO:0005515;GO:0005515;GO:0005515;GO:0005515;GO:0005515;GO:0005515;GO:0005515;GO:0005515;GO:0005515;GO:0005515	protein binding;protein binding;protein binding;protein binding;protein binding;protein binding;protein binding;protein binding;protein binding;protein binding	Molecular Function;Molecular Function;Molecular Function;Molecular Function;Molecular Function;Molecular Function;Molecular Function;Molecular Function;Molecular Function;Molecular Function
XLOC_063286	Aspartate aminotransferase {ECO:0000256|RuleBase:RU000480};EC	2605	1.1E-182	74.48%	GO:0030170-IEA;GO:0009058-IEA;GO:0003824-IEA;GO:0005739-IBA;GO:0005829-IBA;GO:0008483-IEA;GO:0006520-IEA;GO:0006532-IBA;GO:0016740-IEA;GO:0004069-IBA;GO:0004069-IEA	pyridoxal phosphate binding-IEA;biosynthetic process-IEA;catalytic activity-IEA;mitochondrion-IBA;cytosol-IBA;transaminase activity-IEA;cellular amino acid metabolic process-IEA;aspartate biosynthetic process-IBA;transferase activity-IEA;L-aspartate:2-oxoglutarate aminotransferase activity-IBA;L-aspartate:2-oxoglutarate aminotransferase activity-IEA	Molecular Function-IEA;Biological Process-IEA;Molecular Function-IEA;Cellular Component-IBA;Cellular Component-IBA;Molecular Function-IEA;Biological Process-IEA;Biological Process-IBA;Molecular Function-IEA;Molecular Function-IBA;Molecular Function-IEA	5	GO:0004069;GO:0005739;GO:0005829;GO:0006532;GO:0030170	L-aspartate:2-oxoglutarate aminotransferase activity;mitochondrion;cytosol;aspartate biosynthetic process;pyridoxal phosphate binding	Molecular Function;Cellular Component;Cellular Component;Biological Process;Molecular Function	EC:2.6.1.1	Aspartate transaminase	IPR004839	DOMAIN	Aminotransferase, class I/classII	PF00155 (PFAM)	GO:0030170/GO:0009058	pyridoxal phosphate binding/biosynthetic process	Molecular Function/Biological Process
XLOC_069729	YLP motif-containing protein 1 {ECO:0000313|EMBL:OWF50361.1}; [	3749	7.2E-131	61.63%	GO:0016607-IEA;GO:0005829-IEA;GO:0005654-IEA;GO:0005634-IEA	nuclear speck-IEA;cytosol-IEA;nucleoplasm-IEA;nucleus-IEA	Cellular Component-IEA;Cellular Component-IEA;Cellular Component-IEA;Cellular Component-IEA	1	GO:0005634	nucleus	Cellular Component
XLOC_036616	Cyclin-dependent kinase-like 5 {ECO:0000313|EMBL:EKC18765.1}; [	3838	9.7E-168	73.99%	GO:0005813-IEA;GO:0097542-IEA;GO:0005829-IEA;GO:0016310-IEA;GO:0098978-IEA;GO:0016301-IEA;GO:0036064-IEA;GO:0046777-IEA;GO:0004672-IEA;GO:1902017-IEA;GO:0005654-IEA;GO:0005524-IEA;GO:0005634-IEA;GO:0099175-IEA;GO:0006468-IEA	centrosome-IEA;ciliary tip-IEA;cytosol-IEA;phosphorylation-IEA;glutamatergic synapse-IEA;kinase activity-IEA;ciliary basal body-IEA;protein autophosphorylation-IEA;protein kinase activity-IEA;regulation of cilium assembly-IEA;nucleoplasm-IEA;ATP binding-IEA;nucleus-IEA;regulation of postsynapse organization-IEA;protein phosphorylation-IEA	Cellular Component-IEA;Cellular Component-IEA;Cellular Component-IEA;Biological Process-IEA;Cellular Component-IEA;Molecular Function-IEA;Cellular Component-IEA;Biological Process-IEA;Molecular Function-IEA;Biological Process-IEA;Cellular Component-IEA;Molecular Function-IEA;Cellular Component-IEA;Biological Process-IEA;Biological Process-IEA	7	GO:0004672;GO:0005524;GO:0005634;GO:0005815;GO:0006468;GO:0044441;GO:0051128	protein kinase activity;ATP binding;nucleus;microtubule organizing center;protein phosphorylation;ciliary part;regulation of cellular component organization	Molecular Function;Molecular Function;Cellular Component;Cellular Component;Biological Process;Cellular Component;Biological Process			IPR000719;IPR000719	DOMAIN;DOMAIN	Protein kinase domain;Protein kinase domain	PF00069 (PFAM);PS50011 (PROSITE_PROFILES)	GO:0005524/GO:0004672/GO:0006468;GO:0005524/GO:0004672/GO:0006468	ATP binding/protein kinase activity/protein phosphorylation;ATP binding/protein kinase activity/protein phosphorylation	Molecular Function/Molecular Function/Biological Process;Molecular Function/Molecular Function/Biological Process
XLOC_031892	Myeloperoxidase {ECO:0000313|EMBL:OWF39452.1}; [	1247	4.2E-79	60.93%	GO:0006979-IEA;GO:0004601-IEA;GO:0016020-IEA;GO:0016021-IEA;GO:0020037-IEA;GO:0055114-IEA;GO:0098869-IEA	response to oxidative stress-IEA;peroxidase activity-IEA;membrane-IEA;integral component of membrane-IEA;heme binding-IEA;oxidation-reduction process-IEA;cellular oxidant detoxification-IEA	Biological Process-IEA;Molecular Function-IEA;Cellular Component-IEA;Cellular Component-IEA;Molecular Function-IEA;Biological Process-IEA;Biological Process-IEA							IPR019791;IPR019791	FAMILY;FAMILY	Haem peroxidase, animal type;Haem peroxidase, animal type	PF03098 (PFAM);PS50292 (PROSITE_PROFILES)	;	;	;
XLOC_061317	E3 ubiquitin-protein ligase MIB2 {ECO:0000313|EMBL:EKC29207.1}; [	1301	8.3E-41	59.81%	GO:0046872-IEA;GO:0042981-IEA;GO:0016874-IEA;GO:0004842-IEA;GO:0016567-IEA	metal ion binding-IEA;regulation of apoptotic process-IEA;ligase activity-IEA;ubiquitin-protein transferase activity-IEA;protein ubiquitination-IEA	Molecular Function-IEA;Biological Process-IEA;Molecular Function-IEA;Molecular Function-IEA;Biological Process-IEA	3	GO:0004842;GO:0016567;GO:0046872	ubiquitin-protein transferase activity;protein ubiquitination;metal ion binding	Molecular Function;Biological Process;Molecular Function			IPR010606;IPR010606;IPR010606	DOMAIN;DOMAIN;DOMAIN	Mib-herc2;Mib-herc2;Mib-herc2	PF06701 (PFAM);PS51416 (PROSITE_PROFILES);PS51416 (PROSITE_PROFILES)	GO:0004842/GO:0046872/GO:0016567;GO:0004842/GO:0046872/GO:0016567;GO:0004842/GO:0046872/GO:0016567	ubiquitin-protein transferase activity/metal ion binding/protein ubiquitination;ubiquitin-protein transferase activity/metal ion binding/protein ubiquitination;ubiquitin-protein transferase activity/metal ion binding/protein ubiquitination	Molecular Function/Molecular Function/Biological Process;Molecular Function/Molecular Function/Biological Process;Molecular Function/Molecular Function/Biological Process
XLOC_061347	FERM, RhoGEF and pleckstrin domain-containing protein 2 {ECO:0000313|EMBL:OWF47897.1}; [	2221	1.8E-198	68.78%	GO:0035023-IEA;GO:0005856-IEA;GO:0005089-IEA;GO:0008092-IEA	regulation of Rho protein signal transduction-IEA;cytoskeleton-IEA;Rho guanyl-nucleotide exchange factor activity-IEA;cytoskeletal protein binding-IEA	Biological Process-IEA;Cellular Component-IEA;Molecular Function-IEA;Molecular Function-IEA	3	GO:0005089;GO:0005856;GO:0035023	Rho guanyl-nucleotide exchange factor activity;cytoskeleton;regulation of Rho protein signal transduction	Molecular Function;Cellular Component;Biological Process			IPR018980;IPR018979;IPR014847;IPR019748;IPR000219;IPR000219;IPR000299	DOMAIN;DOMAIN;DOMAIN;DOMAIN;DOMAIN;DOMAIN;DOMAIN	FERM, C-terminal PH-like domain;FERM, N-terminal;FERM adjacent (FA);FERM central domain;Dbl homology (DH) domain;Dbl homology (DH) domain;FERM domain	PF09380 (PFAM);PF09379 (PFAM);PF08736 (PFAM);PF00373 (PFAM);PF00621 (PFAM);PS50010 (PROSITE_PROFILES);PS50057 (PROSITE_PROFILES)	;;;;GO:0035023/GO:0005089;GO:0035023/GO:0005089;GO:0005856	;;;;regulation of Rho protein signal transduction/Rho guanyl-nucleotide exchange factor activity;regulation of Rho protein signal transduction/Rho guanyl-nucleotide exchange factor activity;cytoskeleton	;;;;Biological Process/Molecular Function;Biological Process/Molecular Function;Cellular Component
XLOC_064831	Tubby-related protein 4 {ECO:0000313|EMBL:OWF46847.1}; [	1823	2.5E-273	68.11%	GO:0035493-IEA;GO:0099536-IEA;GO:0035556-IEA;GO:0005622-IEA	SNARE complex assembly-IEA;synaptic signaling-IEA;intracellular signal transduction-IEA;intracellular-IEA	Biological Process-IEA;Biological Process-IEA;Biological Process-IEA;Cellular Component-IEA	2	GO:0005515;GO:0009987	protein binding;cellular process	Molecular Function;Biological Process			IPR001496;IPR001680;IPR017986	DOMAIN;REPEAT;DOMAIN	SOCS box domain;WD40 repeat;WD40-repeat-containing domain	PS50225 (PROSITE_PROFILES);PS50082 (PROSITE_PROFILES);PS50294 (PROSITE_PROFILES)	;GO:0005515;GO:0005515	;protein binding;protein binding	;Molecular Function;Molecular Function
XLOC_069041	Disabled-like 2-interacting protein {ECO:0000313|EMBL:OWF46518.1}; [	4803	1.3E-225	70.86%	GO:0016525-IEA;GO:0038026-IEA;GO:0043065-IEA;GO:0007165-IEA;GO:0043087-IEA;GO:0030948-IEA;GO:0005096-IEA;GO:0008285-IEA;GO:0043547-IEA	negative regulation of angiogenesis-IEA;reelin-mediated signaling pathway-IEA;positive regulation of apoptotic process-IEA;signal transduction-IEA;regulation of GTPase activity-IEA;negative regulation of vascular endothelial growth factor receptor signaling pathway-IEA;GTPase activator activity-IEA;negative regulation of cell proliferation-IEA;positive regulation of GTPase activity-IEA	Biological Process-IEA;Biological Process-IEA;Biological Process-IEA;Biological Process-IEA;Biological Process-IEA;Biological Process-IEA;Molecular Function-IEA;Biological Process-IEA;Biological Process-IEA	7	GO:0005096;GO:0008285;GO:0016525;GO:0030948;GO:0038026;GO:0043065;GO:0043547	GTPase activator activity;negative regulation of cell proliferation;negative regulation of angiogenesis;negative regulation of vascular endothelial growth factor receptor signaling pathway;reelin-mediated signaling pathway;positive regulation of apoptotic process;positive regulation of GTPase activity	Molecular Function;Biological Process;Biological Process;Biological Process;Biological Process;Biological Process;Biological Process			IPR000008;IPR001936;IPR021887;IPR001936	DOMAIN;DOMAIN;DOMAIN;DOMAIN	C2 domain;Ras GTPase-activating domain;Domain of unknown function DUF3498;Ras GTPase-activating domain	PF00168 (PFAM);PF00616 (PFAM);PF12004 (PFAM);PS50018 (PROSITE_PROFILES)	;GO:0043087;;GO:0043087	;regulation of GTPase activity;;regulation of GTPase activity	;Biological Process;;Biological Process
XLOC_044791	WD repeat-containing protein slp1 {ECO:0000313|EMBL:OWF40099.1}; [	3074	8.0E-114	57.89%				1	GO:0005515	protein binding	Molecular Function			IPR024977;IPR001680;IPR001680;IPR017986	DOMAIN;REPEAT;REPEAT;DOMAIN	Anaphase-promoting complex subunit 4, WD40 domain;WD40 repeat;WD40 repeat;WD40-repeat-containing domain	PF12894 (PFAM);PF00400 (PFAM);PS50082 (PROSITE_PROFILES);PS50294 (PROSITE_PROFILES)	;GO:0005515;GO:0005515;GO:0005515	;protein binding;protein binding;protein binding	;Molecular Function;Molecular Function;Molecular Function
XLOC_070196	Oxidoreductase GLYR1-like {ECO:0000313|EMBL:OWF45280.1}; [	2424	2.4E-190	64.39%	GO:0016491-IEA;GO:0051287-IEA;GO:0050661-IEA;GO:0055114-IEA	oxidoreductase activity-IEA;NAD binding-IEA;NADP binding-IEA;oxidation-reduction process-IEA	Molecular Function-IEA;Molecular Function-IEA;Molecular Function-IEA;Biological Process-IEA	4	GO:0004616;GO:0050661;GO:0051287;GO:0055114	phosphogluconate dehydrogenase (decarboxylating) activity;NADP binding;NAD binding;oxidation-reduction process	Molecular Function;Molecular Function;Molecular Function;Biological Process			IPR006115;IPR029154;IPR000313;IPR000313	DOMAIN;DOMAIN;DOMAIN;DOMAIN	6-phosphogluconate dehydrogenase, NADP-binding;3-hydroxyisobutyrate dehydrogenase, NAD-binding domain;PWWP domain;PWWP domain	PF03446 (PFAM);PF14833 (PFAM);PF00855 (PFAM);PS50812 (PROSITE_PROFILES)	GO:0004616/GO:0055114;GO:0051287;;	phosphogluconate dehydrogenase (decarboxylating) activity/oxidation-reduction process;NAD binding;;	Molecular Function/Biological Process;Molecular Function;;
XLOC_037807	Adenylyl cyclase-associated protein {ECO:0000256|RuleBase:RU000647}; [	922	7.0E-61	66.52%	GO:0003779-IEA;GO:0001756-IEA;GO:0008078-IEA;GO:0007010-IEA;GO:0000902-IEA;GO:0030036-IEA	actin binding-IEA;somitogenesis-IEA;mesodermal cell migration-IEA;cytoskeleton organization-IEA;cell morphogenesis-IEA;actin cytoskeleton organization-IEA	Molecular Function-IEA;Biological Process-IEA;Biological Process-IEA;Biological Process-IEA;Biological Process-IEA;Biological Process-IEA	2	GO:0003779;GO:0007010	actin binding;cytoskeleton organization	Molecular Function;Biological Process			IPR013992	DOMAIN	Adenylate cyclase-associated CAP, N-terminal	PF01213 (PFAM)	GO:0003779/GO:0007010	actin binding/cytoskeleton organization	Molecular Function/Biological Process
XLOC_006015	Collagen alpha-5(VI) chain {ECO:0000313|EMBL:EKC27706.1}; [	1530	2.4E-21	37.75%	GO:0004866-IEA;GO:0004867-IEA;GO:0008233-IEA;GO:0006508-IEA;GO:0005581-IEA;GO:0005509-IEA;GO:0030154-IEA;GO:0007399-IEA;GO:0030414-IEA;GO:0010951-IEA;GO:0010466-IEA	endopeptidase inhibitor activity-IEA;serine-type endopeptidase inhibitor activity-IEA;peptidase activity-IEA;proteolysis-IEA;collagen trimer-IEA;calcium ion binding-IEA;cell differentiation-IEA;nervous system development-IEA;peptidase inhibitor activity-IEA;negative regulation of endopeptidase activity-IEA;negative regulation of peptidase activity-IEA	Molecular Function-IEA;Molecular Function-IEA;Molecular Function-IEA;Biological Process-IEA;Cellular Component-IEA;Molecular Function-IEA;Biological Process-IEA;Biological Process-IEA;Molecular Function-IEA;Biological Process-IEA;Biological Process-IEA							IPR002499;IPR002499	REPEAT;REPEAT	Major vault protein, N-terminal;Major vault protein, N-terminal	PF01505 (PFAM);SignalP-noTM (SIGNALP_EUK)	;	;	;
XLOC_014713	Calcium-transporting ATPase {ECO:0000256|RuleBase:RU361146};EC	1359	1.5E-157	63.92%	GO:0000166-IEA;GO:0016020-IEA;GO:0006816-IEA;GO:0016021-IEA;GO:0005388-IEA;GO:0070588-IEA;GO:0006811-IEA;GO:0016787-IEA;GO:0005524-IEA;GO:0099132-IEA	nucleotide binding-IEA;membrane-IEA;calcium ion transport-IEA;integral component of membrane-IEA;calcium-transporting ATPase activity-IEA;calcium ion transmembrane transport-IEA;ion transport-IEA;hydrolase activity-IEA;ATP binding-IEA;ATP hydrolysis coupled cation transmembrane transport-IEA	Molecular Function-IEA;Cellular Component-IEA;Biological Process-IEA;Cellular Component-IEA;Molecular Function-IEA;Biological Process-IEA;Biological Process-IEA;Molecular Function-IEA;Molecular Function-IEA;Biological Process-IEA	5	GO:0005388;GO:0005524;GO:0016021;GO:0070588;GO:0099132	calcium-transporting ATPase activity;ATP binding;integral component of membrane;calcium ion transmembrane transport;ATP hydrolysis coupled cation transmembrane transport	Molecular Function;Molecular Function;Cellular Component;Biological Process;Biological Process	EC:3.6.1.3;EC:3.6.3.8;EC:3.6.1.15	Adenosinetriphosphatase;Calcium-transporting ATPase;Nucleoside-triphosphate phosphatase	noIPR;IPR004014	;DOMAIN	;Cation-transporting P-type ATPase, N-terminal	PF00122 (PFAM);PF00690 (PFAM)	;	;	;
XLOC_068841	UBX domain-containing protein 1-A {ECO:0000313|EMBL:OWF38206.1}; [	3060	1.8E-60	47.04%				1	GO:0005515	protein binding	Molecular Function			IPR001012;IPR015940;IPR001012	DOMAIN;DOMAIN;DOMAIN	UBX domain;Ubiquitin-associated domain;UBX domain	PF00789 (PFAM);PS50030 (PROSITE_PROFILES);PS50033 (PROSITE_PROFILES)	GO:0005515;;GO:0005515	protein binding;;protein binding	Molecular Function;;Molecular Function
XLOC_016480	RNA-binding motif, single-stranded-interacting protein 3 {ECO:0000313|EMBL:EKC30805.1}; [	4953	2.2E-95	69.01%	GO:0003723-IEA;GO:0016020-IEA;GO:0016021-IEA;GO:0003676-IEA	RNA binding-IEA;membrane-IEA;integral component of membrane-IEA;nucleic acid binding-IEA	Molecular Function-IEA;Cellular Component-IEA;Cellular Component-IEA;Molecular Function-IEA	1	GO:0003723	RNA binding	Molecular Function			IPR000504;IPR000504;IPR000504	DOMAIN;DOMAIN;DOMAIN	RNA recognition motif domain;RNA recognition motif domain;RNA recognition motif domain	PF00076 (PFAM);PS50102 (PROSITE_PROFILES);PS50102 (PROSITE_PROFILES)	GO:0003676;GO:0003676;GO:0003676	nucleic acid binding;nucleic acid binding;nucleic acid binding	Molecular Function;Molecular Function;Molecular Function
XLOC_021732	---NA---	2863
XLOC_004111	2-oxoglutarate dehydrogenase, mitochondrial {ECO:0000313|EMBL:OWF51827.1}; [	2565	1.5E-245	72.97%	GO:0030976-IEA;GO:0045252-IBA;GO:0045252-IEA;GO:0106077-IEA;GO:0005739-IBA;GO:0005739-IEA;GO:0005829-IBA;GO:0055114-IEA;GO:0008152-IEA;GO:0016624-IEA;GO:0060047-IGI;GO:0060047-IEA;GO:0006099-IBA;GO:0006099-IEA;GO:0004591-IBA;GO:0004591-IEA;GO:0006103-IEA;GO:0005634-IEA;GO:0006104-IEA	thiamine pyrophosphate binding-IEA;oxoglutarate dehydrogenase complex-IBA;oxoglutarate dehydrogenase complex-IEA;histone succinylation-IEA;mitochondrion-IBA;mitochondrion-IEA;cytosol-IBA;oxidation-reduction process-IEA;metabolic process-IEA;oxidoreductase activity, acting on the aldehyde or oxo group of donors, disulfide as acceptor-IEA;heart contraction-IGI;heart contraction-IEA;tricarboxylic ac…	Molecular Function-IEA;Cellular Component-IBA;Cellular Component-IEA;Biological Process-IEA;Cellular Component-IBA;Cellular Component-IEA;Cellular Component-IBA;Biological Process-IEA;Biological Process-IEA;Molecular Function-IEA;Biological Process-IGI;Biological Process-IEA;Biological Process-IBA;Biological Process-IEA;Molecular Function-IBA;Molecular Function-IEA;Biological Process-IEA;Cellular…	8	GO:0004591;GO:0005739;GO:0005829;GO:0006099;GO:0045252;GO:0051186;GO:0060047;GO:1901564	oxoglutarate dehydrogenase (succinyl-transferring) activity;mitochondrion;cytosol;tricarboxylic acid cycle;oxoglutarate dehydrogenase complex;cofactor metabolic process;heart contraction;organonitrogen compound metabolic process	Molecular Function;Cellular Component;Cellular Component;Biological Process;Cellular Component;Biological Process;Biological Process;Biological Process	EC:1.2.4.2	Oxoglutarate dehydrogenase (succinyl-transferring)	IPR005475;IPR031717;IPR001017	DOMAIN;DOMAIN;DOMAIN	Transketolase-like, pyrimidine-binding domain;Multifunctional 2-oxoglutarate metabolism enzyme, C-terminal;Dehydrogenase, E1 component	PF02779 (PFAM);PF16870 (PFAM);PF00676 (PFAM)	;;GO:0016624/GO:0008152	;;oxidoreductase activity, acting on the aldehyde or oxo group of donors, disulfide as acceptor/metabolic process	;;Molecular Function/Biological Process
XLOC_013241	Protein BCCIP homolog {ECO:0000256|PIRNR:PIRNR028983}; [	964	7.1E-75	61.77%										IPR025602	FAMILY	BCP1 family	PF13862 (PFAM)
XLOC_034638	sushi, von Willebrand factor type A, EGF and pentraxin domain-containing protein 1-like {ECO:0000313|RefSeq:XP_018670895.1}; [	3224	7.6E-88	44.06%	GO:0004713-IEA;GO:0046872-IEA;GO:0016491-IEA;GO:0016020-IEA;GO:0016021-IEA;GO:0005509-IEA;GO:0055114-IEA;GO:0018108-IEA;GO:0008152-IEA;GO:0008061-IEA;GO:0006030-IEA;GO:0007186-IEA;GO:0003682-IEA;GO:0004672-IEA;GO:0005576-IEA;GO:0004930-IEA;GO:0005524-IEA;GO:0006468-IEA	protein tyrosine kinase activity-IEA;metal ion binding-IEA;oxidoreductase activity-IEA;membrane-IEA;integral component of membrane-IEA;calcium ion binding-IEA;oxidation-reduction process-IEA;peptidyl-tyrosine phosphorylation-IEA;metabolic process-IEA;chitin binding-IEA;chitin metabolic process-IEA;G protein-coupled receptor signaling pathway-IEA;chromatin binding-IEA;protein kinase activity-IEA;e…	Molecular Function-IEA;Molecular Function-IEA;Molecular Function-IEA;Cellular Component-IEA;Cellular Component-IEA;Molecular Function-IEA;Biological Process-IEA;Biological Process-IEA;Biological Process-IEA;Molecular Function-IEA;Biological Process-IEA;Biological Process-IEA;Molecular Function-IEA;Molecular Function-IEA;Cellular Component-IEA;Molecular Function-IEA;Molecular Function-IEA;Biologic…	1	GO:0016020	membrane	Cellular Component			IPR014044;IPR000998;IPR000436;IPR000436;IPR000436;IPR000436;IPR000436;IPR000436;IPR000436;IPR000998;IPR000742;IPR000436;IPR000436;IPR000436;IPR000436;IPR000436;IPR000998;IPR000436	DOMAIN;DOMAIN;DOMAIN;DOMAIN;DOMAIN;DOMAIN;DOMAIN;DOMAIN;DOMAIN;DOMAIN;DOMAIN;DOMAIN;DOMAIN;DOMAIN;DOMAIN;DOMAIN;DOMAIN;DOMAIN	CAP domain;MAM domain;Sushi/SCR/CCP domain;Sushi/SCR/CCP domain;Sushi/SCR/CCP domain;Sushi/SCR/CCP domain;Sushi/SCR/CCP domain;Sushi/SCR/CCP domain;Sushi/SCR/CCP domain;MAM domain;EGF-like domain;Sushi/SCR/CCP domain;Sushi/SCR/CCP domain;Sushi/SCR/CCP domain;Sushi/SCR/CCP domain;Sushi/SCR/CCP domain;MAM domain;Sushi/SCR/CCP domain	PF00188 (PFAM);PF00629 (PFAM);PF00084 (PFAM);PS50923 (PROSITE_PROFILES);PS50923 (PROSITE_PROFILES);PS50923 (PROSITE_PROFILES);PS50923 (PROSITE_PROFILES);PS50923 (PROSITE_PROFILES);PS50923 (PROSITE_PROFILES);PS50060 (PROSITE_PROFILES);PS50026 (PROSITE_PROFILES);PS50923 (PROSITE_PROFILES);PS50923 (PROSITE_PROFILES);PS50923 (PROSITE_PROFILES);PS50923 (PROSITE_PROFILES);PS50923 (PROSITE_PROFILES);PS5…	;GO:0016020;;;;;;;;GO:0016020;;;;;;;GO:0016020;	;membrane;;;;;;;;membrane;;;;;;;membrane;	;Cellular Component;;;;;;;;Cellular Component;;;;;;;Cellular Component;
XLOC_053317	---NA---	503
XLOC_004757	Caskin-1 {ECO:0000313|EMBL:EKC31709.1}; [	1573	5.0E-126	69.82%	GO:0042802-IEA	identical protein binding-IEA	Molecular Function-IEA	1	GO:0005515	protein binding	Molecular Function			IPR020683;IPR002110;IPR001452;IPR002110;IPR020683;IPR001452;IPR002110;IPR002110;IPR002110	DOMAIN;REPEAT;DOMAIN;REPEAT;DOMAIN;DOMAIN;REPEAT;REPEAT;REPEAT	Ankyrin repeat-containing domain;Ankyrin repeat;SH3 domain;Ankyrin repeat;Ankyrin repeat-containing domain;SH3 domain;Ankyrin repeat;Ankyrin repeat;Ankyrin repeat	PF12796 (PFAM);PF00023 (PFAM);PF07653 (PFAM);PS50088 (PROSITE_PROFILES);PS50297 (PROSITE_PROFILES);PS50002 (PROSITE_PROFILES);PS50088 (PROSITE_PROFILES);PS50088 (PROSITE_PROFILES);PS50088 (PROSITE_PROFILES)	;GO:0005515;GO:0005515;GO:0005515;;GO:0005515;GO:0005515;GO:0005515;GO:0005515	;protein binding;protein binding;protein binding;;protein binding;protein binding;protein binding;protein binding	;Molecular Function;Molecular Function;Molecular Function;;Molecular Function;Molecular Function;Molecular Function;Molecular Function
XLOC_019239	hemocyte protein-glutamine gamma-glutamyltransferase {ECO:0000313|RefSeq:XP_013400329.1}; [	1494	3.4E-68	62.92%	GO:0003810-IEA;GO:0005737-IEA;GO:0046872-IEA;GO:0031012-IEA;GO:0016740-IEA;GO:0005794-IEA;GO:0018149-IEA	protein-glutamine gamma-glutamyltransferase activity-IEA;cytoplasm-IEA;metal ion binding-IEA;extracellular matrix-IEA;transferase activity-IEA;Golgi apparatus-IEA;peptide cross-linking-IEA	Molecular Function-IEA;Cellular Component-IEA;Molecular Function-IEA;Cellular Component-IEA;Molecular Function-IEA;Cellular Component-IEA;Biological Process-IEA	1	GO:0018149	peptide cross-linking	Biological Process			IPR001102	DOMAIN	Transglutaminase, N-terminal	PF00868 (PFAM)	GO:0018149	peptide cross-linking	Biological Process
XLOC_028011	U1 small nuclear ribonucleoprotein 70 kDa {ECO:0000313|EMBL:OWF50588.1}; [	1913	2.2E-73	70.14%	GO:0000398-IBA;GO:0000243-IBA;GO:0071011-IBA;GO:0003723-IEA;GO:0071004-IBA;GO:0030619-IBA;GO:0030619-IEA;GO:0003729-IBA;GO:0005685-IBA;GO:0003676-IEA	mRNA splicing, via spliceosome-IBA;commitment complex-IBA;precatalytic spliceosome-IBA;RNA binding-IEA;U2-type prespliceosome-IBA;U1 snRNA binding-IBA;U1 snRNA binding-IEA;mRNA binding-IBA;U1 snRNP-IBA;nucleic acid binding-IEA	Biological Process-IBA;Cellular Component-IBA;Cellular Component-IBA;Molecular Function-IEA;Cellular Component-IBA;Molecular Function-IBA;Molecular Function-IEA;Molecular Function-IBA;Cellular Component-IBA;Molecular Function-IEA	7	GO:0000243;GO:0000398;GO:0003729;GO:0005685;GO:0030619;GO:0071004;GO:0071011	commitment complex;mRNA splicing, via spliceosome;mRNA binding;U1 snRNP;U1 snRNA binding;U2-type prespliceosome;precatalytic spliceosome	Cellular Component;Biological Process;Molecular Function;Cellular Component;Molecular Function;Cellular Component;Cellular Component			IPR000504;IPR022023;IPR000504	DOMAIN;DOMAIN;DOMAIN	RNA recognition motif domain;U1 small nuclear ribonucleoprotein of 70kDa N-terminal;RNA recognition motif domain	PF00076 (PFAM);PF12220 (PFAM);PS50102 (PROSITE_PROFILES)	GO:0003676;;GO:0003676	nucleic acid binding;;nucleic acid binding	Molecular Function;;Molecular Function
XLOC_011020	Protein muscleblind {ECO:0000313|EMBL:OWF46294.1}; [	8373	7.1E-70	61.66%	GO:0046872-IEA	metal ion binding-IEA	Molecular Function-IEA	1	GO:0046872	metal ion binding	Molecular Function			IPR000571;IPR000571	DOMAIN;DOMAIN	Zinc finger, CCCH-type;Zinc finger, CCCH-type	PS50103 (PROSITE_PROFILES);PS50103 (PROSITE_PROFILES)	GO:0046872;GO:0046872	metal ion binding;metal ion binding	Molecular Function;Molecular Function
XLOC_024873	Acyl-coenzyme A amino acid N-acyltransferase 2 {ECO:0000313|EMBL:EKC26232.1}; [	5317	2.1E-77	62.96%	GO:0016746-IEA;GO:0005737-IBA;GO:0006637-IBA;GO:0006637-IEA;GO:0007165-IEA;GO:0016790-IEA;GO:0016020-IEA;GO:0016021-IEA;GO:0007186-IEA;GO:0006631-IBA;GO:0016740-IEA;GO:0047617-IBA;GO:0004930-IEA	transferase activity, transferring acyl groups-IEA;cytoplasm-IBA;acyl-CoA metabolic process-IBA;acyl-CoA metabolic process-IEA;signal transduction-IEA;thiolester hydrolase activity-IEA;membrane-IEA;integral component of membrane-IEA;G protein-coupled receptor signaling pathway-IEA;fatty acid metabolic process-IBA;transferase activity-IEA;acyl-CoA hydrolase activity-IBA;G protein-coupled receptor …	Molecular Function-IEA;Cellular Component-IBA;Biological Process-IBA;Biological Process-IEA;Biological Process-IEA;Molecular Function-IEA;Cellular Component-IEA;Cellular Component-IEA;Biological Process-IEA;Biological Process-IBA;Molecular Function-IEA;Molecular Function-IBA;Molecular Function-IEA	5	GO:0016790;GO:0044237;GO:0044238;GO:0044281;GO:0071704	thiolester hydrolase activity;cellular metabolic process;primary metabolic process;small molecule metabolic process;organic substance metabolic process	Molecular Function;Biological Process;Biological Process;Biological Process;Biological Process			IPR014940;IPR006862	DOMAIN;DOMAIN	BAAT/Acyl-CoA thioester hydrolase C-terminal;Acyl-CoA thioester hydrolase/bile acid-CoA amino acid N-acetyltransferase	PF08840 (PFAM);PF04775 (PFAM)	;	;	;
XLOC_041064	Heat shock 70 kDa protein 12B {ECO:0000313|EMBL:EKC27180.1}; [	2676	4.2E-195	62.57%	GO:0016020-IEA;GO:0016021-IEA	membrane-IEA;integral component of membrane-IEA	Cellular Component-IEA;Cellular Component-IEA							IPR013126	FAMILY	Heat shock protein 70 family	PF00012 (PFAM)
XLOC_039036	Histone deacetylase {ECO:0000256|PIRNR:PIRNR037911, ECO:0000256|SAAS:SAAS00894283};EC	7361	1.5E-120	44.72%	GO:0032041-IEA;GO:0006351-IEA;GO:0046872-IEA;GO:0004407-IEA;GO:0006355-IEA;GO:0000118-IEA;GO:0016575-IEA;GO:0016787-IEA;GO:0070932-IEA;GO:0005634-IEA;GO:0006325-IEA	NAD-dependent histone deacetylase activity (H3-K14 specific)-IEA;transcription, DNA-templated-IEA;metal ion binding-IEA;histone deacetylase activity-IEA;regulation of transcription, DNA-templated-IEA;histone deacetylase complex-IEA;histone deacetylation-IEA;hydrolase activity-IEA;histone H3 deacetylation-IEA;nucleus-IEA;chromatin organization-IEA	Molecular Function-IEA;Biological Process-IEA;Molecular Function-IEA;Molecular Function-IEA;Biological Process-IEA;Cellular Component-IEA;Biological Process-IEA;Molecular Function-IEA;Biological Process-IEA;Cellular Component-IEA;Biological Process-IEA	1	GO:0009987	cellular process	Biological Process			IPR024643;IPR023801	DOMAIN;DOMAIN	Histone deacetylase, glutamine rich N-terminal domain;Histone deacetylase domain	PF12203 (PFAM);PF00850 (PFAM)	;	;	;
XLOC_025053	mucin-4-like isoform X2 {ECO:0000313|RefSeq:XP_018673287.1}; [	5033	9.6E-67	43.13%	GO:0007160-IEA;GO:0016020-IEA;GO:0062023-IEA;GO:0016021-IEA;GO:0005509-IEA;GO:0005201-IEA	cell-matrix adhesion-IEA;membrane-IEA;collagen-containing extracellular matrix-IEA;integral component of membrane-IEA;calcium ion binding-IEA;extracellular matrix structural constituent-IEA	Biological Process-IEA;Cellular Component-IEA;Cellular Component-IEA;Cellular Component-IEA;Molecular Function-IEA;Molecular Function-IEA	1	GO:0005509	calcium ion binding	Molecular Function			IPR001881;IPR001881;IPR000742;IPR001846;IPR000742;IPR000742;IPR000742;IPR000742;IPR000742;IPR000742;IPR000742;IPR000742;IPR000742;IPR000742;IPR000742;IPR000742;IPR000742	DOMAIN;DOMAIN;DOMAIN;DOMAIN;DOMAIN;DOMAIN;DOMAIN;DOMAIN;DOMAIN;DOMAIN;DOMAIN;DOMAIN;DOMAIN;DOMAIN;DOMAIN;DOMAIN;DOMAIN	EGF-like calcium-binding domain;EGF-like calcium-binding domain;EGF-like domain;von Willebrand factor, type D domain;EGF-like domain;EGF-like domain;EGF-like domain;EGF-like domain;EGF-like domain;EGF-like domain;EGF-like domain;EGF-like domain;EGF-like domain;EGF-like domain;EGF-like domain;EGF-like domain;EGF-like domain	PF07645 (PFAM);PF14670 (PFAM);PS50026 (PROSITE_PROFILES);PS51233 (PROSITE_PROFILES);PS50026 (PROSITE_PROFILES);PS50026 (PROSITE_PROFILES);PS50026 (PROSITE_PROFILES);PS50026 (PROSITE_PROFILES);PS50026 (PROSITE_PROFILES);PS50026 (PROSITE_PROFILES);PS50026 (PROSITE_PROFILES);PS50026 (PROSITE_PROFILES);PS50026 (PROSITE_PROFILES);PS50026 (PROSITE_PROFILES);PS50026 (PROSITE_PROFILES);PS50026 (PROSITE_P…	GO:0005509;GO:0005509;;;;;;;;;;;;;;;	calcium ion binding;calcium ion binding;;;;;;;;;;;;;;;	Molecular Function;Molecular Function;;;;;;;;;;;;;;;
XLOC_037562	---NA---	840
XLOC_010049	E3 ubiquitin-protein ligase {ECO:0000313|EMBL:OWF35317.1}; [	6449	4.9E-204	52.89%	GO:0046872-IEA;GO:0016874-IEA	metal ion binding-IEA;ligase activity-IEA	Molecular Function-IEA;Molecular Function-IEA							noIPR;IPR001841	;DOMAIN	;Zinc finger, RING-type	PF13920 (PFAM);PS50089 (PROSITE_PROFILES)	;	;	;
XLOC_039939	Sushi, nidogen and EGF-like domain-containing protein 1 {ECO:0000313|EMBL:EKC26815.1}; [	1031	3.2E-84	52.42%	GO:0007160-IEA;GO:0005509-IEA	cell-matrix adhesion-IEA;calcium ion binding-IEA	Biological Process-IEA;Molecular Function-IEA	1	GO:0007160	cell-matrix adhesion	Biological Process			IPR013032;IPR000742;IPR003886;IPR000742;IPR000742;IPR003886;IPR000742;IPR000742	CONSERVED_SITE;DOMAIN;DOMAIN;DOMAIN;DOMAIN;DOMAIN;DOMAIN;DOMAIN	EGF-like, conserved site;EGF-like domain;NIDO domain;EGF-like domain;EGF-like domain;NIDO domain;EGF-like domain;EGF-like domain	PF12661 (PFAM);PF00008 (PFAM);PF06119 (PFAM);PS50026 (PROSITE_PROFILES);PS50026 (PROSITE_PROFILES);PS51220 (PROSITE_PROFILES);PS50026 (PROSITE_PROFILES);PS50026 (PROSITE_PROFILES)	;;GO:0007160;;;GO:0007160;;	;;cell-matrix adhesion;;;cell-matrix adhesion;;	;;Biological Process;;;Biological Process;;
XLOC_027922	Receptor protein-tyrosine kinase {ECO:0000256|SAAS:SAAS00602636};EC	2136	3.3E-232	55.83%	GO:0048013-IEA;GO:0000166-IEA;GO:0004714-IEA;GO:0004713-IEA;GO:0016020-IEA;GO:0016021-IEA;GO:0016310-IEA;GO:0016740-IEA;GO:0016301-IEA;GO:0018108-IEA;GO:0007169-IEA;GO:0005003-IEA;GO:0004672-IEA;GO:0005524-IEA;GO:0005887-IEA;GO:0006468-IEA	ephrin receptor signaling pathway-IEA;nucleotide binding-IEA;transmembrane receptor protein tyrosine kinase activity-IEA;protein tyrosine kinase activity-IEA;membrane-IEA;integral component of membrane-IEA;phosphorylation-IEA;transferase activity-IEA;kinase activity-IEA;peptidyl-tyrosine phosphorylation-IEA;transmembrane receptor protein tyrosine kinase signaling pathway-IEA;ephrin receptor activ…	Biological Process-IEA;Molecular Function-IEA;Molecular Function-IEA;Molecular Function-IEA;Cellular Component-IEA;Cellular Component-IEA;Biological Process-IEA;Molecular Function-IEA;Molecular Function-IEA;Biological Process-IEA;Biological Process-IEA;Molecular Function-IEA;Molecular Function-IEA;Molecular Function-IEA;Cellular Component-IEA;Biological Process-IEA	6	GO:0004714;GO:0005515;GO:0005524;GO:0006468;GO:0007169;GO:0016021	transmembrane receptor protein tyrosine kinase activity;protein binding;ATP binding;protein phosphorylation;transmembrane receptor protein tyrosine kinase signaling pathway;integral component of membrane	Molecular Function;Molecular Function;Molecular Function;Biological Process;Biological Process;Cellular Component	EC:2.7.10;EC:2.7.10.1;EC:2.7.11	Transferring phosphorus-containing groups;Receptor protein-tyrosine kinase;Transferring phosphorus-containing groups	IPR001090;IPR001245;IPR011641;IPR027936;IPR003961;IPR001090;IPR000719;IPR003961;IPR003961	DOMAIN;DOMAIN;DOMAIN;DOMAIN;DOMAIN;DOMAIN;DOMAIN;DOMAIN;DOMAIN	Ephrin receptor ligand binding domain;Serine-threonine/tyrosine-protein kinase, catalytic domain;Tyrosine-protein kinase ephrin type A/B receptor-like;Ephrin receptor, transmembrane domain;Fibronectin type III;Ephrin receptor ligand binding domain;Protein kinase domain;Fibronectin type III;Fibronectin type III	PF01404 (PFAM);PF07714 (PFAM);PF07699 (PFAM);PF14575 (PFAM);PF00041 (PFAM);PS51550 (PROSITE_PROFILES);PS50011 (PROSITE_PROFILES);PS50853 (PROSITE_PROFILES);PS50853 (PROSITE_PROFILES)	GO:0005515;GO:0004672/GO:0006468;;;GO:0005515;GO:0005515;GO:0005524/GO:0004672/GO:0006468;GO:0005515;GO:0005515	protein binding;protein kinase activity/protein phosphorylation;;;protein binding;protein binding;ATP binding/protein kinase activity/protein phosphorylation;protein binding;protein binding	Molecular Function;Molecular Function/Biological Process;;;Molecular Function;Molecular Function;Molecular Function/Molecular Function/Biological Process;Molecular Function;Molecular Function
XLOC_021733	Uncharacterized protein {ECO:0000313|EMBL:EKC21175.1}; [	806	1.6E-4	53.06%	GO:0016020-IEA;GO:0016021-IEA	membrane-IEA;integral component of membrane-IEA	Cellular Component-IEA;Cellular Component-IEA							noIPR			SignalP-noTM (SIGNALP_EUK)
XLOC_037975	A-kinase anchor protein 9-like {ECO:0000313|RefSeq:XP_023930474.1}; [	1877	2.4E-109	56.76%	GO:0032947-IEA;GO:0007165-IEA;GO:0016310-IEA;GO:0016301-IEA	protein-containing complex scaffold activity-IEA;signal transduction-IEA;phosphorylation-IEA;kinase activity-IEA	Molecular Function-IEA;Biological Process-IEA;Biological Process-IEA;Molecular Function-IEA
XLOC_049237	Serine/threonine-protein kinase Nek1 {ECO:0000313|EMBL:EKC29874.1}; [	2831	1.4E-121	65.31%	GO:0000166-IEA;GO:0016310-IEA;GO:1904888-IEA;GO:0004672-IEA;GO:0060271-IEA;GO:0016301-IEA;GO:0004674-IEA;GO:0005524-IEA;GO:0006468-IEA	nucleotide binding-IEA;phosphorylation-IEA;cranial skeletal system development-IEA;protein kinase activity-IEA;cilium assembly-IEA;kinase activity-IEA;protein serine/threonine kinase activity-IEA;ATP binding-IEA;protein phosphorylation-IEA	Molecular Function-IEA;Biological Process-IEA;Biological Process-IEA;Molecular Function-IEA;Biological Process-IEA;Molecular Function-IEA;Molecular Function-IEA;Molecular Function-IEA;Biological Process-IEA	3	GO:0004674;GO:0005524;GO:0006468	protein serine/threonine kinase activity;ATP binding;protein phosphorylation	Molecular Function;Molecular Function;Biological Process	EC:2.7.11	Transferring phosphorus-containing groups	IPR000719;IPR000719	DOMAIN;DOMAIN	Protein kinase domain;Protein kinase domain	PF00069 (PFAM);PS50011 (PROSITE_PROFILES)	GO:0005524/GO:0004672/GO:0006468;GO:0005524/GO:0004672/GO:0006468	ATP binding/protein kinase activity/protein phosphorylation;ATP binding/protein kinase activity/protein phosphorylation	Molecular Function/Molecular Function/Biological Process;Molecular Function/Molecular Function/Biological Process
XLOC_056050	Trichohyalin, putative {ECO:0000313|EMBL:ELP85583.1}; [	675	1.5E-10	47.97%	GO:0046872-IEA;GO:0005815-IEA;GO:0005509-IEA;GO:0006511-IEA;GO:0036459-IEA;GO:0016579-IEA	metal ion binding-IEA;microtubule organizing center-IEA;calcium ion binding-IEA;ubiquitin-dependent protein catabolic process-IEA;thiol-dependent ubiquitinyl hydrolase activity-IEA;protein deubiquitination-IEA	Molecular Function-IEA;Cellular Component-IEA;Molecular Function-IEA;Biological Process-IEA;Molecular Function-IEA;Biological Process-IEA
XLOC_015510	lisH domain and HEAT repeat-containing protein KIAA1468 homolog {ECO:0000313|RefSeq:XP_023933161.1}; [	1736	1.4E-172	55.22%	GO:0005802-IEA;GO:0032367-IEA;GO:0055037-IEA	trans-Golgi network-IEA;intracellular cholesterol transport-IEA;recycling endosome-IEA	Cellular Component-IEA;Biological Process-IEA;Cellular Component-IEA	1	GO:0005515	protein binding	Molecular Function			IPR006594	DOMAIN	LIS1 homology motif	PS50896 (PROSITE_PROFILES)	GO:0005515	protein binding	Molecular Function
XLOC_045060	Uncharacterized protein {ECO:0000313|EMBL:OWF54374.1}; [	1514	1.2E-15	55.11%
XLOC_003756	Trifunctional enzyme subunit beta, mitochondrial {ECO:0000313|EMBL:OWF52017.1}; [	2327	1.6E-183	81.45%	GO:0008152-IEA;GO:0016746-IEA;GO:0016747-IEA;GO:0003824-IEA;GO:0016740-IEA	metabolic process-IEA;transferase activity, transferring acyl groups-IEA;transferase activity, transferring acyl groups other than amino-acyl groups-IEA;catalytic activity-IEA;transferase activity-IEA	Biological Process-IEA;Molecular Function-IEA;Molecular Function-IEA;Molecular Function-IEA;Molecular Function-IEA	2	GO:0008152;GO:0016747	metabolic process;transferase activity, transferring acyl groups other than amino-acyl groups	Biological Process;Molecular Function			IPR020616;IPR020617	DOMAIN;DOMAIN	Thiolase, N-terminal;Thiolase, C-terminal	PF00108 (PFAM);PF02803 (PFAM)	GO:0016747/GO:0008152;GO:0016747/GO:0008152	transferase activity, transferring acyl groups other than amino-acyl groups/metabolic process;transferase activity, transferring acyl groups other than amino-acyl groups/metabolic process	Molecular Function/Biological Process;Molecular Function/Biological Process
XLOC_025139	Uncharacterized protein {ECO:0000313|EMBL:PKI32368.1};Flags: Fragment; [	714	5.4E-4	38.86%										noIPR			SignalP-noTM (SIGNALP_EUK)
XLOC_008533	Myosin-VIIa {ECO:0000313|EMBL:EKC28928.1}; [	10187	0.0E0	86.54%	GO:0005856-IEA;GO:0016459-IEA;GO:0000166-IEA;GO:0051015-IEA;GO:0003779-IEA;GO:0005524-IEA;GO:0003774-IEA	cytoskeleton-IEA;myosin complex-IEA;nucleotide binding-IEA;actin filament binding-IEA;actin binding-IEA;ATP binding-IEA;motor activity-IEA	Cellular Component-IEA;Cellular Component-IEA;Molecular Function-IEA;Molecular Function-IEA;Molecular Function-IEA;Molecular Function-IEA;Molecular Function-IEA	4	GO:0003774;GO:0005524;GO:0016459;GO:0051015	motor activity;ATP binding;myosin complex;actin filament binding	Molecular Function;Molecular Function;Cellular Component;Molecular Function	EC:3.6.1.15	Nucleoside-triphosphate phosphatase	IPR000048;IPR001609;IPR019748;IPR001452;IPR000857;IPR000857;IPR000857;IPR001609;IPR001452;IPR000048;IPR000048;IPR000299;IPR000048;IPR000299	BINDING_SITE;DOMAIN;DOMAIN;DOMAIN;DOMAIN;DOMAIN;DOMAIN;DOMAIN;DOMAIN;BINDING_SITE;BINDING_SITE;DOMAIN;BINDING_SITE;DOMAIN	IQ motif, EF-hand binding site;Myosin head, motor domain;FERM central domain;SH3 domain;MyTH4 domain;MyTH4 domain;MyTH4 domain;Myosin head, motor domain;SH3 domain;IQ motif, EF-hand binding site;IQ motif, EF-hand binding site;FERM domain;IQ motif, EF-hand binding site;FERM domain	PF00612 (PFAM);PF00063 (PFAM);PF00373 (PFAM);PF07653 (PFAM);PF00784 (PFAM);PS51016 (PROSITE_PROFILES);PS51016 (PROSITE_PROFILES);PS51456 (PROSITE_PROFILES);PS50002 (PROSITE_PROFILES);PS50096 (PROSITE_PROFILES);PS50096 (PROSITE_PROFILES);PS50057 (PROSITE_PROFILES);PS50096 (PROSITE_PROFILES);PS50057 (PROSITE_PROFILES)	GO:0005515;GO:0005524/GO:0016459/GO:0003774;;GO:0005515;GO:0005856;GO:0005856;GO:0005856;GO:0005524/GO:0016459/GO:0003774;GO:0005515;GO:0005515;GO:0005515;GO:0005856;GO:0005515;GO:0005856	protein binding;ATP binding/myosin complex/motor activity;;protein binding;cytoskeleton;cytoskeleton;cytoskeleton;ATP binding/myosin complex/motor activity;protein binding;protein binding;protein binding;cytoskeleton;protein binding;cytoskeleton	Molecular Function;Molecular Function/Cellular Component/Molecular Function;;Molecular Function;Cellular Component;Cellular Component;Cellular Component;Molecular Function/Cellular Component/Molecular Function;Molecular Function;Molecular Function;Molecular Function;Cellular Component;Molecular Function;Cellular Component
XLOC_026050	YTH domain-containing protein 1 {ECO:0000313|EMBL:OWF42105.1}; [	2835	2.9E-103	53.92%	GO:0010608-IEA;GO:0003723-IEA;GO:0016020-IEA;GO:0016021-IEA;GO:0005654-IEA;GO:0005886-IEA	posttranscriptional regulation of gene expression-IEA;RNA binding-IEA;membrane-IEA;integral component of membrane-IEA;nucleoplasm-IEA;plasma membrane-IEA	Biological Process-IEA;Molecular Function-IEA;Cellular Component-IEA;Cellular Component-IEA;Cellular Component-IEA;Cellular Component-IEA	1	GO:0003723	RNA binding	Molecular Function			IPR007275;IPR007275	DOMAIN;DOMAIN	YTH domain;YTH domain	PF04146 (PFAM);PS50882 (PROSITE_PROFILES)	GO:0003723;GO:0003723	RNA binding;RNA binding	Molecular Function;Molecular Function
XLOC_026672	Cell surface glycoprotein 1 {ECO:0000313|EMBL:PFX18372.1}; [	1117	8.7E-17	45.90%	GO:0005615-IEA;GO:0016020-IEA;GO:0005509-IEA;GO:0016021-IEA;GO:0019867-IEA;GO:0045735-IEA	extracellular space-IEA;membrane-IEA;calcium ion binding-IEA;integral component of membrane-IEA;outer membrane-IEA;nutrient reservoir activity-IEA	Cellular Component-IEA;Cellular Component-IEA;Molecular Function-IEA;Cellular Component-IEA;Cellular Component-IEA;Molecular Function-IEA
XLOC_039111	Centrosomal protein of 97 kDa {ECO:0000313|EMBL:OWF43917.1}; [	2079	6.1E-170	62.46%	GO:0005813-IEA;GO:0032991-IEA;GO:0005815-IEA;GO:0005829-IEA;GO:1901673-IEA;GO:1902018-IEA	centrosome-IEA;protein-containing complex-IEA;microtubule organizing center-IEA;cytosol-IEA;regulation of mitotic spindle assembly-IEA;negative regulation of cilium assembly-IEA	Cellular Component-IEA;Cellular Component-IEA;Cellular Component-IEA;Cellular Component-IEA;Biological Process-IEA;Biological Process-IEA	2	GO:0005515;GO:0044424	protein binding;intracellular part	Molecular Function;Cellular Component			noIPR;IPR000048;IPR001611;IPR001611;IPR000048;IPR001611	;BINDING_SITE;REPEAT;REPEAT;BINDING_SITE;REPEAT	;IQ motif, EF-hand binding site;Leucine-rich repeat;Leucine-rich repeat;IQ motif, EF-hand binding site;Leucine-rich repeat	PF14580 (PFAM);PF00612 (PFAM);PS51450 (PROSITE_PROFILES);PS51450 (PROSITE_PROFILES);PS50096 (PROSITE_PROFILES);PS51450 (PROSITE_PROFILES)	;GO:0005515;GO:0005515;GO:0005515;GO:0005515;GO:0005515	;protein binding;protein binding;protein binding;protein binding;protein binding	;Molecular Function;Molecular Function;Molecular Function;Molecular Function;Molecular Function
XLOC_061608	Heat shock 70 kDa protein 12A {ECO:0000313|EMBL:EKC19496.1}; [	6073	5.8E-72	55.04%	GO:0000166-IEA;GO:0016020-IEA;GO:0016021-IEA;GO:0005524-IEA	nucleotide binding-IEA;membrane-IEA;integral component of membrane-IEA;ATP binding-IEA	Molecular Function-IEA;Cellular Component-IEA;Cellular Component-IEA;Molecular Function-IEA							IPR001849;IPR013126;IPR001849	DOMAIN;FAMILY;DOMAIN	Pleckstrin homology domain;Heat shock protein 70 family;Pleckstrin homology domain	PF00169 (PFAM);PF00012 (PFAM);PS50003 (PROSITE_PROFILES)	;;	;;	;;
XLOC_005913	Voltage-dependent calcium channel type A subunit alpha-1 {ECO:0000313|EMBL:OWF37459.1}; [	933	9.6E-98	80.28%	GO:0016020-IEA;GO:0006816-IEA;GO:0016021-IEA;GO:0005509-IEA;GO:0034765-IEA;GO:0070588-IEA;GO:0055085-IEA;GO:0005262-IEA;GO:0005891-IEA;GO:0005245-IEA;GO:0005244-IEA;GO:0006811-IEA;GO:0005216-IEA	membrane-IEA;calcium ion transport-IEA;integral component of membrane-IEA;calcium ion binding-IEA;regulation of ion transmembrane transport-IEA;calcium ion transmembrane transport-IEA;transmembrane transport-IEA;calcium channel activity-IEA;voltage-gated calcium channel complex-IEA;voltage-gated calcium channel activity-IEA;voltage-gated ion channel activity-IEA;ion transport-IEA;ion channel acti…	Cellular Component-IEA;Biological Process-IEA;Cellular Component-IEA;Molecular Function-IEA;Biological Process-IEA;Biological Process-IEA;Biological Process-IEA;Molecular Function-IEA;Cellular Component-IEA;Molecular Function-IEA;Molecular Function-IEA;Biological Process-IEA;Molecular Function-IEA	5	GO:0005245;GO:0005509;GO:0005891;GO:0034765;GO:0070588	voltage-gated calcium channel activity;calcium ion binding;voltage-gated calcium channel complex;regulation of ion transmembrane transport;calcium ion transmembrane transport	Molecular Function;Molecular Function;Cellular Component;Biological Process;Biological Process			IPR031649;IPR014873;IPR002048	DOMAIN;DOMAIN;DOMAIN	Voltage-dependent L-type calcium channel, IQ-associated domain;Voltage-dependent calcium channel, alpha-1 subunit, IQ domain;EF-hand domain	PF16905 (PFAM);PF08763 (PFAM);PS50222 (PROSITE_PROFILES)	;;GO:0005509	;;calcium ion binding	;;Molecular Function
XLOC_048326	E3 ubiquitin-protein ligase TRAF7 {ECO:0000313|EMBL:OWF34765.1}; [	3544	4.6E-186	58.49%	GO:0005525-IEA;GO:0000166-IEA;GO:0008270-IEA;GO:0046872-IEA;GO:0003924-IEA;GO:0007010-IEA;GO:0005200-IEA;GO:0005874-IEA;GO:0016874-IEA;GO:0007017-IEA;GO:0016567-IEA;GO:0004842-IEA	GTP binding-IEA;nucleotide binding-IEA;zinc ion binding-IEA;metal ion binding-IEA;GTPase activity-IEA;cytoskeleton organization-IEA;structural constituent of cytoskeleton-IEA;microtubule-IEA;ligase activity-IEA;microtubule-based process-IEA;protein ubiquitination-IEA;ubiquitin-protein transferase activity-IEA	Molecular Function-IEA;Molecular Function-IEA;Molecular Function-IEA;Molecular Function-IEA;Molecular Function-IEA;Biological Process-IEA;Molecular Function-IEA;Cellular Component-IEA;Molecular Function-IEA;Biological Process-IEA;Biological Process-IEA;Molecular Function-IEA	3	GO:0003824;GO:0005515;GO:0008270	catalytic activity;protein binding;zinc ion binding	Molecular Function;Molecular Function;Molecular Function			IPR001680;IPR001293;IPR001680;IPR001680;IPR001680;IPR017986	REPEAT;DOMAIN;REPEAT;REPEAT;REPEAT;DOMAIN	WD40 repeat;Zinc finger, TRAF-type;WD40 repeat;WD40 repeat;WD40 repeat;WD40-repeat-containing domain	PF00400 (PFAM);PS50145 (PROSITE_PROFILES);PS50082 (PROSITE_PROFILES);PS50082 (PROSITE_PROFILES);PS50082 (PROSITE_PROFILES);PS50294 (PROSITE_PROFILES)	GO:0005515;GO:0008270;GO:0005515;GO:0005515;GO:0005515;GO:0005515	protein binding;zinc ion binding;protein binding;protein binding;protein binding;protein binding	Molecular Function;Molecular Function;Molecular Function;Molecular Function;Molecular Function;Molecular Function
XLOC_051464	protogenin B-like {ECO:0000313|RefSeq:XP_013386337.1}; [	1820	9.9E-36	55.61%	GO:0016020-IEA;GO:0016021-IEA	membrane-IEA;integral component of membrane-IEA	Cellular Component-IEA;Cellular Component-IEA	1	GO:0005515	protein binding	Molecular Function			IPR003961;IPR003961;IPR003961	DOMAIN;DOMAIN;DOMAIN	Fibronectin type III;Fibronectin type III;Fibronectin type III	PF00041 (PFAM);PS50853 (PROSITE_PROFILES);PS50853 (PROSITE_PROFILES)	GO:0005515;GO:0005515;GO:0005515	protein binding;protein binding;protein binding	Molecular Function;Molecular Function;Molecular Function
XLOC_041047	Dynein heavy chain 7, axonemal {ECO:0000313|EMBL:EKC29390.1}; [	12412	0.0E0	74.22%	GO:0003777-IEA;GO:0051959-IBA;GO:0030286-IBA;GO:0030286-IEA;GO:0005929-IBA;GO:0060271-IBA;GO:0016887-IEA;GO:0036156-IBA;GO:0036159-IBA;GO:0003341-IBA;GO:0045505-IBA;GO:0045503-IBA;GO:0005524-IEA;GO:0008569-IBA;GO:0007018-IBA;GO:0007018-IEA	microtubule motor activity-IEA;dynein light intermediate chain binding-IBA;dynein complex-IBA;dynein complex-IEA;cilium-IBA;cilium assembly-IBA;ATPase activity-IEA;inner dynein arm-IBA;inner dynein arm assembly-IBA;cilium movement-IBA;dynein intermediate chain binding-IBA;dynein light chain binding-IBA;ATP binding-IEA;ATP-dependent microtubule motor activity, minus-end-directed-IBA;microtubule-ba…	Molecular Function-IEA;Molecular Function-IBA;Cellular Component-IBA;Cellular Component-IEA;Cellular Component-IBA;Biological Process-IBA;Molecular Function-IEA;Cellular Component-IBA;Biological Process-IBA;Biological Process-IBA;Molecular Function-IBA;Molecular Function-IBA;Molecular Function-IEA;Molecular Function-IBA;Biological Process-IBA;Biological Process-IEA	8	GO:0003341;GO:0005524;GO:0008569;GO:0036156;GO:0036159;GO:0045503;GO:0045505;GO:0051959	cilium movement;ATP binding;ATP-dependent microtubule motor activity, minus-end-directed;inner dynein arm;inner dynein arm assembly;dynein light chain binding;dynein intermediate chain binding;dynein light intermediate chain binding	Biological Process;Molecular Function;Molecular Function;Cellular Component;Biological Process;Molecular Function;Molecular Function;Molecular Function	EC:3.6.1.3;EC:3.6.4.5;EC:3.6.1.15	Adenosinetriphosphatase;Minus-end-directed kinesin ATPase;Nucleoside-triphosphate phosphatase	noIPR;IPR035699;IPR011704;IPR024317;IPR024743;IPR013602;IPR035706;IPR004273	;DOMAIN;DOMAIN;DOMAIN;DOMAIN;DOMAIN;DOMAIN;DOMAIN	;Dynein heavy chain, hydrolytic ATP-binding dynein motor region D1;ATPase, dynein-related, AAA domain;Dynein heavy chain, AAA module D4;Dynein heavy chain, coiled coil stalk;Dynein heavy chain, domain-2;Dynein heavy chain, ATP-binding dynein motor region D5;Dynein heavy chain domain	PF12775 (PFAM);PF12774 (PFAM);PF07728 (PFAM);PF12780 (PFAM);PF12777 (PFAM);PF08393 (PFAM);PF12781 (PFAM);PF03028 (PFAM)	;GO:0005524;GO:0016887/GO:0005524;;;;;GO:0003777/GO:0030286/GO:0007018	;ATP binding;ATPase activity/ATP binding;;;;;microtubule motor activity/dynein complex/microtubule-based movement	;Molecular Function;Molecular Function/Molecular Function;;;;;Molecular Function/Cellular Component/Biological Process
XLOC_061658	MAC/Perforin domain containing protein {ECO:0000313|EMBL:ALG02156.1}; [	4052	1.0E-145	48.04%	GO:0016020-IEA;GO:0016021-IEA	membrane-IEA;integral component of membrane-IEA	Cellular Component-IEA;Cellular Component-IEA							IPR020864;IPR020864;IPR020864	DOMAIN;DOMAIN;DOMAIN	Membrane attack complex component/perforin (MACPF) domain;Membrane attack complex component/perforin (MACPF) domain;Membrane attack complex component/perforin (MACPF) domain	PF01823 (PFAM);PS51412 (PROSITE_PROFILES);SignalP-noTM (SIGNALP_EUK)	;;	;;	;;
XLOC_034406	Methyltransferase-like protein 13 {ECO:0000313|EMBL:EKC35520.1}; [	2346	1.2E-218	65.68%	GO:0008152-IEA;GO:0008168-IEA;GO:0016740-IEA;GO:0032259-IEA	metabolic process-IEA;methyltransferase activity-IEA;transferase activity-IEA;methylation-IEA	Biological Process-IEA;Molecular Function-IEA;Molecular Function-IEA;Biological Process-IEA	2	GO:0008152;GO:0008168	metabolic process;methyltransferase activity	Biological Process;Molecular Function			IPR013216	DOMAIN	Methyltransferase type 11	PF08241 (PFAM)	GO:0008152/GO:0008168	metabolic process/methyltransferase activity	Biological Process/Molecular Function
XLOC_027604	E3 ubiquitin-protein ligase MIB2 {ECO:0000313|EMBL:EKC27968.1}; [	2129	2.4E-65	44.29%	GO:0008270-IEA;GO:0046872-IEA;GO:0016021-IBA;GO:0042981-IEA;GO:0016874-IEA;GO:0004842-IEA;GO:0016567-IEA;GO:0005886-IBA	zinc ion binding-IEA;metal ion binding-IEA;integral component of membrane-IBA;regulation of apoptotic process-IEA;ligase activity-IEA;ubiquitin-protein transferase activity-IEA;protein ubiquitination-IEA;plasma membrane-IBA	Molecular Function-IEA;Molecular Function-IEA;Cellular Component-IBA;Biological Process-IEA;Molecular Function-IEA;Molecular Function-IEA;Biological Process-IEA;Cellular Component-IBA	3	GO:0004842;GO:0016567;GO:0046872	ubiquitin-protein transferase activity;protein ubiquitination;metal ion binding	Molecular Function;Biological Process;Molecular Function			IPR010606;IPR002035;IPR010606;IPR010606;IPR002035	DOMAIN;DOMAIN;DOMAIN;DOMAIN;DOMAIN	Mib-herc2;von Willebrand factor, type A;Mib-herc2;Mib-herc2;von Willebrand factor, type A	PF06701 (PFAM);PF00092 (PFAM);PS51416 (PROSITE_PROFILES);PS51416 (PROSITE_PROFILES);PS50234 (PROSITE_PROFILES)	GO:0004842/GO:0046872/GO:0016567;;GO:0004842/GO:0046872/GO:0016567;GO:0004842/GO:0046872/GO:0016567;	ubiquitin-protein transferase activity/metal ion binding/protein ubiquitination;;ubiquitin-protein transferase activity/metal ion binding/protein ubiquitination;ubiquitin-protein transferase activity/metal ion binding/protein ubiquitination;	Molecular Function/Molecular Function/Biological Process;;Molecular Function/Molecular Function/Biological Process;Molecular Function/Molecular Function/Biological Process;
XLOC_049504	6-phosphofructo-2-kinase/fructose-2, 6-biphosphatase 3 {ECO:0000313|EMBL:EKC31960.1}; [	1548	2.0E-209	86.94%	GO:0008152-IEA;GO:0003824-IEA;GO:0006000-IEA;GO:0016020-IEA;GO:0016021-IEA;GO:0006003-IEA;GO:0016310-IEA;GO:0016301-IEA;GO:0003873-IEA;GO:0005524-IEA;GO:0046835-IEA	metabolic process-IEA;catalytic activity-IEA;fructose metabolic process-IEA;membrane-IEA;integral component of membrane-IEA;fructose 2,6-bisphosphate metabolic process-IEA;phosphorylation-IEA;kinase activity-IEA;6-phosphofructo-2-kinase activity-IEA;ATP binding-IEA;carbohydrate phosphorylation-IEA	Biological Process-IEA;Molecular Function-IEA;Biological Process-IEA;Cellular Component-IEA;Cellular Component-IEA;Biological Process-IEA;Biological Process-IEA;Molecular Function-IEA;Molecular Function-IEA;Molecular Function-IEA;Biological Process-IEA	6	GO:0003873;GO:0005524;GO:0006000;GO:0006003;GO:0016021;GO:0046835	6-phosphofructo-2-kinase activity;ATP binding;fructose metabolic process;fructose 2,6-bisphosphate metabolic process;integral component of membrane;carbohydrate phosphorylation	Molecular Function;Molecular Function;Biological Process;Biological Process;Cellular Component;Biological Process	EC:2.7.1.105	6-phosphofructo-2-kinase	IPR013079;IPR013078	DOMAIN;FAMILY	6-phosphofructo-2-kinase;Histidine phosphatase superfamily, clade-1	PF01591 (PFAM);PF00300 (PFAM)	GO:0005524/GO:0006000/GO:0003873;	ATP binding/fructose metabolic process/6-phosphofructo-2-kinase activity;	Molecular Function/Biological Process/Molecular Function;
XLOC_064094	Cubilin {ECO:0000313|Ensembl:ENSXETP00000016237}; [	1557	8.1E-4	38.20%	GO:0005509-IEA	calcium ion binding-IEA	Molecular Function-IEA							IPR000859;IPR000859	DOMAIN;DOMAIN	CUB domain;CUB domain	PF00431 (PFAM);PS01180 (PROSITE_PROFILES)	;	;	;
XLOC_000789	Poly	1714	1.4E-100	48.59%	GO:0016757-IEA;GO:0003723-IEA;GO:0008270-IEA;GO:0016740-IEA;GO:0003950-IEA;GO:0003676-IEA	transferase activity, transferring glycosyl groups-IEA;RNA binding-IEA;zinc ion binding-IEA;transferase activity-IEA;NAD+ ADP-ribosyltransferase activity-IEA;nucleic acid binding-IEA	Molecular Function-IEA;Molecular Function-IEA;Molecular Function-IEA;Molecular Function-IEA;Molecular Function-IEA;Molecular Function-IEA							IPR002589;IPR004170;IPR002589;IPR002589	DOMAIN;DOMAIN;DOMAIN;DOMAIN	Macro domain;WWE domain;Macro domain;Macro domain	PF01661 (PFAM);PS50918 (PROSITE_PROFILES);PS51154 (PROSITE_PROFILES);PS51154 (PROSITE_PROFILES)	;;;	;;;	;;;
XLOC_002674	Eukaryotic translation initiation factor 5B {ECO:0000313|EMBL:EKC37111.1}; [	1322	2.1E-212	86.89%	GO:0003743-IEA;GO:0005525-IEA;GO:0005737-IEA;GO:0003924-IEA;GO:0006446-IEA;GO:0006413-IEA	translation initiation factor activity-IEA;GTP binding-IEA;cytoplasm-IEA;GTPase activity-IEA;regulation of translational initiation-IEA;translational initiation-IEA	Molecular Function-IEA;Molecular Function-IEA;Cellular Component-IEA;Molecular Function-IEA;Biological Process-IEA;Biological Process-IEA	5	GO:0003743;GO:0003924;GO:0005525;GO:0005737;GO:0006446	translation initiation factor activity;GTPase activity;GTP binding;cytoplasm;regulation of translational initiation	Molecular Function;Molecular Function;Molecular Function;Cellular Component;Biological Process	EC:3.6.1.15	Nucleoside-triphosphate phosphatase	IPR004161;IPR000795;IPR023115;IPR000795	DOMAIN;DOMAIN;DOMAIN;DOMAIN	Translation elongation factor EFTu-like, domain 2;Transcription factor, GTP-binding domain;Translation initiation factor IF- 2, domain 3;Transcription factor, GTP-binding domain	PF03144 (PFAM);PF00009 (PFAM);PF11987 (PFAM);PS51722 (PROSITE_PROFILES)	GO:0005525;GO:0005525/GO:0003924;;GO:0005525/GO:0003924	GTP binding;GTP binding/GTPase activity;;GTP binding/GTPase activity	Molecular Function;Molecular Function/Molecular Function;;Molecular Function/Molecular Function
XLOC_051293	Nuclear pore complex protein Nup107 {ECO:0000313|EMBL:OWF38444.1}; [	401	4.1E-11	56.78%	GO:0006913-IEA;GO:0017056-IEA;GO:0005643-IEA	nucleocytoplasmic transport-IEA;structural constituent of nuclear pore-IEA;nuclear pore-IEA	Biological Process-IEA;Molecular Function-IEA;Cellular Component-IEA
XLOC_001369	Predicted protein {ECO:0000313|EMBL:EDO46724.1}; [	2886	2.8E-5	48.71%	GO:0005615-IBA;GO:0030198-IBA;GO:0031012-IBA;GO:0005201-IBA	extracellular space-IBA;extracellular matrix organization-IBA;extracellular matrix-IBA;extracellular matrix structural constituent-IBA	Cellular Component-IBA;Biological Process-IBA;Cellular Component-IBA;Molecular Function-IBA
XLOC_030901	Neuronal acetylcholine receptor subunit alpha-6 {ECO:0000313|EMBL:OWF55306.1}; [	2250	1.5E-160	67.28%	GO:0004888-IEA;GO:0045211-IEA;GO:0016020-IEA;GO:0016021-IEA;GO:0060078-IEA;GO:0060079-IEA;GO:0022848-IEA;GO:0030054-IEA;GO:0005230-IEA;GO:0034220-IEA;GO:0045202-IEA;GO:0006811-IEA;GO:0005216-IEA;GO:0005886-IEA	transmembrane signaling receptor activity-IEA;postsynaptic membrane-IEA;membrane-IEA;integral component of membrane-IEA;regulation of postsynaptic membrane potential-IEA;excitatory postsynaptic potential-IEA;acetylcholine-gated cation-selective channel activity-IEA;cell junction-IEA;extracellular ligand-gated ion channel activity-IEA;ion transmembrane transport-IEA;synapse-IEA;ion transport-IEA;i…	Molecular Function-IEA;Cellular Component-IEA;Cellular Component-IEA;Cellular Component-IEA;Biological Process-IEA;Biological Process-IEA;Molecular Function-IEA;Cellular Component-IEA;Molecular Function-IEA;Biological Process-IEA;Cellular Component-IEA;Biological Process-IEA;Molecular Function-IEA;Cellular Component-IEA	7	GO:0005230;GO:0005886;GO:0006811;GO:0016021;GO:0038023;GO:0045202;GO:0060078	extracellular ligand-gated ion channel activity;plasma membrane;ion transport;integral component of membrane;signaling receptor activity;synapse;regulation of postsynaptic membrane potential	Molecular Function;Cellular Component;Biological Process;Cellular Component;Molecular Function;Cellular Component;Biological Process			IPR006029;IPR006202;IPR006202	DOMAIN;DOMAIN;DOMAIN	Neurotransmitter-gated ion-channel transmembrane domain;Neurotransmitter-gated ion-channel ligand-binding domain;Neurotransmitter-gated ion-channel ligand-binding domain	PF02932 (PFAM);PF02931 (PFAM);SignalP-noTM (SIGNALP_EUK)	GO:0006811/GO:0016021;GO:0006811/GO:0016021/GO:0005230;GO:0006811/GO:0016021/GO:0005230	ion transport/integral component of membrane;ion transport/integral component of membrane/extracellular ligand-gated ion channel activity;ion transport/integral component of membrane/extracellular ligand-gated ion channel activity	Biological Process/Cellular Component;Biological Process/Cellular Component/Molecular Function;Biological Process/Cellular Component/Molecular Function
XLOC_003494	---NA---	621						1	GO:0005509	calcium ion binding	Molecular Function			IPR002048;IPR002048	DOMAIN;DOMAIN	EF-hand domain;EF-hand domain	PS50222 (PROSITE_PROFILES);SignalP-noTM (SIGNALP_EUK)	GO:0005509;GO:0005509	calcium ion binding;calcium ion binding	Molecular Function;Molecular Function
XLOC_063433	Protein phosphatase 1 regulatory subunit 12A {ECO:0000313|EMBL:OWF43920.1}; [	2749	9.1E-134	72.06%	GO:0007165-IEA;GO:0016491-IEA;GO:0032440-IEA;GO:0050790-IEA;GO:0016020-IEA;GO:0016021-IEA;GO:0055114-IEA;GO:0019901-IEA;GO:0019208-IEA	signal transduction-IEA;oxidoreductase activity-IEA;2-alkenal reductase [NAD(P)] activity-IEA;regulation of catalytic activity-IEA;membrane-IEA;integral component of membrane-IEA;oxidation-reduction process-IEA;protein kinase binding-IEA;phosphatase regulator activity-IEA	Biological Process-IEA;Molecular Function-IEA;Molecular Function-IEA;Biological Process-IEA;Cellular Component-IEA;Cellular Component-IEA;Biological Process-IEA;Molecular Function-IEA;Molecular Function-IEA	2	GO:0019901;GO:0065007	protein kinase binding;biological regulation	Molecular Function;Biological Process			noIPR;IPR020683;IPR002110;IPR002110;IPR002110;IPR020683;IPR002110	;DOMAIN;REPEAT;REPEAT;REPEAT;DOMAIN;REPEAT	;Ankyrin repeat-containing domain;Ankyrin repeat;Ankyrin repeat;Ankyrin repeat;Ankyrin repeat-containing domain;Ankyrin repeat	PF13637 (PFAM);PF12796 (PFAM);PS50088 (PROSITE_PROFILES);PS50088 (PROSITE_PROFILES);PS50088 (PROSITE_PROFILES);PS50297 (PROSITE_PROFILES);PS50088 (PROSITE_PROFILES)	;;GO:0005515;GO:0005515;GO:0005515;;GO:0005515	;;protein binding;protein binding;protein binding;;protein binding	;;Molecular Function;Molecular Function;Molecular Function;;Molecular Function
XLOC_046155	DNA-directed RNA polymerase subunit {ECO:0000256|RuleBase:RU004279};EC	783	6.1E-75	69.99%	GO:0003677-IEA;GO:1904750-IEA;GO:0016779-IEA;GO:0003899-IEA;GO:0008270-IEA;GO:0005736-IBA;GO:0005736-IEA;GO:0006351-IEA;GO:0001054-IBA;GO:0001054-IEA;GO:0006360-IEA;GO:0003682-IEA;GO:0016740-IEA;GO:0005634-IEA	DNA binding-IEA;negative regulation of protein localization to nucleolus-IEA;nucleotidyltransferase activity-IEA;DNA-directed 5'-3' RNA polymerase activity-IEA;zinc ion binding-IEA;RNA polymerase I complex-IBA;RNA polymerase I complex-IEA;transcription, DNA-templated-IEA;RNA polymerase I activity-IBA;RNA polymerase I activity-IEA;transcription by RNA polymerase I-IEA;chromatin binding-IEA;transfe…	Molecular Function-IEA;Biological Process-IEA;Molecular Function-IEA;Molecular Function-IEA;Molecular Function-IEA;Cellular Component-IBA;Cellular Component-IEA;Biological Process-IEA;Molecular Function-IBA;Molecular Function-IEA;Biological Process-IEA;Molecular Function-IEA;Molecular Function-IEA;Cellular Component-IEA	4	GO:0001054;GO:0003677;GO:0005736;GO:0006351	RNA polymerase I activity;DNA binding;RNA polymerase I complex;transcription, DNA-templated	Molecular Function;Molecular Function;Cellular Component;Biological Process	EC:2.7.7.6	DNA-directed RNA polymerase	IPR007066	DOMAIN	RNA polymerase Rpb1, domain 3	PF04983 (PFAM)	GO:0003677/GO:0003899/GO:0006351	DNA binding/DNA-directed 5'-3' RNA polymerase activity/transcription, DNA-templated	Molecular Function/Molecular Function/Biological Process
XLOC_010474	Ubiquitin carboxyl-terminal hydrolase 15 {ECO:0000313|EMBL:EKC26060.1}; [	7712	4.1E-227	65.20%	GO:0004843-IEA;GO:0003824-IEA;GO:0036459-IEA;GO:0006511-IEA;GO:0016787-IEA;GO:0005634-IBA;GO:0016579-IEA	thiol-dependent ubiquitin-specific protease activity-IEA;catalytic activity-IEA;thiol-dependent ubiquitinyl hydrolase activity-IEA;ubiquitin-dependent protein catabolic process-IEA;hydrolase activity-IEA;nucleus-IBA;protein deubiquitination-IEA	Molecular Function-IEA;Molecular Function-IEA;Molecular Function-IEA;Biological Process-IEA;Molecular Function-IEA;Cellular Component-IBA;Biological Process-IEA	3	GO:0005634;GO:0016579;GO:0036459	nucleus;protein deubiquitination;thiol-dependent ubiquitinyl hydrolase activity	Cellular Component;Biological Process;Molecular Function	EC:3.4.19.12	Ubiquitinyl hydrolase 1	IPR028135;IPR001394;IPR029346;IPR028889	DOMAIN;DOMAIN;DOMAIN;DOMAIN	Ubiquitin-like domain, USP-type;Peptidase C19, ubiquitin carboxyl-terminal hydrolase;Ubiquitin carboxyl-terminal hydrolase, C-terminal;Ubiquitin specific protease domain	PF14836 (PFAM);PF00443 (PFAM);PF14533 (PFAM);PS50235 (PROSITE_PROFILES)	;GO:0016579/GO:0036459;;	;protein deubiquitination/thiol-dependent ubiquitinyl hydrolase activity;;	;Biological Process/Molecular Function;;
XLOC_048407	Fas-binding factor 1 {ECO:0000313|EMBL:EKC43148.1}; [	4299	2.1E-109	43.03%	GO:0005814-IEA;GO:0045095-IEA;GO:0005813-IEA;GO:0043296-IEA;GO:0043297-IEA;GO:0000922-IEA;GO:0097539-IEA;GO:0060271-IEA;GO:0090162-IEA	centriole-IEA;keratin filament-IEA;centrosome-IEA;apical junction complex-IEA;apical junction assembly-IEA;spindle pole-IEA;ciliary transition fiber-IEA;cilium assembly-IEA;establishment of epithelial cell polarity-IEA	Cellular Component-IEA;Cellular Component-IEA;Cellular Component-IEA;Cellular Component-IEA;Biological Process-IEA;Cellular Component-IEA;Cellular Component-IEA;Biological Process-IEA;Biological Process-IEA	2	GO:0044422;GO:0044464	organelle part;cell part	Cellular Component;Cellular Component
XLOC_045540	flocculation protein FLO11 {ECO:0000313|RefSeq:XP_013383663.1}; [	3411	1.9E-38	54.64%	GO:0016616-IEA;GO:0003824-IEA;GO:0055114-IEA;GO:0005975-IEA	oxidoreductase activity, acting on the CH-OH group of donors, NAD or NADP as acceptor-IEA;catalytic activity-IEA;oxidation-reduction process-IEA;carbohydrate metabolic process-IEA	Molecular Function-IEA;Molecular Function-IEA;Biological Process-IEA;Biological Process-IEA							IPR001849	DOMAIN	Pleckstrin homology domain	PF00169 (PFAM)
XLOC_001426	NACHT, LRR and PYD domains-containing protein 3-like {ECO:0000313|RefSeq:XP_013392384.1}; [	4368	1.3E-18	43.83%	GO:0003677-IEA;GO:0003899-IEA;GO:0007165-IEA;GO:0016020-IEA;GO:0006383-IEA;GO:0016021-IEA;GO:0042981-IEA;GO:0005666-IEA	DNA binding-IEA;DNA-directed 5'-3' RNA polymerase activity-IEA;signal transduction-IEA;membrane-IEA;transcription by RNA polymerase III-IEA;integral component of membrane-IEA;regulation of apoptotic process-IEA;RNA polymerase III complex-IEA	Molecular Function-IEA;Molecular Function-IEA;Biological Process-IEA;Cellular Component-IEA;Biological Process-IEA;Cellular Component-IEA;Biological Process-IEA;Cellular Component-IEA							noIPR;IPR007111	;DOMAIN	;NACHT nucleoside triphosphatase	PF05729 (PFAM);PS50837 (PROSITE_PROFILES)	;	;	;
XLOC_005546	Nuclear pore complex protein Nup107 {ECO:0000313|EMBL:OWF38444.1}; [	660	8.1E-75	73.41%	GO:0006913-IEA;GO:0006606-IBA;GO:0006406-IBA;GO:0006406-IEA;GO:0017056-IBA;GO:0017056-IEA;GO:0031965-IEA;GO:0008585-IEA;GO:0034399-IEA;GO:0006355-IBA;GO:0051292-IEA;GO:0005643-IEA;GO:0000776-IEA;GO:0000973-IBA;GO:0031080-IBA;GO:0031080-IEA	nucleocytoplasmic transport-IEA;protein import into nucleus-IBA;mRNA export from nucleus-IBA;mRNA export from nucleus-IEA;structural constituent of nuclear pore-IBA;structural constituent of nuclear pore-IEA;nuclear membrane-IEA;female gonad development-IEA;nuclear periphery-IEA;regulation of transcription, DNA-templated-IBA;nuclear pore complex assembly-IEA;nuclear pore-IEA;kinetochore-IEA;postt…	Biological Process-IEA;Biological Process-IBA;Biological Process-IBA;Biological Process-IEA;Molecular Function-IBA;Molecular Function-IEA;Cellular Component-IEA;Biological Process-IEA;Cellular Component-IEA;Biological Process-IBA;Biological Process-IEA;Cellular Component-IEA;Cellular Component-IEA;Biological Process-IBA;Cellular Component-IBA;Cellular Component-IEA	6	GO:0000973;GO:0006355;GO:0006406;GO:0006606;GO:0017056;GO:0031080	posttranscriptional tethering of RNA polymerase II gene DNA at nuclear periphery;regulation of transcription, DNA-templated;mRNA export from nucleus;protein import into nucleus;structural constituent of nuclear pore;nuclear pore outer ring	Biological Process;Biological Process;Biological Process;Biological Process;Molecular Function;Cellular Component			IPR007252	FAMILY	Nuclear pore protein 84/107	PF04121 (PFAM)	GO:0017056/GO:0005643	structural constituent of nuclear pore/nuclear pore	Molecular Function/Cellular Component
XLOC_058011	E3 ubiquitin-protein ligase UBR3 {ECO:0000313|EMBL:EKC23612.1}; [	5947	2.5E-176	71.05%	GO:0061630-IEA;GO:0008270-IEA;GO:0071596-IEA;GO:0016874-IEA;GO:0016567-IEA	ubiquitin protein ligase activity-IEA;zinc ion binding-IEA;ubiquitin-dependent protein catabolic process via the N-end rule pathway-IEA;ligase activity-IEA;protein ubiquitination-IEA	Molecular Function-IEA;Molecular Function-IEA;Biological Process-IEA;Molecular Function-IEA;Biological Process-IEA	5	GO:0008270;GO:0016567;GO:0016874;GO:0061630;GO:0071596	zinc ion binding;protein ubiquitination;ligase activity;ubiquitin protein ligase activity;ubiquitin-dependent protein catabolic process via the N-end rule pathway	Molecular Function;Biological Process;Molecular Function;Molecular Function;Biological Process
XLOC_050904	Polycystic kidney disease protein 1-like 1 {ECO:0000313|EMBL:EKC26130.1}; [	2351	3.9E-36	51.85%	GO:0097730-IEA;GO:0050982-IBA;GO:0001822-IEA;GO:0016020-IBA;GO:0016020-IEA;GO:0016021-IEA;GO:0005262-IBA;GO:0005262-IEA;GO:0005509-IEA;GO:0070588-IEA;GO:0034704-IEA	non-motile cilium-IEA;detection of mechanical stimulus-IBA;kidney development-IEA;membrane-IBA;membrane-IEA;integral component of membrane-IEA;calcium channel activity-IBA;calcium channel activity-IEA;calcium ion binding-IEA;calcium ion transmembrane transport-IEA;calcium channel complex-IEA	Cellular Component-IEA;Biological Process-IBA;Biological Process-IEA;Cellular Component-IBA;Cellular Component-IEA;Cellular Component-IEA;Molecular Function-IBA;Molecular Function-IEA;Molecular Function-IEA;Biological Process-IEA;Cellular Component-IEA							IPR002859;IPR014010	DOMAIN;DOMAIN	PKD/REJ-like domain;REJ domain	PF02010 (PFAM);PS51111 (PROSITE_PROFILES)	;	;	;
XLOC_069856	E3 ubiquitin-protein ligase TRIP12 {ECO:0000313|EMBL:OWF44430.1}; [	9805	3.6E-106	80.22%	GO:0061630-IBA;GO:0005737-IBA;GO:0008270-IEA;GO:0016740-IEA;GO:0016874-IEA;GO:0016567-IEA;GO:0004842-IEA	ubiquitin protein ligase activity-IBA;cytoplasm-IBA;zinc ion binding-IEA;transferase activity-IEA;ligase activity-IEA;protein ubiquitination-IEA;ubiquitin-protein transferase activity-IEA	Molecular Function-IBA;Cellular Component-IBA;Molecular Function-IEA;Molecular Function-IEA;Molecular Function-IEA;Biological Process-IEA;Molecular Function-IEA	4	GO:0004842;GO:0008270;GO:0016567;GO:0016874	ubiquitin-protein transferase activity;zinc ion binding;protein ubiquitination;ligase activity	Molecular Function;Molecular Function;Biological Process;Molecular Function			IPR004170;IPR000569;IPR004170;IPR000569	DOMAIN;DOMAIN;DOMAIN;DOMAIN	WWE domain;HECT domain;WWE domain;HECT domain	PF02825 (PFAM);PF00632 (PFAM);PS50918 (PROSITE_PROFILES);PS50237 (PROSITE_PROFILES)	;GO:0004842;;GO:0004842	;ubiquitin-protein transferase activity;;ubiquitin-protein transferase activity	;Molecular Function;;Molecular Function
XLOC_002937	Zonadhesin {ECO:0000313|EMBL:EKC41432.1}; [	2863	3.2E-126	44.63%	GO:0007160-IEA;GO:0008061-IEA;GO:0016020-IEA;GO:0062023-IEA;GO:0006030-IEA;GO:0005509-IEA;GO:0016021-IEA;GO:0005201-IEA;GO:0005576-IEA	cell-matrix adhesion-IEA;chitin binding-IEA;membrane-IEA;collagen-containing extracellular matrix-IEA;chitin metabolic process-IEA;calcium ion binding-IEA;integral component of membrane-IEA;extracellular matrix structural constituent-IEA;extracellular region-IEA	Biological Process-IEA;Molecular Function-IEA;Cellular Component-IEA;Cellular Component-IEA;Biological Process-IEA;Molecular Function-IEA;Cellular Component-IEA;Molecular Function-IEA;Cellular Component-IEA	2	GO:0005509;GO:0005515	calcium ion binding;protein binding	Molecular Function;Molecular Function			IPR000884;IPR001881;IPR000884;IPR006207;IPR002350;IPR002350;IPR000742	REPEAT;DOMAIN;REPEAT;DOMAIN;DOMAIN;DOMAIN;DOMAIN	Thrombospondin type-1 (TSP1) repeat;EGF-like calcium-binding domain;Thrombospondin type-1 (TSP1) repeat;Cystine knot, C-terminal;Kazal domain;Kazal domain;EGF-like domain	PF00090 (PFAM);PF07645 (PFAM);PS50092 (PROSITE_PROFILES);PS01225 (PROSITE_PROFILES);PS51465 (PROSITE_PROFILES);PS51465 (PROSITE_PROFILES);PS50026 (PROSITE_PROFILES)	;GO:0005509;;;GO:0005515;GO:0005515;	;calcium ion binding;;;protein binding;protein binding;	;Molecular Function;;;Molecular Function;Molecular Function;
XLOC_001098	Lipoxygenase-likey domain-containing protein 1 {ECO:0000313|EMBL:PFX17634.1}; [	1391	4.8E-82	53.76%	GO:0050982-IBA;GO:0016020-IBA;GO:0004096-IEA;GO:0005262-IBA;GO:0020037-IEA;GO:0055114-IEA;GO:0098869-IEA;GO:0070588-IEA	detection of mechanical stimulus-IBA;membrane-IBA;catalase activity-IEA;calcium channel activity-IBA;heme binding-IEA;oxidation-reduction process-IEA;cellular oxidant detoxification-IEA;calcium ion transmembrane transport-IEA	Biological Process-IBA;Cellular Component-IBA;Molecular Function-IEA;Molecular Function-IBA;Molecular Function-IEA;Biological Process-IEA;Biological Process-IEA;Biological Process-IEA	1	GO:0005515	protein binding	Molecular Function			IPR001024;IPR001024;IPR001024;IPR001024;IPR001024;IPR001024	DOMAIN;DOMAIN;DOMAIN;DOMAIN;DOMAIN;DOMAIN	PLAT/LH2 domain;PLAT/LH2 domain;PLAT/LH2 domain;PLAT/LH2 domain;PLAT/LH2 domain;PLAT/LH2 domain	PF01477 (PFAM);PS50095 (PROSITE_PROFILES);PS50095 (PROSITE_PROFILES);PS50095 (PROSITE_PROFILES);PS50095 (PROSITE_PROFILES);SignalP-noTM (SIGNALP_EUK)	GO:0005515;GO:0005515;GO:0005515;GO:0005515;GO:0005515;GO:0005515	protein binding;protein binding;protein binding;protein binding;protein binding;protein binding	Molecular Function;Molecular Function;Molecular Function;Molecular Function;Molecular Function;Molecular Function
XLOC_028816	Putative E3 ubiquitin-protein ligase HERC4 {ECO:0000313|EMBL:EKC21598.1}; [	2936	1.3E-212	58.73%	GO:0016020-IEA;GO:0016021-IEA;GO:0016740-IEA;GO:0016874-IEA;GO:0016567-IEA;GO:0004842-IEA	membrane-IEA;integral component of membrane-IEA;transferase activity-IEA;ligase activity-IEA;protein ubiquitination-IEA;ubiquitin-protein transferase activity-IEA	Cellular Component-IEA;Cellular Component-IEA;Molecular Function-IEA;Molecular Function-IEA;Biological Process-IEA;Molecular Function-IEA	1	GO:0004842	ubiquitin-protein transferase activity	Molecular Function			IPR000569;IPR000569;IPR000408;IPR000408;IPR000408;IPR000569;IPR000408;IPR000408;IPR000408;IPR000408;IPR000408;IPR000408	DOMAIN;DOMAIN;REPEAT;REPEAT;REPEAT;DOMAIN;REPEAT;REPEAT;REPEAT;REPEAT;REPEAT;REPEAT	HECT domain;HECT domain;Regulator of chromosome condensation, RCC1;Regulator of chromosome condensation, RCC1;Regulator of chromosome condensation, RCC1;HECT domain;Regulator of chromosome condensation, RCC1;Regulator of chromosome condensation, RCC1;Regulator of chromosome condensation, RCC1;Regulator of chromosome condensation, RCC1;Regulator of chromosome condensation, RCC1;Regulator of chromo…	PF00632 (PFAM);PF13540 (PFAM);PF00415 (PFAM);PS50012 (PROSITE_PROFILES);PS50012 (PROSITE_PROFILES);PS50237 (PROSITE_PROFILES);PS50012 (PROSITE_PROFILES);PS50012 (PROSITE_PROFILES);PS50012 (PROSITE_PROFILES);PS50012 (PROSITE_PROFILES);PS50012 (PROSITE_PROFILES);SignalP-noTM (SIGNALP_EUK)	GO:0004842;GO:0004842;;;;GO:0004842;;;;;;	ubiquitin-protein transferase activity;ubiquitin-protein transferase activity;;;;ubiquitin-protein transferase activity;;;;;;	Molecular Function;Molecular Function;;;;Molecular Function;;;;;;
XLOC_070482	TRS85-like protein {ECO:0000313|EMBL:EKC34521.1}; [	1474	5.4E-188	61.61%	GO:0044804-IBA;GO:0007030-IEA;GO:0030008-IEA;GO:0034497-IBA;GO:0000407-IBA;GO:0031410-IBA;GO:0030242-IBA;GO:0032258-IBA;GO:1990072-IBA;GO:0006888-IBA	autophagy of nucleus-IBA;Golgi organization-IEA;TRAPP complex-IEA;protein localization to phagophore assembly site-IBA;phagophore assembly site-IBA;cytoplasmic vesicle-IBA;autophagy of peroxisome-IBA;protein localization by the Cvt pathway-IBA;TRAPPIII protein complex-IBA;ER to Golgi vesicle-mediated transport-IBA	Biological Process-IBA;Biological Process-IEA;Cellular Component-IEA;Biological Process-IBA;Cellular Component-IBA;Cellular Component-IBA;Biological Process-IBA;Biological Process-IBA;Cellular Component-IBA;Biological Process-IBA	3	GO:0006914;GO:0044444;GO:0051641	autophagy;cytoplasmic part;cellular localization	Biological Process;Cellular Component;Biological Process			IPR024420	FAMILY	TRAPP III complex, Trs85	PF12739 (PFAM)
XLOC_045733	Ultraviolet-B receptor UVR8 {ECO:0000313|EMBL:OWF41992.1}; [	1882	2.5E-207	54.83%	GO:0016020-IEA;GO:0016021-IEA;GO:0016874-IEA	membrane-IEA;integral component of membrane-IEA;ligase activity-IEA	Cellular Component-IEA;Cellular Component-IEA;Molecular Function-IEA
XLOC_019157	Inositol 1,4,5-trisphosphate receptor type 1 {ECO:0000313|EMBL:EKC42284.1}; [	4736	3.3E-232	67.02%	GO:0048016-IEA;GO:0006816-IEA;GO:0016020-IEA;GO:0016021-IEA;GO:0005509-IBA;GO:0051209-IBA;GO:0070588-IEA;GO:0070679-IEA;GO:0055085-IEA;GO:0005262-IEA;GO:0005220-IEA;GO:0005783-IEA;GO:0006811-IEA;GO:0005216-IEA;GO:0005886-IBA	inositol phosphate-mediated signaling-IEA;calcium ion transport-IEA;membrane-IEA;integral component of membrane-IEA;calcium ion binding-IBA;release of sequestered calcium ion into cytosol-IBA;calcium ion transmembrane transport-IEA;inositol 1,4,5 trisphosphate binding-IEA;transmembrane transport-IEA;calcium channel activity-IEA;inositol 1,4,5-trisphosphate-sensitive calcium-release channel activi…	Biological Process-IEA;Biological Process-IEA;Cellular Component-IEA;Cellular Component-IEA;Molecular Function-IBA;Biological Process-IBA;Biological Process-IEA;Molecular Function-IEA;Biological Process-IEA;Molecular Function-IEA;Molecular Function-IEA;Cellular Component-IEA;Biological Process-IEA;Molecular Function-IEA;Cellular Component-IBA	8	GO:0005220;GO:0005509;GO:0005783;GO:0005886;GO:0016021;GO:0048016;GO:0051209;GO:0070679	inositol 1,4,5-trisphosphate-sensitive calcium-release channel activity;calcium ion binding;endoplasmic reticulum;plasma membrane;integral component of membrane;inositol phosphate-mediated signaling;release of sequestered calcium ion into cytosol;inositol 1,4,5 trisphosphate binding	Molecular Function;Molecular Function;Cellular Component;Cellular Component;Cellular Component;Biological Process;Biological Process;Molecular Function			IPR013662;IPR000699	DOMAIN;DOMAIN	RyR/IP3R Homology associated domain;RIH domain	PF08454 (PFAM);PF01365 (PFAM)	;GO:0005262/GO:0016020/GO:0070588	;calcium channel activity/membrane/calcium ion transmembrane transport	;Molecular Function/Cellular Component/Biological Process
XLOC_067095	E3 ubiquitin-protein ligase {ECO:0000313|EMBL:OWF45516.1}; [	5634	4.5E-173	51.14%	GO:0046872-IEA;GO:0016020-IEA;GO:0016021-IEA;GO:0016874-IEA;GO:0016567-IEA;GO:0004842-IEA;GO:0005524-IEA;GO:0016887-IEA	metal ion binding-IEA;membrane-IEA;integral component of membrane-IEA;ligase activity-IEA;protein ubiquitination-IEA;ubiquitin-protein transferase activity-IEA;ATP binding-IEA;ATPase activity-IEA	Molecular Function-IEA;Cellular Component-IEA;Cellular Component-IEA;Molecular Function-IEA;Biological Process-IEA;Molecular Function-IEA;Molecular Function-IEA;Molecular Function-IEA	1	GO:0003824	catalytic activity	Molecular Function			IPR001841	DOMAIN	Zinc finger, RING-type	PS50089 (PROSITE_PROFILES)
XLOC_009498	Band 4.1-like protein 3 {ECO:0000313|EMBL:EKC40255.1}; [	6327	1.2E-162	70.16%	GO:0005856-IEA;GO:0005911-IEA;GO:0003779-IEA;GO:0001558-IEA;GO:0007010-IEA;GO:0005198-IEA;GO:0007016-IEA;GO:0008092-IEA;GO:0005886-IEA	cytoskeleton-IEA;cell-cell junction-IEA;actin binding-IEA;regulation of cell growth-IEA;cytoskeleton organization-IEA;structural molecule activity-IEA;cytoskeletal anchoring at plasma membrane-IEA;cytoskeletal protein binding-IEA;plasma membrane-IEA	Cellular Component-IEA;Cellular Component-IEA;Molecular Function-IEA;Biological Process-IEA;Biological Process-IEA;Molecular Function-IEA;Biological Process-IEA;Molecular Function-IEA;Cellular Component-IEA	2	GO:0005856;GO:0008092	cytoskeleton;cytoskeletal protein binding	Cellular Component;Molecular Function			IPR018979;IPR014847;IPR018980;IPR019748;IPR000299	DOMAIN;DOMAIN;DOMAIN;DOMAIN;DOMAIN	FERM, N-terminal;FERM adjacent (FA);FERM, C-terminal PH-like domain;FERM central domain;FERM domain	PF09379 (PFAM);PF08736 (PFAM);PF09380 (PFAM);PF00373 (PFAM);PS50057 (PROSITE_PROFILES)	;;;;GO:0005856	;;;;cytoskeleton	;;;;Cellular Component
XLOC_041263	Transient receptor potential cation channel subfamily V member 6 {ECO:0000313|EMBL:EKC24504.1}; [	1808	5.9E-158	63.43%	GO:0050884-IEA;GO:0007628-IEA;GO:0043052-IEA;GO:0007605-IEA;GO:0001964-IEA;GO:0009408-IEA;GO:0016020-IEA;GO:0016021-IEA;GO:0048060-IEA;GO:0010996-IEA;GO:0040040-IEA;GO:0070588-IEA;GO:0055085-IEA;GO:0034220-IEA;GO:0005262-IBA;GO:0006811-IEA;GO:0005216-IEA;GO:0005887-IBA	neuromuscular process controlling posture-IEA;adult walking behavior-IEA;thermotaxis-IEA;sensory perception of sound-IEA;startle response-IEA;response to heat-IEA;membrane-IEA;integral component of membrane-IEA;negative gravitaxis-IEA;response to auditory stimulus-IEA;thermosensory behavior-IEA;calcium ion transmembrane transport-IEA;transmembrane transport-IEA;ion transmembrane transport-IEA;cal…	Biological Process-IEA;Biological Process-IEA;Biological Process-IEA;Biological Process-IEA;Biological Process-IEA;Biological Process-IEA;Cellular Component-IEA;Cellular Component-IEA;Biological Process-IEA;Biological Process-IEA;Biological Process-IEA;Biological Process-IEA;Biological Process-IEA;Biological Process-IEA;Molecular Function-IBA;Biological Process-IEA;Molecular Function-IEA;Cellular…	7	GO:0005216;GO:0005515;GO:0009266;GO:0009605;GO:0016021;GO:0034220;GO:0050877	ion channel activity;protein binding;response to temperature stimulus;response to external stimulus;integral component of membrane;ion transmembrane transport;nervous system process	Molecular Function;Molecular Function;Biological Process;Biological Process;Cellular Component;Biological Process;Biological Process			IPR020683;IPR002110;IPR020683;IPR002110	DOMAIN;REPEAT;DOMAIN;REPEAT	Ankyrin repeat-containing domain;Ankyrin repeat;Ankyrin repeat-containing domain;Ankyrin repeat	PF12796 (PFAM);PS50088 (PROSITE_PROFILES);PS50297 (PROSITE_PROFILES);PS50088 (PROSITE_PROFILES)	;GO:0005515;;GO:0005515	;protein binding;;protein binding	;Molecular Function;;Molecular Function
XLOC_059951	Natural resistance-associated macrophage protein 2 {ECO:0000313|EMBL:OWF39358.1}; [	1816	2.3E-226	81.81%	GO:0035162-IMP;GO:0046873-IEA;GO:0005381-IDA;GO:0016020-IEA;GO:0016021-IEA;GO:0030001-IEA;GO:0034755-IEA;GO:0042541-IMP;GO:0010039-IDA;GO:0046688-IDA;GO:0010038-IDA	embryonic hemopoiesis-IMP;metal ion transmembrane transporter activity-IEA;iron ion transmembrane transporter activity-IDA;membrane-IEA;integral component of membrane-IEA;metal ion transport-IEA;iron ion transmembrane transport-IEA;hemoglobin biosynthetic process-IMP;response to iron ion-IDA;response to copper ion-IDA;response to metal ion-IDA	Biological Process-IMP;Molecular Function-IEA;Molecular Function-IDA;Cellular Component-IEA;Cellular Component-IEA;Biological Process-IEA;Biological Process-IEA;Biological Process-IMP;Biological Process-IDA;Biological Process-IDA;Biological Process-IDA	7	GO:0005381;GO:0010039;GO:0016021;GO:0034755;GO:0035162;GO:0042541;GO:0046688	iron ion transmembrane transporter activity;response to iron ion;integral component of membrane;iron ion transmembrane transport;embryonic hemopoiesis;hemoglobin biosynthetic process;response to copper ion	Molecular Function;Biological Process;Cellular Component;Biological Process;Biological Process;Biological Process;Biological Process			IPR001046	FAMILY	NRAMP family	PF01566 (PFAM)	GO:0016020/GO:0046873/GO:0030001	membrane/metal ion transmembrane transporter activity/metal ion transport	Cellular Component/Molecular Function/Biological Process
XLOC_048925	---NA---	2609
XLOC_038512	transient receptor potential cation channel subfamily M member 1-like isoform X3 {ECO:0000313|RefSeq:XP_013397530.1}; [	2405	1.9E-309	82.08%	GO:0050951-IEA;GO:0006812-IEA;GO:0016020-IEA;GO:0098655-IEA;GO:0016021-IEA;GO:0016048-IEA;GO:0055085-IEA;GO:0005261-IEA;GO:0034220-IEA;GO:0051262-IEA;GO:0006811-IEA;GO:0005227-IEA;GO:0005216-IEA	sensory perception of temperature stimulus-IEA;cation transport-IEA;membrane-IEA;cation transmembrane transport-IEA;integral component of membrane-IEA;detection of temperature stimulus-IEA;transmembrane transport-IEA;cation channel activity-IEA;ion transmembrane transport-IEA;protein tetramerization-IEA;ion transport-IEA;calcium activated cation channel activity-IEA;ion channel activity-IEA	Biological Process-IEA;Biological Process-IEA;Cellular Component-IEA;Biological Process-IEA;Cellular Component-IEA;Biological Process-IEA;Biological Process-IEA;Molecular Function-IEA;Biological Process-IEA;Biological Process-IEA;Biological Process-IEA;Molecular Function-IEA;Molecular Function-IEA	7	GO:0005227;GO:0006812;GO:0016021;GO:0016048;GO:0034220;GO:0050951;GO:0051262	calcium activated cation channel activity;cation transport;integral component of membrane;detection of temperature stimulus;ion transmembrane transport;sensory perception of temperature stimulus;protein tetramerization	Molecular Function;Biological Process;Cellular Component;Biological Process;Biological Process;Biological Process;Biological Process
XLOC_000537	Cryptochrome-1 {ECO:0000313|EMBL:EKC26912.1}; [	7606	1.3E-233	72.18%										IPR006050;IPR005101;IPR006050	DOMAIN;DOMAIN;DOMAIN	DNA photolyase, N-terminal;Cryptochrome/DNA photolyase, FAD-binding domain;DNA photolyase, N-terminal	PF00875 (PFAM);PF03441 (PFAM);PS51645 (PROSITE_PROFILES)	;;	;;	;;
XLOC_039639	DNA polymerase alpha subunit B {ECO:0000256|PIRNR:PIRNR018300}; [	1025	4.5E-86	60.83%	GO:0003677-IEA;GO:0005658-IBA;GO:0005658-IEA;GO:0003887-IEA;GO:0046982-IBA;GO:0046982-IEA;GO:0005829-IEA;GO:0006508-IEA;GO:0005509-IEA;GO:0000060-IEA;GO:0071897-IEA;GO:0016787-IEA;GO:0006270-IBA;GO:0006260-IEA;GO:0008233-IEA;GO:0004198-IEA;GO:0008234-IEA;GO:0005654-IEA;GO:0005634-IEA;GO:0005622-IEA	DNA binding-IEA;alpha DNA polymerase:primase complex-IBA;alpha DNA polymerase:primase complex-IEA;DNA-directed DNA polymerase activity-IEA;protein heterodimerization activity-IBA;protein heterodimerization activity-IEA;cytosol-IEA;proteolysis-IEA;calcium ion binding-IEA;protein import into nucleus, translocation-IEA;DNA biosynthetic process-IEA;hydrolase activity-IEA;DNA replication initiation-IB…	Molecular Function-IEA;Cellular Component-IBA;Cellular Component-IEA;Molecular Function-IEA;Molecular Function-IBA;Molecular Function-IEA;Cellular Component-IEA;Biological Process-IEA;Molecular Function-IEA;Biological Process-IEA;Biological Process-IEA;Molecular Function-IEA;Biological Process-IBA;Biological Process-IEA;Molecular Function-IEA;Molecular Function-IEA;Molecular Function-IEA;Cellular…	5	GO:0003677;GO:0003887;GO:0006260;GO:0016787;GO:0031981	DNA binding;DNA-directed DNA polymerase activity;DNA replication;hydrolase activity;nuclear lumen	Molecular Function;Molecular Function;Biological Process;Molecular Function;Cellular Component			IPR013627;IPR007185;IPR007185	DOMAIN;DOMAIN;DOMAIN	DNA polymerase alpha, subunit B N-terminal;DNA polymerase alpha/epsilon, subunit B;DNA polymerase alpha/epsilon, subunit B	PF08418 (PFAM);PF04042 (PFAM);SignalP-TM (SIGNALP_EUK)	;GO:0003677/GO:0003887/GO:0006260;GO:0003677/GO:0003887/GO:0006260	;DNA binding/DNA-directed DNA polymerase activity/DNA replication;DNA binding/DNA-directed DNA polymerase activity/DNA replication	;Molecular Function/Molecular Function/Biological Process;Molecular Function/Molecular Function/Biological Process
XLOC_061259	Demethylmenaquinone methyltransferase {ECO:0000313|EMBL:OWF49424.1}; [	1222	2.5E-84	51.86%	GO:0005737-IBA;GO:0016740-IEA;GO:0008168-IEA;GO:0008757-IBA;GO:0032259-IBA;GO:0032259-IEA	cytoplasm-IBA;transferase activity-IEA;methyltransferase activity-IEA;S-adenosylmethionine-dependent methyltransferase activity-IBA;methylation-IBA;methylation-IEA	Cellular Component-IBA;Molecular Function-IEA;Molecular Function-IEA;Molecular Function-IBA;Biological Process-IBA;Biological Process-IEA							IPR025714	DOMAIN	Methyltransferase domain	PF13847 (PFAM)
XLOC_040222	Caspase 3/7-2 {ECO:0000313|EMBL:ADZ24781.1}; [	1298	6.8E-43	50.83%	GO:0097200-IBA;GO:0097200-IEA;GO:0005737-IBA;GO:0008233-IEA;GO:0006508-IEA;GO:0006915-IEA;GO:0004197-IEA;GO:0097194-IBA;GO:0097194-IEA;GO:0008234-IEA;GO:0016787-IEA;GO:0097153-IBA	cysteine-type endopeptidase activity involved in execution phase of apoptosis-IBA;cysteine-type endopeptidase activity involved in execution phase of apoptosis-IEA;cytoplasm-IBA;peptidase activity-IEA;proteolysis-IEA;apoptotic process-IEA;cysteine-type endopeptidase activity-IEA;execution phase of apoptosis-IBA;execution phase of apoptosis-IEA;cysteine-type peptidase activity-IEA;hydrolase activi…	Molecular Function-IBA;Molecular Function-IEA;Cellular Component-IBA;Molecular Function-IEA;Biological Process-IEA;Biological Process-IEA;Molecular Function-IEA;Biological Process-IBA;Biological Process-IEA;Molecular Function-IEA;Molecular Function-IEA;Molecular Function-IBA	2	GO:0004197;GO:0006508	cysteine-type endopeptidase activity;proteolysis	Molecular Function;Biological Process			noIPR;IPR001309;IPR002138	;DOMAIN;DOMAIN	;Peptidase C14, p20 domain;Peptidase C14, caspase non-catalytic subunit p10	PF00656 (PFAM);PS50208 (PROSITE_PROFILES);PS50207 (PROSITE_PROFILES)	;GO:0006508/GO:0004197;GO:0006508/GO:0004197	;proteolysis/cysteine-type endopeptidase activity;proteolysis/cysteine-type endopeptidase activity	;Biological Process/Molecular Function;Biological Process/Molecular Function
XLOC_048020	Sodium-coupled monocarboxylate transporter 2 {ECO:0000313|EMBL:OWF48465.1}; [	5638	1.8E-206	60.13%	GO:0055085-IEA;GO:0016020-IEA;GO:0016021-IEA;GO:0022857-IEA	transmembrane transport-IEA;membrane-IEA;integral component of membrane-IEA;transmembrane transporter activity-IEA	Biological Process-IEA;Cellular Component-IEA;Cellular Component-IEA;Molecular Function-IEA	3	GO:0016020;GO:0022857;GO:0055085	membrane;transmembrane transporter activity;transmembrane transport	Cellular Component;Molecular Function;Biological Process			IPR001734;IPR001734	FAMILY;FAMILY	Sodium/solute symporter;Sodium/solute symporter	PF00474 (PFAM);PS50283 (PROSITE_PROFILES)	GO:0055085/GO:0022857/GO:0016020;GO:0055085/GO:0022857/GO:0016020	transmembrane transport/transmembrane transporter activity/membrane;transmembrane transport/transmembrane transporter activity/membrane	Biological Process/Molecular Function/Cellular Component;Biological Process/Molecular Function/Cellular Component
XLOC_065969	Multiple epidermal growth factor-like domains 11 {ECO:0000313|EMBL:EKC35119.1}; [	2921	4.6E-45	52.14%	GO:0004725-IEA;GO:0016020-IEA;GO:0006470-IEA;GO:0016021-IEA;GO:0016791-IEA;GO:0005044-IEA;GO:0016311-IEA;GO:0035335-IEA;GO:0006898-IEA;GO:0016787-IEA;GO:0004721-IEA	protein tyrosine phosphatase activity-IEA;membrane-IEA;protein dephosphorylation-IEA;integral component of membrane-IEA;phosphatase activity-IEA;scavenger receptor activity-IEA;dephosphorylation-IEA;peptidyl-tyrosine dephosphorylation-IEA;receptor-mediated endocytosis-IEA;hydrolase activity-IEA;phosphoprotein phosphatase activity-IEA	Molecular Function-IEA;Cellular Component-IEA;Biological Process-IEA;Cellular Component-IEA;Molecular Function-IEA;Molecular Function-IEA;Biological Process-IEA;Biological Process-IEA;Biological Process-IEA;Molecular Function-IEA;Molecular Function-IEA	2	GO:0004725;GO:0006470	protein tyrosine phosphatase activity;protein dephosphorylation	Molecular Function;Biological Process			IPR000242;IPR000242	DOMAIN;DOMAIN	PTP type protein phosphatase;PTP type protein phosphatase	PF00102 (PFAM);PS50055 (PROSITE_PROFILES)	GO:0004725/GO:0006470;GO:0004725/GO:0006470	protein tyrosine phosphatase activity/protein dephosphorylation;protein tyrosine phosphatase activity/protein dephosphorylation	Molecular Function/Biological Process;Molecular Function/Biological Process
XLOC_049949	Photosystem I assembly protein Ycf3 {ECO:0000313|EMBL:OPX81961.1}; [	5397	1.7E-15	39.88%	GO:0003777-IEA;GO:0007165-IEA;GO:0016020-IEA;GO:0016021-IEA;GO:0043531-IEA;GO:0042981-IEA;GO:0002020-IEA;GO:0070513-IEA;GO:0005871-IEA	microtubule motor activity-IEA;signal transduction-IEA;membrane-IEA;integral component of membrane-IEA;ADP binding-IEA;regulation of apoptotic process-IEA;protease binding-IEA;death domain binding-IEA;kinesin complex-IEA	Molecular Function-IEA;Biological Process-IEA;Cellular Component-IEA;Cellular Component-IEA;Molecular Function-IEA;Biological Process-IEA;Molecular Function-IEA;Molecular Function-IEA;Cellular Component-IEA
XLOC_001215	CDK5 regulatory subunit-associated protein 3 {ECO:0000313|EMBL:OWF41135.1}; [	766	8.2E-85	77.83%	GO:0000079-IBA;GO:0012505-IBA;GO:0007346-IBA	regulation of cyclin-dependent protein serine/threonine kinase activity-IBA;endomembrane system-IBA;regulation of mitotic cell cycle-IBA	Biological Process-IBA;Cellular Component-IBA;Biological Process-IBA	3	GO:0000079;GO:0007346;GO:0012505	regulation of cyclin-dependent protein serine/threonine kinase activity;regulation of mitotic cell cycle;endomembrane system	Biological Process;Biological Process;Cellular Component			IPR008491	FAMILY	CDK5 regulatory subunit-associated protein 3	PF05600 (PFAM)
XLOC_036972	Epidermal growth factor receptor kinase substrate 8 {ECO:0000313|EMBL:OWF37323.1}; [	4063	1.4E-142	52.89%	GO:0016310-IEA;GO:0016301-IEA	phosphorylation-IEA;kinase activity-IEA	Biological Process-IEA;Molecular Function-IEA	1	GO:0005515	protein binding	Molecular Function			IPR013625	DOMAIN	Tensin/EPS8 phosphotyrosine-binding domain	PF08416 (PFAM)	GO:0005515	protein binding	Molecular Function
XLOC_055094	Predicted protein {ECO:0000313|EMBL:EDO44309.1}; [	2384	5.7E-43	52.40%	GO:0016020-IEA;GO:0016021-IEA	membrane-IEA;integral component of membrane-IEA	Cellular Component-IEA;Cellular Component-IEA
XLOC_012885	Uncharacterized protein {ECO:0000313|EMBL:EKC33249.1}; [	1405	3.2E-89	56.80%	GO:0016020-IEA;GO:0016021-IEA	membrane-IEA;integral component of membrane-IEA	Cellular Component-IEA;Cellular Component-IEA
XLOC_043167	Predicted protein {ECO:0000313|EMBL:EDO47205.1}; [	1431	1.3E-90	81.63%	GO:0004601-IEA;GO:0016209-IEA;GO:0016491-IEA;GO:0045454-IEA;GO:0055114-IEA;GO:0098869-IEA;GO:0005623-IEA;GO:0051920-IEA	peroxidase activity-IEA;antioxidant activity-IEA;oxidoreductase activity-IEA;cell redox homeostasis-IEA;oxidation-reduction process-IEA;cellular oxidant detoxification-IEA;cell-IEA;peroxiredoxin activity-IEA	Molecular Function-IEA;Molecular Function-IEA;Molecular Function-IEA;Biological Process-IEA;Biological Process-IEA;Biological Process-IEA;Cellular Component-IEA;Molecular Function-IEA	6	GO:0004601;GO:0005623;GO:0045454;GO:0051920;GO:0055114;GO:0098869	peroxidase activity;cell;cell redox homeostasis;peroxiredoxin activity;oxidation-reduction process;cellular oxidant detoxification	Molecular Function;Cellular Component;Biological Process;Molecular Function;Biological Process;Biological Process	EC:1.11.1.15;EC:1.11.1.7	Peroxiredoxin;Peroxidase	IPR000866;IPR019479;IPR013766	DOMAIN;DOMAIN;DOMAIN	Alkyl hydroperoxide reductase subunit C/ Thiol specific antioxidant;Peroxiredoxin, C-terminal;Thioredoxin domain	PF00578 (PFAM);PF10417 (PFAM);PS51352 (PROSITE_PROFILES)	GO:0016209/GO:0016491/GO:0055114;GO:0055114/GO:0051920;GO:0045454	antioxidant activity/oxidoreductase activity/oxidation-reduction process;oxidation-reduction process/peroxiredoxin activity;cell redox homeostasis	Molecular Function/Molecular Function/Biological Process;Biological Process/Molecular Function;Biological Process
XLOC_039597	D-glucuronyl C5-epimerase {ECO:0000313|EMBL:EKC39658.1}; [	5541	5.5E-171	62.91%	GO:0016857-IEA;GO:0042803-IEA;GO:0003824-IEA;GO:0015012-IEA;GO:0016020-IEA;GO:0016021-IEA;GO:0047464-IEA;GO:0030210-IEA;GO:0006024-IEA;GO:0005794-IEA	racemase and epimerase activity, acting on carbohydrates and derivatives-IEA;protein homodimerization activity-IEA;catalytic activity-IEA;heparan sulfate proteoglycan biosynthetic process-IEA;membrane-IEA;integral component of membrane-IEA;heparosan-N-sulfate-glucuronate 5-epimerase activity-IEA;heparin biosynthetic process-IEA;glycosaminoglycan biosynthetic process-IEA;Golgi apparatus-IEA	Molecular Function-IEA;Molecular Function-IEA;Molecular Function-IEA;Biological Process-IEA;Cellular Component-IEA;Cellular Component-IEA;Molecular Function-IEA;Biological Process-IEA;Biological Process-IEA;Cellular Component-IEA	3	GO:0006024;GO:0016021;GO:0016857	glycosaminoglycan biosynthetic process;integral component of membrane;racemase and epimerase activity, acting on carbohydrates and derivatives	Biological Process;Cellular Component;Molecular Function			IPR010598	DOMAIN	D-glucuronyl C5-epimerase, C-terminal	PF06662 (PFAM)	GO:0016857/GO:0006024/GO:0016021	racemase and epimerase activity, acting on carbohydrates and derivatives/glycosaminoglycan biosynthetic process/integral component of membrane	Molecular Function/Biological Process/Cellular Component
XLOC_003870	Action potential broadening potassium channel {ECO:0000313|EMBL:AAC60504.2}; [	3160	7.3E-200	70.14%	GO:0006813-IEA;GO:0016020-IEA;GO:0016021-IEA;GO:0034765-IEA;GO:0055085-IEA;GO:0071805-IEA;GO:0008076-IEA;GO:0005267-IEA;GO:0051260-IEA;GO:0005244-IEA;GO:0006811-IEA;GO:0005249-IEA;GO:0005216-IEA	potassium ion transport-IEA;membrane-IEA;integral component of membrane-IEA;regulation of ion transmembrane transport-IEA;transmembrane transport-IEA;potassium ion transmembrane transport-IEA;voltage-gated potassium channel complex-IEA;potassium channel activity-IEA;protein homooligomerization-IEA;voltage-gated ion channel activity-IEA;ion transport-IEA;voltage-gated potassium channel activity-IE…	Biological Process-IEA;Cellular Component-IEA;Cellular Component-IEA;Biological Process-IEA;Biological Process-IEA;Biological Process-IEA;Cellular Component-IEA;Molecular Function-IEA;Biological Process-IEA;Molecular Function-IEA;Biological Process-IEA;Molecular Function-IEA;Molecular Function-IEA	5	GO:0005249;GO:0008076;GO:0034765;GO:0051260;GO:0071805	voltage-gated potassium channel activity;voltage-gated potassium channel complex;regulation of ion transmembrane transport;protein homooligomerization;potassium ion transmembrane transport	Molecular Function;Cellular Component;Biological Process;Biological Process;Biological Process			IPR005821;IPR003131	DOMAIN;DOMAIN	Ion transport domain;Potassium channel tetramerisation-type BTB domain	PF00520 (PFAM);PF02214 (PFAM)	GO:0005216/GO:0006811/GO:0055085/GO:0016020;GO:0051260	ion channel activity/ion transport/transmembrane transport/membrane;protein homooligomerization	Molecular Function/Biological Process/Biological Process/Cellular Component;Biological Process
XLOC_038048	La-related protein 1 {ECO:0000313|EMBL:EKC18764.1}; [	7686	3.2E-110	44.42%	GO:0003723-IEA;GO:0046872-IEA;GO:0003824-IEA;GO:0006396-IEA;GO:1990904-IEA;GO:0005634-IEA	RNA binding-IEA;metal ion binding-IEA;catalytic activity-IEA;RNA processing-IEA;ribonucleoprotein complex-IEA;nucleus-IEA	Molecular Function-IEA;Molecular Function-IEA;Molecular Function-IEA;Biological Process-IEA;Cellular Component-IEA;Cellular Component-IEA							IPR006630;IPR006630	DOMAIN;DOMAIN	La-type HTH domain;La-type HTH domain	PF05383 (PFAM);PS50961 (PROSITE_PROFILES)	;	;	;
XLOC_066895	Xanthine dehydrogenase/oxidase {ECO:0000313|EMBL:OWF46075.1}; [	3085	1.2E-173	59.85%	GO:0004855-IEA;GO:0004854-IBA;GO:0004854-IEA;GO:0005506-IEA;GO:0003723-IEA;GO:0046872-IEA;GO:0003824-IEA;GO:0005829-IBA;GO:0006919-IEA;GO:2000379-IEA;GO:0071949-IEA;GO:0016529-IEA;GO:0016903-IBA;GO:0022900-IEA;GO:0043546-IEA;GO:1900745-IEA;GO:0004553-IEA;GO:0045602-IEA;GO:1900747-IEA;GO:0030856-IEA;GO:0016491-IEA;GO:0050660-IBA;GO:0050660-IEA;GO:0001933-IEA;GO:0010629-IEA;GO:0001937-IEA;GO:005511…	xanthine oxidase activity-IEA;xanthine dehydrogenase activity-IBA;xanthine dehydrogenase activity-IEA;iron ion binding-IEA;RNA binding-IEA;metal ion binding-IEA;catalytic activity-IEA;cytosol-IBA;activation of cysteine-type endopeptidase activity involved in apoptotic process-IEA;positive regulation of reactive oxygen species metabolic process-IEA;FAD binding-IEA;sarcoplasmic reticulum-IEA;oxidor…	Molecular Function-IEA;Molecular Function-IBA;Molecular Function-IEA;Molecular Function-IEA;Molecular Function-IEA;Molecular Function-IEA;Molecular Function-IEA;Cellular Component-IBA;Biological Process-IEA;Biological Process-IEA;Molecular Function-IEA;Cellular Component-IEA;Molecular Function-IBA;Biological Process-IEA;Molecular Function-IEA;Biological Process-IEA;Molecular Function-IEA;Biologic…	9	GO:0016491;GO:0031323;GO:0046872;GO:0048523;GO:0050662;GO:0055114;GO:0060255;GO:0097159;GO:1901363	oxidoreductase activity;regulation of cellular metabolic process;metal ion binding;negative regulation of cellular process;coenzyme binding;oxidation-reduction process;regulation of macromolecule metabolic process;organic cyclic compound binding;heterocyclic compound binding	Molecular Function;Biological Process;Molecular Function;Biological Process;Molecular Function;Biological Process;Biological Process;Molecular Function;Molecular Function			IPR005107;IPR008274;IPR000674	DOMAIN;DOMAIN;DOMAIN	CO dehydrogenase flavoprotein, C-terminal;Aldehyde oxidase/xanthine dehydrogenase, molybdopterin binding;Aldehyde oxidase/xanthine dehydrogenase, a/b hammerhead	PF03450 (PFAM);PF02738 (PFAM);PF01315 (PFAM)	;GO:0016491/GO:0055114;	;oxidoreductase activity/oxidation-reduction process;	;Molecular Function/Biological Process;
XLOC_061798	Espin {ECO:0000313|EMBL:OWF39848.1}; [	5522	1.5E-38	67.42%	GO:0051017-IEA;GO:0051015-IEA;GO:0003779-IEA	actin filament bundle assembly-IEA;actin filament binding-IEA;actin binding-IEA	Biological Process-IEA;Molecular Function-IEA;Molecular Function-IEA	2	GO:0051015;GO:0051017	actin filament binding;actin filament bundle assembly	Molecular Function;Biological Process
XLOC_011121	Uncharacterized protein {ECO:0000313|EMBL:EKC39981.1}; [	5763	7.7E-32	51.39%	GO:0016020-IEA;GO:0016021-IEA	membrane-IEA;integral component of membrane-IEA	Cellular Component-IEA;Cellular Component-IEA	1	GO:0016020	membrane	Cellular Component
XLOC_027086	Sorbin and SH3 domain-containing protein 1 {ECO:0000313|EMBL:EKC30775.1}; [	1497	1.5E-68	40.75%	GO:0007015-IEA	actin filament organization-IEA	Biological Process-IEA	1	GO:0005515	protein binding	Molecular Function			IPR003127;IPR001478;IPR001478;IPR003127	DOMAIN;DOMAIN;DOMAIN;DOMAIN	SoHo domain;PDZ domain;PDZ domain;SoHo domain	PF02208 (PFAM);PF00595 (PFAM);PS50106 (PROSITE_PROFILES);PS50831 (PROSITE_PROFILES)	;GO:0005515;GO:0005515;	;protein binding;protein binding;	;Molecular Function;Molecular Function;
XLOC_043304	Ankyrin-1 {ECO:0000313|EMBL:EKC41492.1}; [	3000	8.6E-7	47.74%	GO:0016020-IEA;GO:0016021-IEA	membrane-IEA;integral component of membrane-IEA	Cellular Component-IEA;Cellular Component-IEA
XLOC_032616	Nucleoporin 205 {ECO:0000313|EMBL:OWF55575.1}; [	3141	4.4E-269	69.86%	GO:0006913-IEA;GO:0006999-IBA;GO:0055085-IEA;GO:0015288-IEA;GO:0034399-ISO;GO:0034399-IEA;GO:0006629-IEA;GO:0017056-ISO;GO:0017056-IBA;GO:0017056-IEA;GO:0044611-IBA;GO:0051292-ISO;GO:0051292-IEA;GO:0046930-IEA;GO:0005643-ISO;GO:0005643-IEA;GO:0031965-ISO;GO:0031965-IEA	nucleocytoplasmic transport-IEA;nuclear pore organization-IBA;transmembrane transport-IEA;porin activity-IEA;nuclear periphery-ISO;nuclear periphery-IEA;lipid metabolic process-IEA;structural constituent of nuclear pore-ISO;structural constituent of nuclear pore-IBA;structural constituent of nuclear pore-IEA;nuclear pore inner ring-IBA;nuclear pore complex assembly-ISO;nuclear pore complex assemb…	Biological Process-IEA;Biological Process-IBA;Biological Process-IEA;Molecular Function-IEA;Cellular Component-ISO;Cellular Component-IEA;Biological Process-IEA;Molecular Function-ISO;Molecular Function-IBA;Molecular Function-IEA;Cellular Component-IBA;Biological Process-ISO;Biological Process-IEA;Cellular Component-IEA;Cellular Component-ISO;Cellular Component-IEA;Cellular Component-ISO;Cellular…	3	GO:0005643;GO:0006999;GO:0016020	nuclear pore;nuclear pore organization;membrane	Cellular Component;Biological Process;Cellular Component			IPR021827	FAMILY	Nucleoporin Nup186/Nup192/Nup205	PF11894 (PFAM)	GO:0005643	nuclear pore	Cellular Component
XLOC_020422	Tetraspanin {ECO:0000256|RuleBase:RU361218}; [	1556	2.2E-65	56.15%	GO:0007166-IBA;GO:0016020-IEA;GO:0016021-IEA;GO:0005887-IBA	cell surface receptor signaling pathway-IBA;membrane-IEA;integral component of membrane-IEA;integral component of plasma membrane-IBA	Biological Process-IBA;Cellular Component-IEA;Cellular Component-IEA;Cellular Component-IBA	1	GO:0016021	integral component of membrane	Cellular Component			IPR018499	FAMILY	Tetraspanin/Peripherin	PF00335 (PFAM)	GO:0016021	integral component of membrane	Cellular Component
XLOC_030120	HSPB1-associated protein 1 {ECO:0000313|EMBL:EKC31176.1}; [	2740	1.4E-73	63.79%										noIPR;IPR003347	;DOMAIN	;JmjC domain	PF13621 (PFAM);PS51184 (PROSITE_PROFILES)	;	;	;
XLOC_001223	LIM domain-containing protein 2 {ECO:0000313|EMBL:OWF54964.1}; [	1709	4.4E-30	45.72%	GO:0046872-IEA;GO:0007165-IEA;GO:0016020-IEA;GO:0008168-IEA;GO:0016740-IEA;GO:0031514-IEA;GO:0032259-IEA	metal ion binding-IEA;signal transduction-IEA;membrane-IEA;methyltransferase activity-IEA;transferase activity-IEA;motile cilium-IEA;methylation-IEA	Molecular Function-IEA;Biological Process-IEA;Cellular Component-IEA;Molecular Function-IEA;Molecular Function-IEA;Cellular Component-IEA;Biological Process-IEA
XLOC_045322	cAMP-dependent protein kinase catalytic subunit {ECO:0000313|EMBL:OWF55534.1}; [	2745	3.9E-177	90.81%	GO:0000166-IEA;GO:0016310-IEA;GO:0016740-IEA;GO:0004672-IEA;GO:0016301-IEA;GO:0004674-IEA;GO:0005524-IEA;GO:0006468-IEA	nucleotide binding-IEA;phosphorylation-IEA;transferase activity-IEA;protein kinase activity-IEA;kinase activity-IEA;protein serine/threonine kinase activity-IEA;ATP binding-IEA;protein phosphorylation-IEA	Molecular Function-IEA;Biological Process-IEA;Molecular Function-IEA;Molecular Function-IEA;Molecular Function-IEA;Molecular Function-IEA;Molecular Function-IEA;Biological Process-IEA	3	GO:0004674;GO:0005524;GO:0006468	protein serine/threonine kinase activity;ATP binding;protein phosphorylation	Molecular Function;Molecular Function;Biological Process	EC:2.7.11	Transferring phosphorus-containing groups	IPR000719;IPR000719;IPR000961	DOMAIN;DOMAIN;DOMAIN	Protein kinase domain;Protein kinase domain;AGC-kinase, C-terminal	PF00069 (PFAM);PS50011 (PROSITE_PROFILES);PS51285 (PROSITE_PROFILES)	GO:0005524/GO:0004672/GO:0006468;GO:0005524/GO:0004672/GO:0006468;GO:0005524/GO:0006468/GO:0004674	ATP binding/protein kinase activity/protein phosphorylation;ATP binding/protein kinase activity/protein phosphorylation;ATP binding/protein phosphorylation/protein serine/threonine kinase activity	Molecular Function/Molecular Function/Biological Process;Molecular Function/Molecular Function/Biological Process;Molecular Function/Biological Process/Molecular Function
XLOC_063963	3-oxoacyl-[acyl-carrier-protein] reductase FabG-like {ECO:0000313|EMBL:OQR72073.1}; [	1756	7.7E-38	63.72%	GO:0016491-IEA;GO:0055114-IEA	oxidoreductase activity-IEA;oxidation-reduction process-IEA	Molecular Function-IEA;Biological Process-IEA							IPR002347	FAMILY	Short-chain dehydrogenase/reductase SDR	PF00106 (PFAM)
XLOC_001648	Non-syndromic hearing impairment protein 5 {ECO:0000313|EMBL:OWF51316.1}; [	1295	1.8E-32	47.90%	GO:0007605-IEA;GO:0043025-IEA	sensory perception of sound-IEA;neuronal cell body-IEA	Biological Process-IEA;Cellular Component-IEA							IPR007677	FAMILY	Gasdermin	PF04598 (PFAM)
XLOC_068015	Ficolin-2 {ECO:0000313|EMBL:PIK61434.1}; [	1740	1.4E-23	52.34%	GO:0005509-IEA	calcium ion binding-IEA	Molecular Function-IEA							IPR011641;IPR000436;IPR002181;IPR002181;IPR000436;IPR000436	DOMAIN;DOMAIN;DOMAIN;DOMAIN;DOMAIN;DOMAIN	Tyrosine-protein kinase ephrin type A/B receptor-like;Sushi/SCR/CCP domain;Fibrinogen, alpha/beta/gamma chain, C-terminal globular domain;Fibrinogen, alpha/beta/gamma chain, C-terminal globular domain;Sushi/SCR/CCP domain;Sushi/SCR/CCP domain	PF07699 (PFAM);PF00084 (PFAM);PF00147 (PFAM);PS51406 (PROSITE_PROFILES);PS50923 (PROSITE_PROFILES);SignalP-noTM (SIGNALP_EUK)	;;;;;	;;;;;	;;;;;
XLOC_012832	Coronin {ECO:0000256|RuleBase:RU280818}; [	1283	3.2E-138	78.92%	GO:0051015-IEA;GO:0017053-IEA;GO:0016020-IEA;GO:0030036-IEA	actin filament binding-IEA;transcriptional repressor complex-IEA;membrane-IEA;actin cytoskeleton organization-IEA	Molecular Function-IEA;Cellular Component-IEA;Cellular Component-IEA;Biological Process-IEA	2	GO:0017053;GO:0051015	transcriptional repressor complex;actin filament binding	Cellular Component;Molecular Function			IPR015048;IPR024977;IPR001680;IPR001680;IPR017986	DOMAIN;DOMAIN;REPEAT;REPEAT;DOMAIN	Domain of unknown function DUF1899;Anaphase-promoting complex subunit 4, WD40 domain;WD40 repeat;WD40 repeat;WD40-repeat-containing domain	PF08953 (PFAM);PF12894 (PFAM);PS50082 (PROSITE_PROFILES);PS50082 (PROSITE_PROFILES);PS50294 (PROSITE_PROFILES)	;;GO:0005515;GO:0005515;GO:0005515	;;protein binding;protein binding;protein binding	;;Molecular Function;Molecular Function;Molecular Function
XLOC_025012	Myosin-XV {ECO:0000313|EMBL:EKC41639.1}; [	5208	6.3E-292	77.95%	GO:0016459-IEA;GO:0005856-IEA;GO:0000166-IEA;GO:0007605-IEA;GO:0003779-IEA;GO:0006364-IEA;GO:0008168-IEA;GO:0005524-IEA;GO:0003774-IEA;GO:0032259-IEA;GO:0005634-IEA	myosin complex-IEA;cytoskeleton-IEA;nucleotide binding-IEA;sensory perception of sound-IEA;actin binding-IEA;rRNA processing-IEA;methyltransferase activity-IEA;ATP binding-IEA;motor activity-IEA;methylation-IEA;nucleus-IEA	Cellular Component-IEA;Cellular Component-IEA;Molecular Function-IEA;Biological Process-IEA;Molecular Function-IEA;Biological Process-IEA;Molecular Function-IEA;Molecular Function-IEA;Molecular Function-IEA;Biological Process-IEA;Cellular Component-IEA	6	GO:0003774;GO:0003779;GO:0005524;GO:0007605;GO:0008152;GO:0016459	motor activity;actin binding;ATP binding;sensory perception of sound;metabolic process;myosin complex	Molecular Function;Molecular Function;Molecular Function;Biological Process;Biological Process;Cellular Component	EC:3.6.1.15	Nucleoside-triphosphate phosphatase	IPR000857;IPR000048;IPR001609;IPR000048;IPR000048;IPR000857;IPR001609	DOMAIN;BINDING_SITE;DOMAIN;BINDING_SITE;BINDING_SITE;DOMAIN;DOMAIN	MyTH4 domain;IQ motif, EF-hand binding site;Myosin head, motor domain;IQ motif, EF-hand binding site;IQ motif, EF-hand binding site;MyTH4 domain;Myosin head, motor domain	PF00784 (PFAM);PF00612 (PFAM);PF00063 (PFAM);PS50096 (PROSITE_PROFILES);PS50096 (PROSITE_PROFILES);PS51016 (PROSITE_PROFILES);PS51456 (PROSITE_PROFILES)	GO:0005856;GO:0005515;GO:0005524/GO:0016459/GO:0003774;GO:0005515;GO:0005515;GO:0005856;GO:0005524/GO:0016459/GO:0003774	cytoskeleton;protein binding;ATP binding/myosin complex/motor activity;protein binding;protein binding;cytoskeleton;ATP binding/myosin complex/motor activity	Cellular Component;Molecular Function;Molecular Function/Cellular Component/Molecular Function;Molecular Function;Molecular Function;Cellular Component;Molecular Function/Cellular Component/Molecular Function
XLOC_063625	Transient receptor potential cation channel subfamily A member 1-like protein {ECO:0000313|EMBL:EKC39923.1}; [	2231	6.8E-222	60.31%	GO:0055085-IEA;GO:0016020-IEA;GO:0016021-IEA;GO:0034220-IEA;GO:0006811-IEA;GO:0005216-IEA	transmembrane transport-IEA;membrane-IEA;integral component of membrane-IEA;ion transmembrane transport-IEA;ion transport-IEA;ion channel activity-IEA	Biological Process-IEA;Cellular Component-IEA;Cellular Component-IEA;Biological Process-IEA;Biological Process-IEA;Molecular Function-IEA	4	GO:0005216;GO:0005515;GO:0016021;GO:0034220	ion channel activity;protein binding;integral component of membrane;ion transmembrane transport	Molecular Function;Molecular Function;Cellular Component;Biological Process			noIPR;IPR020683;IPR002110;IPR002110;IPR002110;IPR020683;IPR002110;IPR002110;IPR002110;IPR002110;IPR002110;IPR002110;IPR002110;IPR002110;IPR002110	;DOMAIN;REPEAT;REPEAT;REPEAT;DOMAIN;REPEAT;REPEAT;REPEAT;REPEAT;REPEAT;REPEAT;REPEAT;REPEAT;REPEAT	;Ankyrin repeat-containing domain;Ankyrin repeat;Ankyrin repeat;Ankyrin repeat;Ankyrin repeat-containing domain;Ankyrin repeat;Ankyrin repeat;Ankyrin repeat;Ankyrin repeat;Ankyrin repeat;Ankyrin repeat;Ankyrin repeat;Ankyrin repeat;Ankyrin repeat	PF13857 (PFAM);PF12796 (PFAM);PS50088 (PROSITE_PROFILES);PS50088 (PROSITE_PROFILES);PS50088 (PROSITE_PROFILES);PS50297 (PROSITE_PROFILES);PS50088 (PROSITE_PROFILES);PS50088 (PROSITE_PROFILES);PS50088 (PROSITE_PROFILES);PS50088 (PROSITE_PROFILES);PS50088 (PROSITE_PROFILES);PS50088 (PROSITE_PROFILES);PS50088 (PROSITE_PROFILES);PS50088 (PROSITE_PROFILES);PS50088 (PROSITE_PROFILES)	;;GO:0005515;GO:0005515;GO:0005515;;GO:0005515;GO:0005515;GO:0005515;GO:0005515;GO:0005515;GO:0005515;GO:0005515;GO:0005515;GO:0005515	;;protein binding;protein binding;protein binding;;protein binding;protein binding;protein binding;protein binding;protein binding;protein binding;protein binding;protein binding;protein binding	;;Molecular Function;Molecular Function;Molecular Function;;Molecular Function;Molecular Function;Molecular Function;Molecular Function;Molecular Function;Molecular Function;Molecular Function;Molecular Function;Molecular Function
XLOC_005957	Signal transducer and activator of transcription {ECO:0000256|RuleBase:RU046415}; [	2348	1.7E-204	67.91%	GO:0060397-IEA;GO:0003677-IEA;GO:0003700-IEA;GO:0005737-IEA;GO:0007165-IEA;GO:0006351-IEA;GO:0006355-IEA;GO:0005634-IEA	JAK-STAT cascade involved in growth hormone signaling pathway-IEA;DNA binding-IEA;DNA-binding transcription factor activity-IEA;cytoplasm-IEA;signal transduction-IEA;transcription, DNA-templated-IEA;regulation of transcription, DNA-templated-IEA;nucleus-IEA	Biological Process-IEA;Molecular Function-IEA;Molecular Function-IEA;Cellular Component-IEA;Biological Process-IEA;Biological Process-IEA;Biological Process-IEA;Cellular Component-IEA	4	GO:0003677;GO:0006355;GO:0007165;GO:0044424	DNA binding;regulation of transcription, DNA-templated;signal transduction;intracellular part	Molecular Function;Biological Process;Biological Process;Cellular Component			IPR013799;IPR013801;IPR000980;IPR013800;IPR000980	DOMAIN;DOMAIN;DOMAIN;DOMAIN;DOMAIN	STAT transcription factor, protein interaction;STAT transcription factor, DNA-binding;SH2 domain;STAT transcription factor, all-alpha domain;SH2 domain	PF02865 (PFAM);PF02864 (PFAM);PF00017 (PFAM);PF01017 (PFAM);PS50001 (PROSITE_PROFILES)	GO:0007165/GO:0006355;GO:0003677;;GO:0007165/GO:0006355;	signal transduction/regulation of transcription, DNA-templated;DNA binding;;signal transduction/regulation of transcription, DNA-templated;	Biological Process/Biological Process;Molecular Function;;Biological Process/Biological Process;
XLOC_045708	Serine/threonine-protein kinase TBK1 {ECO:0000313|EMBL:EKC21056.1}; [	3710	7.3E-91	56.75%	GO:0005669-IEA;GO:0003743-IEA;GO:0003677-IEA;GO:0046982-IEA;GO:0046872-IEA;GO:0016310-IEA;GO:0004672-IEA;GO:0016301-IEA;GO:0005524-IEA;GO:0006413-IEA;GO:0006468-IEA	transcription factor TFIID complex-IEA;translation initiation factor activity-IEA;DNA binding-IEA;protein heterodimerization activity-IEA;metal ion binding-IEA;phosphorylation-IEA;protein kinase activity-IEA;kinase activity-IEA;ATP binding-IEA;translational initiation-IEA;protein phosphorylation-IEA	Cellular Component-IEA;Molecular Function-IEA;Molecular Function-IEA;Molecular Function-IEA;Molecular Function-IEA;Biological Process-IEA;Molecular Function-IEA;Molecular Function-IEA;Molecular Function-IEA;Biological Process-IEA;Biological Process-IEA	5	GO:0005669;GO:0044237;GO:0046982;GO:0097159;GO:1901363	transcription factor TFIID complex;cellular metabolic process;protein heterodimerization activity;organic cyclic compound binding;heterocyclic compound binding	Cellular Component;Biological Process;Molecular Function;Molecular Function;Molecular Function			IPR006565	DOMAIN	Bromodomain associated domain	PF07524 (PFAM)
XLOC_019708	Hemicentin-1 {ECO:0000313|EMBL:EKC30641.1}; [	1175	1.0E-10	63.71%	GO:0016020-IEA;GO:0006508-IEA;GO:0005509-IEA;GO:0016021-IEA;GO:0030198-IEA;GO:0016787-IEA;GO:0007280-IEA;GO:0008270-IEA;GO:0008078-IEA;GO:0008237-IEA;GO:0004222-IEA;GO:0007427-IEA;GO:0007436-IEA	membrane-IEA;proteolysis-IEA;calcium ion binding-IEA;integral component of membrane-IEA;extracellular matrix organization-IEA;hydrolase activity-IEA;pole cell migration-IEA;zinc ion binding-IEA;mesodermal cell migration-IEA;metallopeptidase activity-IEA;metalloendopeptidase activity-IEA;epithelial cell migration, open tracheal system-IEA;larval salivary gland morphogenesis-IEA	Cellular Component-IEA;Biological Process-IEA;Molecular Function-IEA;Cellular Component-IEA;Biological Process-IEA;Molecular Function-IEA;Biological Process-IEA;Molecular Function-IEA;Biological Process-IEA;Molecular Function-IEA;Molecular Function-IEA;Biological Process-IEA;Biological Process-IEA	1	GO:0009987	cellular process	Biological Process			IPR000884;IPR000884	REPEAT;REPEAT	Thrombospondin type-1 (TSP1) repeat;Thrombospondin type-1 (TSP1) repeat	PF00090 (PFAM);PS50092 (PROSITE_PROFILES)	;	;	;
XLOC_001480	Integrin beta {ECO:0000256|RuleBase:RU000633}; [	3361	5.0E-124	52.35%	GO:0007155-IEA;GO:0016020-IEA;GO:0016021-IEA;GO:0007229-IEA	cell adhesion-IEA;membrane-IEA;integral component of membrane-IEA;integrin-mediated signaling pathway-IEA	Biological Process-IEA;Cellular Component-IEA;Cellular Component-IEA;Biological Process-IEA	1	GO:0016020	membrane	Cellular Component			IPR002369	DOMAIN	Integrin beta subunit, VWA domain	PF00362 (PFAM)
XLOC_047964	sperm acrosomal protein FSA-ACR.1-like isoform X2 {ECO:0000313|RefSeq:XP_013998907.1}; [	699	3.7E-7	39.90%	GO:0045095-IEA	keratin filament-IEA	Cellular Component-IEA
XLOC_010855	---NA---	850
XLOC_067753	Coiled-coil and C2 domain-containing protein 1-like protein {ECO:0000313|EMBL:EKC41191.1}; [	2372	2.6E-189	50.94%										IPR000008	DOMAIN	C2 domain	PF00168 (PFAM)
XLOC_014721	Calcium-dependent protein kinase 5 {ECO:0000313|EMBL:EKC41376.1}; [	3191	4.0E-89	57.61%	GO:0016020-IEA;GO:0005509-IEA;GO:0016021-IEA;GO:0016310-IEA;GO:0016301-IEA	membrane-IEA;calcium ion binding-IEA;integral component of membrane-IEA;phosphorylation-IEA;kinase activity-IEA	Cellular Component-IEA;Molecular Function-IEA;Cellular Component-IEA;Biological Process-IEA;Molecular Function-IEA	1	GO:0005509	calcium ion binding	Molecular Function			IPR002048;IPR002048;IPR002048	DOMAIN;DOMAIN;DOMAIN	EF-hand domain;EF-hand domain;EF-hand domain	PF13833 (PFAM);PS50222 (PROSITE_PROFILES);PS50222 (PROSITE_PROFILES)	GO:0005509;GO:0005509;GO:0005509	calcium ion binding;calcium ion binding;calcium ion binding	Molecular Function;Molecular Function;Molecular Function
XLOC_062545	E3 ubiquitin-protein ligase Rnf220 {ECO:0000313|EMBL:OWF46205.1}; [	2224	3.4E-189	61.18%	GO:0061630-IEA;GO:0005737-IEA;GO:0090263-IEA;GO:0016874-IEA;GO:0051865-IEA;GO:0004842-IEA;GO:0016567-IEA	ubiquitin protein ligase activity-IEA;cytoplasm-IEA;positive regulation of canonical Wnt signaling pathway-IEA;ligase activity-IEA;protein autoubiquitination-IEA;ubiquitin-protein transferase activity-IEA;protein ubiquitination-IEA	Molecular Function-IEA;Cellular Component-IEA;Biological Process-IEA;Molecular Function-IEA;Biological Process-IEA;Molecular Function-IEA;Biological Process-IEA	1	GO:0003824	catalytic activity	Molecular Function			IPR031824;IPR031824;IPR001841	DOMAIN;DOMAIN;DOMAIN	E3 ubiquitin-protein ligase RNF220, middle domain;E3 ubiquitin-protein ligase RNF220, middle domain;Zinc finger, RING-type	PF15926 (PFAM);PF13923 (PFAM);PS50089 (PROSITE_PROFILES)	;;	;;	;;
XLOC_042575	Membrane metallo-endopeptidase-like 1 {ECO:0000313|EMBL:OWF46711.1}; [	1583	6.3E-129	62.99%	GO:0016020-IEA;GO:0006508-IEA;GO:0016021-IEA;GO:0008237-IEA;GO:0004222-IEA	membrane-IEA;proteolysis-IEA;integral component of membrane-IEA;metallopeptidase activity-IEA;metalloendopeptidase activity-IEA	Cellular Component-IEA;Biological Process-IEA;Cellular Component-IEA;Molecular Function-IEA;Molecular Function-IEA	2	GO:0004222;GO:0006508	metalloendopeptidase activity;proteolysis	Molecular Function;Biological Process			IPR018497;IPR008753	DOMAIN;DOMAIN	Peptidase M13, C-terminal domain;Peptidase M13, N-terminal domain	PF01431 (PFAM);PF05649 (PFAM)	GO:0006508/GO:0004222;GO:0006508	proteolysis/metalloendopeptidase activity;proteolysis	Biological Process/Molecular Function;Biological Process
XLOC_041059	---NA---	592
XLOC_034670	Tyrosine-protein phosphatase Lar {ECO:0000313|EMBL:OWF56156.1}; [	3616	3.4E-165	59.35%	GO:0004725-IEA;GO:0016162-IEA;GO:0016020-IEA;GO:0050254-IEA;GO:0016791-IEA;GO:0016021-IEA;GO:0016311-IEA;GO:0016740-IEA;GO:0035335-IEA;GO:0016787-IEA;GO:0016798-IEA;GO:0008152-IEA;GO:0006470-IEA;GO:0004721-IEA;GO:0006468-IEA	protein tyrosine phosphatase activity-IEA;cellulose 1,4-beta-cellobiosidase activity-IEA;membrane-IEA;rhodopsin kinase activity-IEA;phosphatase activity-IEA;integral component of membrane-IEA;dephosphorylation-IEA;transferase activity-IEA;peptidyl-tyrosine dephosphorylation-IEA;hydrolase activity-IEA;hydrolase activity, acting on glycosyl bonds-IEA;metabolic process-IEA;protein dephosphorylation-…	Molecular Function-IEA;Molecular Function-IEA;Cellular Component-IEA;Molecular Function-IEA;Molecular Function-IEA;Cellular Component-IEA;Biological Process-IEA;Molecular Function-IEA;Biological Process-IEA;Molecular Function-IEA;Molecular Function-IEA;Biological Process-IEA;Biological Process-IEA;Molecular Function-IEA;Biological Process-IEA	4	GO:0004725;GO:0005515;GO:0006470;GO:0016020	protein tyrosine phosphatase activity;protein binding;protein dephosphorylation;membrane	Molecular Function;Molecular Function;Biological Process;Cellular Component	EC:3.1.3.16;EC:3.1.3.41	Protein-serine/threonine phosphatase;4-nitrophenylphosphatase	noIPR;IPR000242;IPR003961;IPR003961;IPR003961;IPR007110;IPR003961;IPR000242;IPR003961;IPR003961;IPR003961;IPR003961	;DOMAIN;DOMAIN;DOMAIN;DOMAIN;DOMAIN;DOMAIN;DOMAIN;DOMAIN;DOMAIN;DOMAIN;DOMAIN	;PTP type protein phosphatase;Fibronectin type III;Fibronectin type III;Fibronectin type III;Immunoglobulin-like domain;Fibronectin type III;PTP type protein phosphatase;Fibronectin type III;Fibronectin type III;Fibronectin type III;Fibronectin type III	PF13927 (PFAM);PF00102 (PFAM);PF00041 (PFAM);PS50853 (PROSITE_PROFILES);PS50853 (PROSITE_PROFILES);PS50835 (PROSITE_PROFILES);PS50853 (PROSITE_PROFILES);PS50055 (PROSITE_PROFILES);PS50853 (PROSITE_PROFILES);PS50853 (PROSITE_PROFILES);PS50853 (PROSITE_PROFILES);PS50853 (PROSITE_PROFILES)	;GO:0004725/GO:0006470;GO:0005515;GO:0005515;GO:0005515;;GO:0005515;GO:0004725/GO:0006470;GO:0005515;GO:0005515;GO:0005515;GO:0005515	;protein tyrosine phosphatase activity/protein dephosphorylation;protein binding;protein binding;protein binding;;protein binding;protein tyrosine phosphatase activity/protein dephosphorylation;protein binding;protein binding;protein binding;protein binding	;Molecular Function/Biological Process;Molecular Function;Molecular Function;Molecular Function;;Molecular Function;Molecular Function/Biological Process;Molecular Function;Molecular Function;Molecular Function;Molecular Function
XLOC_070128	talin-1-like {ECO:0000313|RefSeq:XP_023930480.1}; [	938	9.9E-103	82.61%	GO:0005856-IEA;GO:0003779-IEA;GO:0051015-IEA;GO:0007155-IEA;GO:0005925-IEA;GO:0016020-IEA;GO:0008483-IEA;GO:0001726-IEA;GO:0016021-IEA;GO:0007016-IEA;GO:0016740-IEA;GO:0005200-IEA	cytoskeleton-IEA;actin binding-IEA;actin filament binding-IEA;cell adhesion-IEA;focal adhesion-IEA;membrane-IEA;transaminase activity-IEA;ruffle-IEA;integral component of membrane-IEA;cytoskeletal anchoring at plasma membrane-IEA;transferase activity-IEA;structural constituent of cytoskeleton-IEA	Cellular Component-IEA;Molecular Function-IEA;Molecular Function-IEA;Biological Process-IEA;Cellular Component-IEA;Cellular Component-IEA;Molecular Function-IEA;Cellular Component-IEA;Cellular Component-IEA;Biological Process-IEA;Molecular Function-IEA;Molecular Function-IEA	9	GO:0001726;GO:0005200;GO:0005856;GO:0005925;GO:0007016;GO:0007155;GO:0008483;GO:0016021;GO:0051015	ruffle;structural constituent of cytoskeleton;cytoskeleton;focal adhesion;cytoskeletal anchoring at plasma membrane;cell adhesion;transaminase activity;integral component of membrane;actin filament binding	Cellular Component;Molecular Function;Cellular Component;Cellular Component;Biological Process;Biological Process;Molecular Function;Cellular Component;Molecular Function			IPR018979;IPR019748;IPR032425;IPR000299	DOMAIN;DOMAIN;DOMAIN;DOMAIN	FERM, N-terminal;FERM central domain;Talin, N-terminal F0 domain;FERM domain	PF09379 (PFAM);PF00373 (PFAM);PF16511 (PFAM);PS50057 (PROSITE_PROFILES)	;;;GO:0005856	;;;cytoskeleton	;;;Cellular Component
XLOC_007504	Neuroglian {ECO:0000313|EMBL:OWF56745.1}; [	7598	3.2E-118	40.31%	GO:0003755-IEA;GO:0016020-IEA;GO:0016021-IEA;GO:0000413-IEA;GO:0016853-IEA	peptidyl-prolyl cis-trans isomerase activity-IEA;membrane-IEA;integral component of membrane-IEA;protein peptidyl-prolyl isomerization-IEA;isomerase activity-IEA	Molecular Function-IEA;Cellular Component-IEA;Cellular Component-IEA;Biological Process-IEA;Molecular Function-IEA	1	GO:0005515	protein binding	Molecular Function			IPR026966;IPR003961;IPR003961;IPR013098;IPR003961;IPR007110;IPR007110;IPR003961;IPR003961;IPR007110;IPR007110;IPR003961;IPR007110;IPR007110;IPR003961	DOMAIN;DOMAIN;DOMAIN;DOMAIN;DOMAIN;DOMAIN;DOMAIN;DOMAIN;DOMAIN;DOMAIN;DOMAIN;DOMAIN;DOMAIN;DOMAIN;DOMAIN	Neurofascin/L1/NrCAM, C-terminal domain;Fibronectin type III;Fibronectin type III;Immunoglobulin I-set;Fibronectin type III;Immunoglobulin-like domain;Immunoglobulin-like domain;Fibronectin type III;Fibronectin type III;Immunoglobulin-like domain;Immunoglobulin-like domain;Fibronectin type III;Immunoglobulin-like domain;Immunoglobulin-like domain;Fibronectin type III	PF13882 (PFAM);PF00041 (PFAM);PF13927 (PFAM);PF07679 (PFAM);PS50853 (PROSITE_PROFILES);PS50835 (PROSITE_PROFILES);PS50835 (PROSITE_PROFILES);PS50853 (PROSITE_PROFILES);PS50853 (PROSITE_PROFILES);PS50835 (PROSITE_PROFILES);PS50835 (PROSITE_PROFILES);PS50853 (PROSITE_PROFILES);PS50835 (PROSITE_PROFILES);PS50835 (PROSITE_PROFILES);PS50853 (PROSITE_PROFILES)	;GO:0005515;GO:0005515;;GO:0005515;;;GO:0005515;GO:0005515;;;GO:0005515;;;GO:0005515	;protein binding;protein binding;;protein binding;;;protein binding;protein binding;;;protein binding;;;protein binding	;Molecular Function;Molecular Function;;Molecular Function;;;Molecular Function;Molecular Function;;;Molecular Function;;;Molecular Function
XLOC_035101	Serine/threonine-protein phosphatase 2A activator {ECO:0000256|RuleBase:RU361210};EC	1025	5.2E-111	76.02%	GO:0003755-IEA;GO:0005737-IEA;GO:0043085-IEA;GO:0019211-IEA;GO:0000413-IEA;GO:0016853-IEA	peptidyl-prolyl cis-trans isomerase activity-IEA;cytoplasm-IEA;positive regulation of catalytic activity-IEA;phosphatase activator activity-IEA;protein peptidyl-prolyl isomerization-IEA;isomerase activity-IEA	Molecular Function-IEA;Cellular Component-IEA;Biological Process-IEA;Molecular Function-IEA;Biological Process-IEA;Molecular Function-IEA	5	GO:0000413;GO:0003755;GO:0005737;GO:0019211;GO:0043085	protein peptidyl-prolyl isomerization;peptidyl-prolyl cis-trans isomerase activity;cytoplasm;phosphatase activator activity;positive regulation of catalytic activity	Biological Process;Molecular Function;Cellular Component;Molecular Function;Biological Process	EC:5.2.1.8	Peptidylprolyl isomerase	IPR004327	FAMILY	Phosphotyrosyl phosphatase activator, PTPA	PF03095 (PFAM)	GO:0019211	phosphatase activator activity	Molecular Function
XLOC_069240	---NA---	5538												noIPR			SignalP-noTM (SIGNALP_EUK)
XLOC_003088	Solute carrier organic anion transporter family member {ECO:0000256|RuleBase:RU362056}; [	2708	9.9E-72	48.89%	GO:0055085-IEA;GO:0016020-IEA;GO:0016021-IEA;GO:0016310-IEA;GO:0016301-IEA;GO:0006811-IEA;GO:0005215-IEA;GO:0005886-IEA	transmembrane transport-IEA;membrane-IEA;integral component of membrane-IEA;phosphorylation-IEA;kinase activity-IEA;ion transport-IEA;transporter activity-IEA;plasma membrane-IEA	Biological Process-IEA;Cellular Component-IEA;Cellular Component-IEA;Biological Process-IEA;Molecular Function-IEA;Biological Process-IEA;Molecular Function-IEA;Cellular Component-IEA	3	GO:0005215;GO:0016020;GO:0055085	transporter activity;membrane;transmembrane transport	Molecular Function;Cellular Component;Biological Process			IPR004156	FAMILY	Organic anion transporter polypeptide	PF03137 (PFAM)	GO:0055085/GO:0016020/GO:0005215	transmembrane transport/membrane/transporter activity	Biological Process/Cellular Component/Molecular Function
XLOC_061260	Demethylmenaquinone methyltransferase {ECO:0000313|EMBL:OWF49424.1}; [	1247	2.3E-85	51.63%	GO:0016740-IEA;GO:0008168-IEA;GO:0032259-IEA	transferase activity-IEA;methyltransferase activity-IEA;methylation-IEA	Molecular Function-IEA;Molecular Function-IEA;Biological Process-IEA							IPR025714	DOMAIN	Methyltransferase domain	PF13847 (PFAM)
XLOC_025820	5-azacytidine-induced protein 1 {ECO:0000313|EMBL:OWF55921.1}; [	2891	2.0E-136	57.17%	GO:0005813-IEA;GO:0010824-IBA;GO:0010824-IEA;GO:0005815-IEA;GO:0016020-IEA;GO:0016021-IEA;GO:0043231-IEA;GO:0035735-IEA;GO:0005929-IEA;GO:0035869-IEA;GO:0060271-IBA;GO:0071539-IEA;GO:0045171-IEA;GO:0008284-IEA;GO:0090316-IEA;GO:0042803-IEA;GO:0015630-IEA;GO:0034451-IBA;GO:0034451-IEA;GO:0044877-IEA	centrosome-IEA;regulation of centrosome duplication-IBA;regulation of centrosome duplication-IEA;microtubule organizing center-IEA;membrane-IEA;integral component of membrane-IEA;intracellular membrane-bounded organelle-IEA;intraciliary transport involved in cilium assembly-IEA;cilium-IEA;ciliary transition zone-IEA;cilium assembly-IBA;protein localization to centrosome-IEA;intercellular bridge-I…	Cellular Component-IEA;Biological Process-IBA;Biological Process-IEA;Cellular Component-IEA;Cellular Component-IEA;Cellular Component-IEA;Cellular Component-IEA;Biological Process-IEA;Cellular Component-IEA;Cellular Component-IEA;Biological Process-IBA;Biological Process-IEA;Cellular Component-IEA;Biological Process-IEA;Biological Process-IEA;Molecular Function-IEA;Cellular Component-IEA;Cellular…	4	GO:0005929;GO:0015630;GO:0035735;GO:0044422	cilium;microtubule cytoskeleton;intraciliary transport involved in cilium assembly;organelle part	Cellular Component;Cellular Component;Biological Process;Cellular Component
XLOC_066202	Myosin-IIIb {ECO:0000313|EMBL:OWF54075.1}; [	6779	1.0E-124	52.95%	GO:0000166-IEA;GO:0003779-IEA;GO:0016020-IEA;GO:0016021-IEA;GO:0016740-IEA;GO:0016787-IEA;GO:0016459-IEA;GO:0016757-IEA;GO:0016758-IEA;GO:0006355-IEA;GO:0004100-IEA;GO:0003774-IEA;GO:0005524-IEA;GO:0005622-IEA	nucleotide binding-IEA;actin binding-IEA;membrane-IEA;integral component of membrane-IEA;transferase activity-IEA;hydrolase activity-IEA;myosin complex-IEA;transferase activity, transferring glycosyl groups-IEA;transferase activity, transferring hexosyl groups-IEA;regulation of transcription, DNA-templated-IEA;chitin synthase activity-IEA;motor activity-IEA;ATP binding-IEA;intracellular-IEA	Molecular Function-IEA;Molecular Function-IEA;Cellular Component-IEA;Cellular Component-IEA;Molecular Function-IEA;Molecular Function-IEA;Cellular Component-IEA;Molecular Function-IEA;Molecular Function-IEA;Biological Process-IEA;Molecular Function-IEA;Molecular Function-IEA;Molecular Function-IEA;Cellular Component-IEA	3	GO:0003774;GO:0005524;GO:0016459	motor activity;ATP binding;myosin complex	Molecular Function;Molecular Function;Cellular Component			IPR001609;IPR001609;IPR001609	DOMAIN;DOMAIN;DOMAIN	Myosin head, motor domain;Myosin head, motor domain;Myosin head, motor domain	PF00063 (PFAM);PF03142 (PFAM);PS51456 (PROSITE_PROFILES)	GO:0005524/GO:0016459/GO:0003774;GO:0005524/GO:0016459/GO:0003774;GO:0005524/GO:0016459/GO:0003774	ATP binding/myosin complex/motor activity;ATP binding/myosin complex/motor activity;ATP binding/myosin complex/motor activity	Molecular Function/Cellular Component/Molecular Function;Molecular Function/Cellular Component/Molecular Function;Molecular Function/Cellular Component/Molecular Function
XLOC_042981	Polypeptide N-acetylgalactosaminyltransferase {ECO:0000256|RuleBase:RU361242};EC	2226	4.3E-99	53.15%	GO:0016757-IEA;GO:0016020-IEA;GO:0016021-IEA;GO:0006486-IEA;GO:0000139-IEA;GO:0005794-IEA;GO:0016740-IEA;GO:0030246-IEA	transferase activity, transferring glycosyl groups-IEA;membrane-IEA;integral component of membrane-IEA;protein glycosylation-IEA;Golgi membrane-IEA;Golgi apparatus-IEA;transferase activity-IEA;carbohydrate binding-IEA	Molecular Function-IEA;Cellular Component-IEA;Cellular Component-IEA;Biological Process-IEA;Cellular Component-IEA;Cellular Component-IEA;Molecular Function-IEA;Molecular Function-IEA							IPR001173;IPR000772;IPR000772	DOMAIN;DOMAIN;DOMAIN	Glycosyltransferase 2-like;Ricin B, lectin domain;Ricin B, lectin domain	PF00535 (PFAM);PF00652 (PFAM);PS50231 (PROSITE_PROFILES)	;;	;;	;;
XLOC_031893	Myeloperoxidase {ECO:0000313|EMBL:OWF39452.1}; [	1686	1.5E-107	50.13%	GO:0006979-IEA;GO:0004601-IEA;GO:0016020-IEA;GO:0016021-IEA;GO:0020037-IEA;GO:0055114-IEA;GO:0098869-IEA	response to oxidative stress-IEA;peroxidase activity-IEA;membrane-IEA;integral component of membrane-IEA;heme binding-IEA;oxidation-reduction process-IEA;cellular oxidant detoxification-IEA	Biological Process-IEA;Molecular Function-IEA;Cellular Component-IEA;Cellular Component-IEA;Molecular Function-IEA;Biological Process-IEA;Biological Process-IEA							IPR019791;IPR019791	FAMILY;FAMILY	Haem peroxidase, animal type;Haem peroxidase, animal type	PF03098 (PFAM);PS50292 (PROSITE_PROFILES)	;	;	;
XLOC_070064	Vam6/Vps39-like protein {ECO:0000313|EMBL:EKC27689.1}; [	3068	4.6E-295	62.45%	GO:0031902-IEA;GO:0006914-IEA;GO:0016192-IBA;GO:0016192-IEA;GO:1990126-IEA;GO:0034058-IEA;GO:1902774-IEA;GO:0008333-IEA;GO:0030123-IEA;GO:0006886-IEA;GO:0005765-IBA;GO:0005765-IEA;GO:0030897-IEA;GO:0005622-IEA	late endosome membrane-IEA;autophagy-IEA;vesicle-mediated transport-IBA;vesicle-mediated transport-IEA;retrograde transport, endosome to plasma membrane-IEA;endosomal vesicle fusion-IEA;late endosome to lysosome transport-IEA;endosome to lysosome transport-IEA;AP-3 adaptor complex-IEA;intracellular protein transport-IEA;lysosomal membrane-IBA;lysosomal membrane-IEA;HOPS complex-IEA;intracellular-…	Cellular Component-IEA;Biological Process-IEA;Biological Process-IBA;Biological Process-IEA;Biological Process-IEA;Biological Process-IEA;Biological Process-IEA;Biological Process-IEA;Cellular Component-IEA;Biological Process-IEA;Cellular Component-IBA;Cellular Component-IEA;Cellular Component-IEA;Cellular Component-IEA	3	GO:0005765;GO:0006886;GO:0016192	lysosomal membrane;intracellular protein transport;vesicle-mediated transport	Cellular Component;Biological Process;Biological Process			IPR019453;IPR000547;IPR001180;IPR019452;IPR000547;IPR001180	DOMAIN;REPEAT;DOMAIN;DOMAIN;REPEAT;DOMAIN	Vacuolar sorting protein 39/Transforming growth factor beta receptor-associated domain 2;Clathrin, heavy chain/VPS, 7-fold repeat;Citron homology (CNH) domain;Vacuolar sorting protein 39/Transforming growth factor beta receptor-associated domain 1;Clathrin, heavy chain/VPS, 7-fold repeat;Citron homology (CNH) domain	PF10367 (PFAM);PF00637 (PFAM);PF00780 (PFAM);PF10366 (PFAM);PS50236 (PROSITE_PROFILES);PS50219 (PROSITE_PROFILES)	;GO:0016192/GO:0006886;;;GO:0016192/GO:0006886;	;vesicle-mediated transport/intracellular protein transport;;;vesicle-mediated transport/intracellular protein transport;	;Biological Process/Biological Process;;;Biological Process/Biological Process;
XLOC_048402	Developmentally-regulated GTP-binding protein 2 {ECO:0000313|EMBL:EKC27413.1}; [	2354	5.0E-148	56.82%	GO:0005525-IEA;GO:0035909-IEA;GO:0005096-IEA;GO:0003281-IEA;GO:0060021-IEA;GO:0034198-IEA;GO:1990130-IEA;GO:0048738-IEA;GO:0043547-IEA;GO:0032007-IEA;GO:0005765-IEA	GTP binding-IEA;aorta morphogenesis-IEA;GTPase activator activity-IEA;ventricular septum development-IEA;roof of mouth development-IEA;cellular response to amino acid starvation-IEA;GATOR1 complex-IEA;cardiac muscle tissue development-IEA;positive regulation of GTPase activity-IEA;negative regulation of TOR signaling-IEA;lysosomal membrane-IEA	Molecular Function-IEA;Biological Process-IEA;Molecular Function-IEA;Biological Process-IEA;Biological Process-IEA;Biological Process-IEA;Cellular Component-IEA;Biological Process-IEA;Biological Process-IEA;Biological Process-IEA;Cellular Component-IEA							IPR005365	FAMILY	Nitrogen permease regulator 3	PF03666 (PFAM)
XLOC_067126	PC4 and SFRS1-interacting protein 1b {ECO:0000313|Ensembl:ENSDARP00000010777}; [	6797	2.2E-18	43.05%	GO:0003777-IBA;GO:0003777-IEA;GO:0000166-IEA;GO:0070492-IBA;GO:0030289-IEA;GO:0019888-IEA;GO:0016887-IBA;GO:0035023-IEA;GO:0005089-IEA;GO:0008017-IEA;GO:0004672-IEA;GO:0005871-IBA;GO:0000226-IEA;GO:0005874-IEA;GO:0043666-IEA;GO:0003774-IEA;GO:0005524-IEA;GO:0006468-IEA;GO:0007018-IBA;GO:0007018-IEA	microtubule motor activity-IBA;microtubule motor activity-IEA;nucleotide binding-IEA;oligosaccharide binding-IBA;protein phosphatase 4 complex-IEA;protein phosphatase regulator activity-IEA;ATPase activity-IBA;regulation of Rho protein signal transduction-IEA;Rho guanyl-nucleotide exchange factor activity-IEA;microtubule binding-IEA;protein kinase activity-IEA;kinesin complex-IBA;microtubule cyto…	Molecular Function-IBA;Molecular Function-IEA;Molecular Function-IEA;Molecular Function-IBA;Cellular Component-IEA;Molecular Function-IEA;Molecular Function-IBA;Biological Process-IEA;Molecular Function-IEA;Molecular Function-IEA;Molecular Function-IEA;Cellular Component-IBA;Biological Process-IEA;Cellular Component-IEA;Biological Process-IEA;Molecular Function-IEA;Molecular Function-IEA;Biologic…
XLOC_036438	Rho GTPase-activating protein 20 {ECO:0000313|EMBL:PFX34569.1}; [	5508	1.6E-138	51.82%	GO:0035023-IEA;GO:0007165-IEA;GO:0005096-IEA;GO:0005089-IEA;GO:0043547-IEA	regulation of Rho protein signal transduction-IEA;signal transduction-IEA;GTPase activator activity-IEA;Rho guanyl-nucleotide exchange factor activity-IEA;positive regulation of GTPase activity-IEA	Biological Process-IEA;Biological Process-IEA;Molecular Function-IEA;Molecular Function-IEA;Biological Process-IEA	2	GO:0005089;GO:0035023	Rho guanyl-nucleotide exchange factor activity;regulation of Rho protein signal transduction	Molecular Function;Biological Process			IPR000198;IPR000159;IPR000198;IPR000159;IPR000219	DOMAIN;DOMAIN;DOMAIN;DOMAIN;DOMAIN	Rho GTPase-activating protein domain;Ras-associating (RA) domain;Rho GTPase-activating protein domain;Ras-associating (RA) domain;Dbl homology (DH) domain	PF00620 (PFAM);PF00788 (PFAM);PS50238 (PROSITE_PROFILES);PS50200 (PROSITE_PROFILES);PS50010 (PROSITE_PROFILES)	GO:0007165;GO:0007165;GO:0007165;GO:0007165;GO:0035023/GO:0005089	signal transduction;signal transduction;signal transduction;signal transduction;regulation of Rho protein signal transduction/Rho guanyl-nucleotide exchange factor activity	Biological Process;Biological Process;Biological Process;Biological Process;Biological Process/Molecular Function
XLOC_067805	RPE-spondin {ECO:0000313|EMBL:EKC25703.1}; [	3203	8.4E-95	51.93%	GO:0006955-IEA;GO:0016020-IEA;GO:0016021-IEA;GO:0005044-IEA;GO:0006898-IEA;GO:0030247-IEA	immune response-IEA;membrane-IEA;integral component of membrane-IEA;scavenger receptor activity-IEA;receptor-mediated endocytosis-IEA;polysaccharide binding-IEA	Biological Process-IEA;Cellular Component-IEA;Cellular Component-IEA;Molecular Function-IEA;Biological Process-IEA;Molecular Function-IEA	3	GO:0005044;GO:0006955;GO:0030247	scavenger receptor activity;immune response;polysaccharide binding	Molecular Function;Biological Process;Molecular Function			IPR000884;IPR001212;IPR000884;IPR001212;IPR001212	REPEAT;DOMAIN;REPEAT;DOMAIN;DOMAIN	Thrombospondin type-1 (TSP1) repeat;Somatomedin B domain;Thrombospondin type-1 (TSP1) repeat;Somatomedin B domain;Somatomedin B domain	PF00090 (PFAM);PF01033 (PFAM);PS50092 (PROSITE_PROFILES);PS50958 (PROSITE_PROFILES);SignalP-noTM (SIGNALP_EUK)	;GO:0006955/GO:0005044/GO:0030247;;GO:0006955/GO:0005044/GO:0030247;GO:0006955/GO:0005044/GO:0030247	;immune response/scavenger receptor activity/polysaccharide binding;;immune response/scavenger receptor activity/polysaccharide binding;immune response/scavenger receptor activity/polysaccharide binding	;Biological Process/Molecular Function/Molecular Function;;Biological Process/Molecular Function/Molecular Function;Biological Process/Molecular Function/Molecular Function
XLOC_054177	Fibrinogen-binding protein {ECO:0000313|EMBL:CYV22690.1}; [	3547	1.0E-4	43.07%
XLOC_067490	Chloride channel protein {ECO:0000256|RuleBase:RU361221};Flags: Fragment; [	945	5.1E-38	76.18%	GO:0055085-IEA;GO:1902476-IEA;GO:0016020-IEA;GO:0016021-IEA;GO:0005654-IEA;GO:0005247-IEA;GO:0006821-IEA;GO:0006811-IEA	transmembrane transport-IEA;chloride transmembrane transport-IEA;membrane-IEA;integral component of membrane-IEA;nucleoplasm-IEA;voltage-gated chloride channel activity-IEA;chloride transport-IEA;ion transport-IEA	Biological Process-IEA;Biological Process-IEA;Cellular Component-IEA;Cellular Component-IEA;Cellular Component-IEA;Molecular Function-IEA;Biological Process-IEA;Biological Process-IEA	3	GO:0005247;GO:0016021;GO:1902476	voltage-gated chloride channel activity;integral component of membrane;chloride transmembrane transport	Molecular Function;Cellular Component;Biological Process			IPR001807	FAMILY	Chloride channel, voltage gated	PF00654 (PFAM)	GO:0055085/GO:0016020/GO:0006821/GO:0005247	transmembrane transport/membrane/chloride transport/voltage-gated chloride channel activity	Biological Process/Cellular Component/Biological Process/Molecular Function
XLOC_062043	Eyes absent homolog {ECO:0000256|RuleBase:RU362036};EC	4900	2.2E-156	61.24%	GO:0004725-IBA;GO:0004725-IEA;GO:0046872-IEA;GO:0042471-IEA;GO:0048840-IEA;GO:0042472-IEA;GO:0030154-IBA;GO:0071600-IEA;GO:0035335-IEA;GO:0016576-IBA;GO:0016787-IEA;GO:2001240-IBA;GO:0045739-IBA;GO:0007275-IEA;GO:0006470-IEA;GO:0006355-IEA;GO:0009887-IEA;GO:0048856-IBA;GO:0004721-IEA;GO:0005634-IBA;GO:0021984-IEA	protein tyrosine phosphatase activity-IBA;protein tyrosine phosphatase activity-IEA;metal ion binding-IEA;ear morphogenesis-IEA;otolith development-IEA;inner ear morphogenesis-IEA;cell differentiation-IBA;otic vesicle morphogenesis-IEA;peptidyl-tyrosine dephosphorylation-IEA;histone dephosphorylation-IBA;hydrolase activity-IEA;negative regulation of extrinsic apoptotic signaling pathway in absenc…	Molecular Function-IBA;Molecular Function-IEA;Molecular Function-IEA;Biological Process-IEA;Biological Process-IEA;Biological Process-IEA;Biological Process-IBA;Biological Process-IEA;Biological Process-IEA;Biological Process-IBA;Molecular Function-IEA;Biological Process-IBA;Biological Process-IBA;Biological Process-IEA;Biological Process-IEA;Biological Process-IEA;Biological Process-IEA;Biologic…	12	GO:0004725;GO:0005634;GO:0006355;GO:0016576;GO:0021984;GO:0030154;GO:0035335;GO:0045739;GO:0046872;GO:0048840;GO:0071600;GO:2001240	protein tyrosine phosphatase activity;nucleus;regulation of transcription, DNA-templated;histone dephosphorylation;adenohypophysis development;cell differentiation;peptidyl-tyrosine dephosphorylation;positive regulation of DNA repair;metal ion binding;otolith development;otic vesicle morphogenesis;negative regulation of extrinsic apoptotic signaling pathway in absence of ligand	Molecular Function;Cellular Component;Biological Process;Biological Process;Biological Process;Biological Process;Biological Process;Biological Process;Molecular Function;Biological Process;Biological Process;Biological Process	EC:3.1.3.16;EC:3.1.3.48;EC:3.1.3.41	Protein-serine/threonine phosphatase;Protein-tyrosine-phosphatase;4-nitrophenylphosphatase	noIPR			PF00702 (PFAM)
XLOC_062484	Protein CNPPD1 {ECO:0000313|EMBL:OWF43120.1}; [	2462	1.4E-86	65.27%	GO:0000079-IEA;GO:0016020-IEA;GO:0016021-IEA;GO:0005575-ND;GO:0019901-IEA	regulation of cyclin-dependent protein serine/threonine kinase activity-IEA;membrane-IEA;integral component of membrane-IEA;cellular_component-ND;protein kinase binding-IEA	Biological Process-IEA;Cellular Component-IEA;Cellular Component-IEA;Cellular Component-ND;Molecular Function-IEA	4	GO:0000079;GO:0016021;GO:0019901;GO:0046872	regulation of cyclin-dependent protein serine/threonine kinase activity;integral component of membrane;protein kinase binding;metal ion binding	Biological Process;Cellular Component;Molecular Function;Molecular Function			IPR000571;IPR032378;IPR000571;IPR000571	DOMAIN;DOMAIN;DOMAIN;DOMAIN	Zinc finger, CCCH-type;ZC3H15/TMA46 family, C-terminal;Zinc finger, CCCH-type;Zinc finger, CCCH-type	PF00642 (PFAM);PF16543 (PFAM);PS50103 (PROSITE_PROFILES);PS50103 (PROSITE_PROFILES)	GO:0046872;;GO:0046872;GO:0046872	metal ion binding;;metal ion binding;metal ion binding	Molecular Function;;Molecular Function;Molecular Function
XLOC_010942	peflin-like {ECO:0000313|RefSeq:XP_013397962.1}; [	498	2.0E-17	64.28%	GO:0006913-IEA;GO:0005737-IBA;GO:0006508-IBA;GO:0005509-IEA;GO:0017056-IEA;GO:0004198-IBA;GO:0005622-IEA	nucleocytoplasmic transport-IEA;cytoplasm-IBA;proteolysis-IBA;calcium ion binding-IEA;structural constituent of nuclear pore-IEA;calcium-dependent cysteine-type endopeptidase activity-IBA;intracellular-IEA	Biological Process-IEA;Cellular Component-IBA;Biological Process-IBA;Molecular Function-IEA;Molecular Function-IEA;Molecular Function-IBA;Cellular Component-IEA	4	GO:0005509;GO:0005622;GO:0006913;GO:0017056	calcium ion binding;intracellular;nucleocytoplasmic transport;structural constituent of nuclear pore	Molecular Function;Cellular Component;Biological Process;Molecular Function			IPR002048	DOMAIN	EF-hand domain	PS50222 (PROSITE_PROFILES)	GO:0005509	calcium ion binding	Molecular Function
XLOC_068834	Myeloperoxidase {ECO:0000313|EMBL:OWF39452.1}; [	1666	4.6E-101	59.67%	GO:0006979-IEA;GO:0004601-IEA;GO:0016020-IEA;GO:0016021-IEA;GO:0020037-IEA;GO:0055114-IEA;GO:0098869-IEA	response to oxidative stress-IEA;peroxidase activity-IEA;membrane-IEA;integral component of membrane-IEA;heme binding-IEA;oxidation-reduction process-IEA;cellular oxidant detoxification-IEA	Biological Process-IEA;Molecular Function-IEA;Cellular Component-IEA;Cellular Component-IEA;Molecular Function-IEA;Biological Process-IEA;Biological Process-IEA							IPR019791;IPR019791	FAMILY;FAMILY	Haem peroxidase, animal type;Haem peroxidase, animal type	PF03098 (PFAM);PS50292 (PROSITE_PROFILES)	;	;	;
XLOC_021389	Protein SMG5 {ECO:0000313|EMBL:EKC28311.1}; [	1933	7.5E-191	55.95%	GO:0090501-IEA;GO:0005737-IBA;GO:0006406-IBA;GO:0042162-IBA;GO:0043021-IBA;GO:0000184-IBA;GO:0070034-IBA;GO:0007004-IBA;GO:0043487-IBA;GO:0004540-IBA;GO:0005697-IBA;GO:0043009-IEA;GO:0043009-IMP	RNA phosphodiester bond hydrolysis-IEA;cytoplasm-IBA;mRNA export from nucleus-IBA;telomeric DNA binding-IBA;ribonucleoprotein complex binding-IBA;nuclear-transcribed mRNA catabolic process, nonsense-mediated decay-IBA;telomerase RNA binding-IBA;telomere maintenance via telomerase-IBA;regulation of RNA stability-IBA;ribonuclease activity-IBA;telomerase holoenzyme complex-IBA;chordate embryonic dev…	Biological Process-IEA;Cellular Component-IBA;Biological Process-IBA;Molecular Function-IBA;Molecular Function-IBA;Biological Process-IBA;Molecular Function-IBA;Biological Process-IBA;Biological Process-IBA;Molecular Function-IBA;Cellular Component-IBA;Biological Process-IEA;Biological Process-IMP	1	GO:0043009	chordate embryonic development	Biological Process			IPR018834;IPR018834	DOMAIN;DOMAIN	DNA/RNA-binding domain, Est1-type;DNA/RNA-binding domain, Est1-type	PF10373 (PFAM);SignalP-noTM (SIGNALP_EUK)	;	;	;
XLOC_007848	Methionine--tRNA ligase, cytoplasmic {ECO:0000313|EMBL:OWF40602.1}; [	2771	1.1E-280	71.45%	GO:0006418-IEA;GO:0000166-IEA;GO:0005737-IEA;GO:0004812-IEA;GO:0004825-IEA;GO:0006431-IEA;GO:0016874-IEA;GO:0006412-IEA;GO:0005524-IEA	tRNA aminoacylation for protein translation-IEA;nucleotide binding-IEA;cytoplasm-IEA;aminoacyl-tRNA ligase activity-IEA;methionine-tRNA ligase activity-IEA;methionyl-tRNA aminoacylation-IEA;ligase activity-IEA;translation-IEA;ATP binding-IEA	Biological Process-IEA;Molecular Function-IEA;Cellular Component-IEA;Molecular Function-IEA;Molecular Function-IEA;Biological Process-IEA;Molecular Function-IEA;Biological Process-IEA;Molecular Function-IEA	4	GO:0004825;GO:0005524;GO:0005737;GO:0006431	methionine-tRNA ligase activity;ATP binding;cytoplasm;methionyl-tRNA aminoacylation	Molecular Function;Molecular Function;Cellular Component;Biological Process	EC:6.1.1.10	Methionine--tRNA ligase	IPR015413;IPR000738;IPR010987;IPR000738	DOMAIN;DOMAIN;DOMAIN;DOMAIN	Methionyl/Leucyl tRNA synthetase;WHEP-TRS domain;Glutathione S-transferase, C-terminal-like;WHEP-TRS domain	PF09334 (PFAM);PF00458 (PFAM);PS50405 (PROSITE_PROFILES);PS51185 (PROSITE_PROFILES)	GO:0000166/GO:0005524/GO:0006418/GO:0004812;GO:0006418/GO:0005524/GO:0004812;;GO:0006418/GO:0005524/GO:0004812	nucleotide binding/ATP binding/tRNA aminoacylation for protein translation/aminoacyl-tRNA ligase activity;tRNA aminoacylation for protein translation/ATP binding/aminoacyl-tRNA ligase activity;;tRNA aminoacylation for protein translation/ATP binding/aminoacyl-tRNA ligase activity	Molecular Function/Molecular Function/Biological Process/Molecular Function;Biological Process/Molecular Function/Molecular Function;;Biological Process/Molecular Function/Molecular Function
XLOC_053823	Amyloid beta A4 protein-binding family B member 2 {ECO:0000313|EMBL:EKC28483.1}; [	2322	1.2E-178	57.42%	GO:0005737-IBA;GO:0008134-IBA;GO:0006355-IBA;GO:0001540-IBA;GO:0001540-IEA;GO:0005634-IBA	cytoplasm-IBA;transcription factor binding-IBA;regulation of transcription, DNA-templated-IBA;amyloid-beta binding-IBA;amyloid-beta binding-IEA;nucleus-IBA	Cellular Component-IBA;Molecular Function-IBA;Biological Process-IBA;Molecular Function-IBA;Molecular Function-IEA;Cellular Component-IBA	1	GO:0005515	protein binding	Molecular Function			IPR006020;IPR001202;IPR006020;IPR006020	DOMAIN;DOMAIN;DOMAIN;DOMAIN	PTB/PI domain;WW domain;PTB/PI domain;PTB/PI domain	PF00640 (PFAM);PS50020 (PROSITE_PROFILES);PS01179 (PROSITE_PROFILES);PS01179 (PROSITE_PROFILES)	GO:0005515;GO:0005515;GO:0005515;GO:0005515	protein binding;protein binding;protein binding;protein binding	Molecular Function;Molecular Function;Molecular Function;Molecular Function
XLOC_042281	Parathyroid hormone/parathyroid hormone-related peptide receptor {ECO:0000313|EMBL:EKC18980.1}; [	2438	3.6E-130	58.98%	GO:0004888-IEA;GO:0007165-IEA;GO:0007166-IEA;GO:0016020-IEA;GO:0016021-IEA;GO:0007186-IEA;GO:0004948-IEA;GO:0004930-IEA	transmembrane signaling receptor activity-IEA;signal transduction-IEA;cell surface receptor signaling pathway-IEA;membrane-IEA;integral component of membrane-IEA;G protein-coupled receptor signaling pathway-IEA;calcitonin receptor activity-IEA;G protein-coupled receptor activity-IEA	Molecular Function-IEA;Biological Process-IEA;Biological Process-IEA;Cellular Component-IEA;Cellular Component-IEA;Biological Process-IEA;Molecular Function-IEA;Molecular Function-IEA	4	GO:0004930;GO:0007166;GO:0007186;GO:0016021	G protein-coupled receptor activity;cell surface receptor signaling pathway;G protein-coupled receptor signaling pathway;integral component of membrane	Molecular Function;Biological Process;Biological Process;Cellular Component			IPR000832;IPR001879;IPR017981;IPR001879	FAMILY;DOMAIN;DOMAIN;DOMAIN	GPCR, family 2, secretin-like;GPCR, family 2, extracellular hormone receptor domain;GPCR, family 2-like;GPCR, family 2, extracellular hormone receptor domain	PF00002 (PFAM);PF02793 (PFAM);PS50261 (PROSITE_PROFILES);PS50227 (PROSITE_PROFILES)	GO:0004930/GO:0007186/GO:0016021;GO:0004930/GO:0016020;GO:0004888/GO:0016021/GO:0007166;GO:0004930/GO:0016020	G protein-coupled receptor activity/G protein-coupled receptor signaling pathway/integral component of membrane;G protein-coupled receptor activity/membrane;transmembrane signaling receptor activity/integral component of membrane/cell surface receptor signaling pathway;G protein-coupled receptor activity/membrane	Molecular Function/Biological Process/Cellular Component;Molecular Function/Cellular Component;Molecular Function/Cellular Component/Biological Process;Molecular Function/Cellular Component
XLOC_016044	Calexcitin {ECO:0000313|EMBL:AAC32271.1}; [	339	3.6E-15	64.84%	GO:0046872-IEA;GO:0005509-IEA;GO:0016310-IEA;GO:0016301-IEA	metal ion binding-IEA;calcium ion binding-IEA;phosphorylation-IEA;kinase activity-IEA	Molecular Function-IEA;Molecular Function-IEA;Biological Process-IEA;Molecular Function-IEA
XLOC_063911	Spermatogenesis-associated protein 5-like protein 1 {ECO:0000313|EMBL:EKC31377.1}; [	406	4.3E-21	76.99%	GO:0000166-IEA;GO:0005524-IEA	nucleotide binding-IEA;ATP binding-IEA	Molecular Function-IEA;Molecular Function-IEA	1	GO:0005524	ATP binding	Molecular Function			IPR003959	DOMAIN	ATPase, AAA-type, core	PF00004 (PFAM)	GO:0005524	ATP binding	Molecular Function
XLOC_000548	Pre-mRNA-splicing regulator female-lethal(2)D {ECO:0000313|EMBL:EKC27986.1};Flags: Fragment; [	2153	8.9E-97	56.88%	GO:0000381-IEA;GO:0005634-IEA;GO:0080009-IEA	regulation of alternative mRNA splicing, via spliceosome-IEA;nucleus-IEA;mRNA methylation-IEA	Biological Process-IEA;Cellular Component-IEA;Biological Process-IEA	2	GO:0005634;GO:0080009	nucleus;mRNA methylation	Cellular Component;Biological Process			IPR029732	FAMILY	WTAP/Mum2 family	PF17098 (PFAM)	GO:0005634/GO:0080009	nucleus/mRNA methylation	Cellular Component/Biological Process
XLOC_008146	Putative cysteine-rich protein 13 {ECO:0000313|EMBL:BAX07462.1}; [	1166	1.8E-108	64.12%	GO:0046872-IEA;GO:0035556-IEA;GO:0005622-IEA	metal ion binding-IEA;intracellular signal transduction-IEA;intracellular-IEA	Molecular Function-IEA;Biological Process-IEA;Cellular Component-IEA
XLOC_043017	p-U8 {ECO:0000313|EMBL:AKV63183.1};Flags: Fragment; [	5867	1.0E-294	46.32%	GO:0008061-IEA;GO:0006030-IEA;GO:0005509-IEA;GO:0003682-IEA;GO:0005576-IEA	chitin binding-IEA;chitin metabolic process-IEA;calcium ion binding-IEA;chromatin binding-IEA;extracellular region-IEA	Molecular Function-IEA;Biological Process-IEA;Molecular Function-IEA;Molecular Function-IEA;Cellular Component-IEA	3	GO:0005576;GO:0006030;GO:0008061	extracellular region;chitin metabolic process;chitin binding	Cellular Component;Biological Process;Molecular Function			IPR000436;IPR002557;IPR000436;IPR000436;IPR000436;IPR000436;IPR000436;IPR000436;IPR000436;IPR000436;IPR000436;IPR000436;IPR000436;IPR000436;IPR000436;IPR000436;IPR000436;IPR000436;IPR000436;IPR000436;IPR000436;IPR000436;IPR002557;IPR002557;IPR002557	DOMAIN;DOMAIN;DOMAIN;DOMAIN;DOMAIN;DOMAIN;DOMAIN;DOMAIN;DOMAIN;DOMAIN;DOMAIN;DOMAIN;DOMAIN;DOMAIN;DOMAIN;DOMAIN;DOMAIN;DOMAIN;DOMAIN;DOMAIN;DOMAIN;DOMAIN;DOMAIN;DOMAIN;DOMAIN	Sushi/SCR/CCP domain;Chitin binding domain;Sushi/SCR/CCP domain;Sushi/SCR/CCP domain;Sushi/SCR/CCP domain;Sushi/SCR/CCP domain;Sushi/SCR/CCP domain;Sushi/SCR/CCP domain;Sushi/SCR/CCP domain;Sushi/SCR/CCP domain;Sushi/SCR/CCP domain;Sushi/SCR/CCP domain;Sushi/SCR/CCP domain;Sushi/SCR/CCP domain;Sushi/SCR/CCP domain;Sushi/SCR/CCP domain;Sushi/SCR/CCP domain;Sushi/SCR/CCP domain;Sushi/SCR/CCP domain…	PF00084 (PFAM);PF01607 (PFAM);PS50923 (PROSITE_PROFILES);PS50923 (PROSITE_PROFILES);PS50923 (PROSITE_PROFILES);PS50923 (PROSITE_PROFILES);PS50923 (PROSITE_PROFILES);PS50923 (PROSITE_PROFILES);PS50923 (PROSITE_PROFILES);PS50923 (PROSITE_PROFILES);PS50923 (PROSITE_PROFILES);PS50923 (PROSITE_PROFILES);PS50923 (PROSITE_PROFILES);PS50923 (PROSITE_PROFILES);PS50923 (PROSITE_PROFILES);PS50923 (PROSITE_P…	;GO:0008061/GO:0006030/GO:0005576;;;;;;;;;;;;;;;;;;;;;GO:0008061/GO:0006030/GO:0005576;GO:0008061/GO:0006030/GO:0005576;GO:0008061/GO:0006030/GO:0005576	;chitin binding/chitin metabolic process/extracellular region;;;;;;;;;;;;;;;;;;;;;chitin binding/chitin metabolic process/extracellular region;chitin binding/chitin metabolic process/extracellular region;chitin binding/chitin metabolic process/extracellular region	;Molecular Function/Biological Process/Cellular Component;;;;;;;;;;;;;;;;;;;;;Molecular Function/Biological Process/Cellular Component;Molecular Function/Biological Process/Cellular Component;Molecular Function/Biological Process/Cellular Component
XLOC_019087	Serine/threonine-protein kinase roco5 {ECO:0000313|EMBL:OWF46832.1}; [	1387	7.8E-16	44.01%	GO:0003723-IEA;GO:0007165-IEA;GO:0046872-IEA;GO:0016020-IEA;GO:0016021-IEA;GO:0042981-IEA;GO:0016310-IEA;GO:0016301-IEA;GO:0004842-IEA;GO:0016567-IEA	RNA binding-IEA;signal transduction-IEA;metal ion binding-IEA;membrane-IEA;integral component of membrane-IEA;regulation of apoptotic process-IEA;phosphorylation-IEA;kinase activity-IEA;ubiquitin-protein transferase activity-IEA;protein ubiquitination-IEA	Molecular Function-IEA;Biological Process-IEA;Molecular Function-IEA;Cellular Component-IEA;Cellular Component-IEA;Biological Process-IEA;Biological Process-IEA;Molecular Function-IEA;Molecular Function-IEA;Biological Process-IEA							noIPR			PF08477 (PFAM)
XLOC_009374	Protein N-terminal asparagine amidohydrolase {ECO:0000313|EMBL:EKC40609.1}; [	2637	3.8E-95	64.86%	GO:0008418-IEA;GO:0016787-IEA	protein-N-terminal asparagine amidohydrolase activity-IEA;hydrolase activity-IEA	Molecular Function-IEA;Molecular Function-IEA	1	GO:0008418	protein-N-terminal asparagine amidohydrolase activity	Molecular Function			IPR026750	FAMILY	Protein N-terminal asparagine amidohydrolase	PF14736 (PFAM)	GO:0008418	protein-N-terminal asparagine amidohydrolase activity	Molecular Function
XLOC_007179	nuclear mitotic apparatus protein 1 isoform X2 {ECO:0000313|RefSeq:XP_013417598.1}; [	972	1.7E-36	60.33%
XLOC_015202	Cyclin-dependent kinase 16 {ECO:0000313|EMBL:OWF51646.1}; [	1507	2.4E-186	84.14%	GO:0000166-IEA;GO:0016310-IEA;GO:0004672-IEA;GO:0016301-IEA;GO:0004674-IEA;GO:0005524-IEA;GO:0006468-IEA	nucleotide binding-IEA;phosphorylation-IEA;protein kinase activity-IEA;kinase activity-IEA;protein serine/threonine kinase activity-IEA;ATP binding-IEA;protein phosphorylation-IEA	Molecular Function-IEA;Biological Process-IEA;Molecular Function-IEA;Molecular Function-IEA;Molecular Function-IEA;Molecular Function-IEA;Biological Process-IEA	3	GO:0004674;GO:0005524;GO:0006468	protein serine/threonine kinase activity;ATP binding;protein phosphorylation	Molecular Function;Molecular Function;Biological Process	EC:2.7.11	Transferring phosphorus-containing groups	IPR000719;IPR000719;IPR000719	DOMAIN;DOMAIN;DOMAIN	Protein kinase domain;Protein kinase domain;Protein kinase domain	PF00069 (PFAM);PF12330 (PFAM);PS50011 (PROSITE_PROFILES)	GO:0005524/GO:0004672/GO:0006468;GO:0005524/GO:0004672/GO:0006468;GO:0005524/GO:0004672/GO:0006468	ATP binding/protein kinase activity/protein phosphorylation;ATP binding/protein kinase activity/protein phosphorylation;ATP binding/protein kinase activity/protein phosphorylation	Molecular Function/Molecular Function/Biological Process;Molecular Function/Molecular Function/Biological Process;Molecular Function/Molecular Function/Biological Process
XLOC_038437	S-(hydroxymethyl)glutathione dehydrogenase {ECO:0000256|RuleBase:RU362016};EC	957	4.6E-151	85.70%	GO:0008270-IEA;GO:0046872-IEA;GO:0016491-IEA;GO:0006069-IEA;GO:0055114-IEA;GO:0051903-IEA	zinc ion binding-IEA;metal ion binding-IEA;oxidoreductase activity-IEA;ethanol oxidation-IEA;oxidation-reduction process-IEA;S-(hydroxymethyl)glutathione dehydrogenase activity-IEA	Molecular Function-IEA;Molecular Function-IEA;Molecular Function-IEA;Biological Process-IEA;Biological Process-IEA;Molecular Function-IEA	3	GO:0006069;GO:0008270;GO:0051903	ethanol oxidation;zinc ion binding;S-(hydroxymethyl)glutathione dehydrogenase activity	Biological Process;Molecular Function;Molecular Function	EC:1.1.1.284	S-(hydroxymethyl)glutathione dehydrogenase	IPR013149;IPR013154	DOMAIN;DOMAIN	Alcohol dehydrogenase, C-terminal;Alcohol dehydrogenase, N-terminal	PF00107 (PFAM);PF08240 (PFAM)	GO:0055114;GO:0055114	oxidation-reduction process;oxidation-reduction process	Biological Process;Biological Process
XLOC_054685	Dedicator of cytokinesis protein 4 {ECO:0000313|EMBL:EKC26679.1}; [	2412	1.1E-176	57.09%	GO:0005096-IEA;GO:0005085-IEA;GO:0007264-IEA;GO:0005622-IEA;GO:0043547-IEA	GTPase activator activity-IEA;guanyl-nucleotide exchange factor activity-IEA;small GTPase mediated signal transduction-IEA;intracellular-IEA;positive regulation of GTPase activity-IEA	Molecular Function-IEA;Molecular Function-IEA;Biological Process-IEA;Cellular Component-IEA;Biological Process-IEA							IPR027007;IPR027007	DOMAIN;DOMAIN	DHR-1 domain;DHR-1 domain	PF14429 (PFAM);PS51650 (PROSITE_PROFILES)	;	;	;
XLOC_002509	Kinesin-like protein {ECO:0000256|RuleBase:RU000394}; [	6696	6.7E-161	52.97%	GO:0003777-IEA;GO:0000166-IEA;GO:0016020-IEA;GO:0016021-IEA;GO:0008017-IEA;GO:0005874-IEA;GO:0005524-IEA;GO:0003774-IEA;GO:0007018-IEA	microtubule motor activity-IEA;nucleotide binding-IEA;membrane-IEA;integral component of membrane-IEA;microtubule binding-IEA;microtubule-IEA;ATP binding-IEA;motor activity-IEA;microtubule-based movement-IEA	Molecular Function-IEA;Molecular Function-IEA;Cellular Component-IEA;Cellular Component-IEA;Molecular Function-IEA;Cellular Component-IEA;Molecular Function-IEA;Molecular Function-IEA;Biological Process-IEA	4	GO:0003777;GO:0005524;GO:0007018;GO:0008017	microtubule motor activity;ATP binding;microtubule-based movement;microtubule binding	Molecular Function;Molecular Function;Biological Process;Molecular Function			IPR031852;IPR001752	DOMAIN;DOMAIN	Spindle pole body-associated protein Vik1/Cik1, microtubule binding domain;Kinesin motor domain	PF16796 (PFAM);PS50067 (PROSITE_PROFILES)	GO:0008017;GO:0005524/GO:0003777/GO:0007018/GO:0008017	microtubule binding;ATP binding/microtubule motor activity/microtubule-based movement/microtubule binding	Molecular Function;Molecular Function/Molecular Function/Biological Process/Molecular Function
XLOC_007742	Uncharacterized protein {ECO:0000313|EMBL:JAS04162.1}; [	795	1.6E-9	47.83%	GO:0016020-IEA;GO:0016021-IEA	membrane-IEA;integral component of membrane-IEA	Cellular Component-IEA;Cellular Component-IEA							noIPR			SignalP-noTM (SIGNALP_EUK)
XLOC_007819	---NA---	430						1	GO:0005515	protein binding	Molecular Function			IPR020683;IPR002110	DOMAIN;REPEAT	Ankyrin repeat-containing domain;Ankyrin repeat	PS50297 (PROSITE_PROFILES);PS50088 (PROSITE_PROFILES)	;GO:0005515	;protein binding	;Molecular Function
XLOC_049451	Collagen alpha-3(VI) chain {ECO:0000313|EMBL:EKC21865.1}; [	9255	1.2E-136	48.27%	GO:0016020-IEA;GO:0005581-IEA;GO:0005509-IEA;GO:0005044-IEA;GO:0006898-IEA	membrane-IEA;collagen trimer-IEA;calcium ion binding-IEA;scavenger receptor activity-IEA;receptor-mediated endocytosis-IEA	Cellular Component-IEA;Cellular Component-IEA;Molecular Function-IEA;Molecular Function-IEA;Biological Process-IEA							IPR002035;IPR000884;IPR000742;IPR002035;IPR000742;IPR000884;IPR000884;IPR002035;IPR002035;IPR002035;IPR000884;IPR002035;IPR002035;IPR002035;IPR002035;IPR002035;IPR000742;IPR002035;IPR000742;IPR002035;IPR000742	DOMAIN;REPEAT;DOMAIN;DOMAIN;DOMAIN;REPEAT;REPEAT;DOMAIN;DOMAIN;DOMAIN;REPEAT;DOMAIN;DOMAIN;DOMAIN;DOMAIN;DOMAIN;DOMAIN;DOMAIN;DOMAIN;DOMAIN;DOMAIN	von Willebrand factor, type A;Thrombospondin type-1 (TSP1) repeat;EGF-like domain;von Willebrand factor, type A;EGF-like domain;Thrombospondin type-1 (TSP1) repeat;Thrombospondin type-1 (TSP1) repeat;von Willebrand factor, type A;von Willebrand factor, type A;von Willebrand factor, type A;Thrombospondin type-1 (TSP1) repeat;von Willebrand factor, type A;von Willebrand factor, type A;von Willebran…	PF00092 (PFAM);PF00090 (PFAM);PF00008 (PFAM);PS50234 (PROSITE_PROFILES);PS50026 (PROSITE_PROFILES);PS50092 (PROSITE_PROFILES);PS50092 (PROSITE_PROFILES);PS50234 (PROSITE_PROFILES);PS50234 (PROSITE_PROFILES);PS50234 (PROSITE_PROFILES);PS50092 (PROSITE_PROFILES);PS50234 (PROSITE_PROFILES);PS50234 (PROSITE_PROFILES);PS50234 (PROSITE_PROFILES);PS50234 (PROSITE_PROFILES);PS50234 (PROSITE_PROFILES);PS5…	;;;;;;;;;;;;;;;;;;;;	;;;;;;;;;;;;;;;;;;;;	;;;;;;;;;;;;;;;;;;;;
XLOC_046987	Tyrosine-protein phosphatase Lar {ECO:0000313|EMBL:EKC41461.1}; [	2815	3.0E-116	49.50%	GO:0004725-IEA;GO:0016162-IEA;GO:0016020-IEA;GO:0050254-IEA;GO:0016791-IEA;GO:0016021-IEA;GO:0016311-IEA;GO:0016740-IEA;GO:0035335-IEA;GO:0016787-IEA;GO:0016798-IEA;GO:0008152-IEA;GO:0006470-IEA;GO:0004721-IEA;GO:0006468-IEA	protein tyrosine phosphatase activity-IEA;cellulose 1,4-beta-cellobiosidase activity-IEA;membrane-IEA;rhodopsin kinase activity-IEA;phosphatase activity-IEA;integral component of membrane-IEA;dephosphorylation-IEA;transferase activity-IEA;peptidyl-tyrosine dephosphorylation-IEA;hydrolase activity-IEA;hydrolase activity, acting on glycosyl bonds-IEA;metabolic process-IEA;protein dephosphorylation-…	Molecular Function-IEA;Molecular Function-IEA;Cellular Component-IEA;Molecular Function-IEA;Molecular Function-IEA;Cellular Component-IEA;Biological Process-IEA;Molecular Function-IEA;Biological Process-IEA;Molecular Function-IEA;Molecular Function-IEA;Biological Process-IEA;Biological Process-IEA;Molecular Function-IEA;Biological Process-IEA	2	GO:0005515;GO:0016787	protein binding;hydrolase activity	Molecular Function;Molecular Function			IPR003961;IPR003961;IPR003961;IPR003961;IPR003961;IPR003961	DOMAIN;DOMAIN;DOMAIN;DOMAIN;DOMAIN;DOMAIN	Fibronectin type III;Fibronectin type III;Fibronectin type III;Fibronectin type III;Fibronectin type III;Fibronectin type III	PF00041 (PFAM);PS50853 (PROSITE_PROFILES);PS50853 (PROSITE_PROFILES);PS50853 (PROSITE_PROFILES);PS50853 (PROSITE_PROFILES);PS50853 (PROSITE_PROFILES)	GO:0005515;GO:0005515;GO:0005515;GO:0005515;GO:0005515;GO:0005515	protein binding;protein binding;protein binding;protein binding;protein binding;protein binding	Molecular Function;Molecular Function;Molecular Function;Molecular Function;Molecular Function;Molecular Function
XLOC_000963	Cadherin EGF LAG seven-pass G-type receptor 2 {ECO:0000313|EMBL:OWF34707.1}; [	8497	6.6E-116	52.52%	GO:0004888-IEA;GO:0007165-IEA;GO:0042074-IEA;GO:0007155-IEA;GO:0007166-IEA;GO:0016020-IEA;GO:0007186-IEA;GO:0005509-IEA;GO:0016021-IEA;GO:0007156-IEA;GO:0004930-IEA;GO:0005886-IEA	transmembrane signaling receptor activity-IEA;signal transduction-IEA;cell migration involved in gastrulation-IEA;cell adhesion-IEA;cell surface receptor signaling pathway-IEA;membrane-IEA;G protein-coupled receptor signaling pathway-IEA;calcium ion binding-IEA;integral component of membrane-IEA;homophilic cell adhesion via plasma membrane adhesion molecules-IEA;G protein-coupled receptor activit…	Molecular Function-IEA;Biological Process-IEA;Biological Process-IEA;Biological Process-IEA;Biological Process-IEA;Cellular Component-IEA;Biological Process-IEA;Molecular Function-IEA;Cellular Component-IEA;Biological Process-IEA;Molecular Function-IEA;Cellular Component-IEA	6	GO:0004930;GO:0005509;GO:0007156;GO:0007166;GO:0007186;GO:0016021	G protein-coupled receptor activity;calcium ion binding;homophilic cell adhesion via plasma membrane adhesion molecules;cell surface receptor signaling pathway;G protein-coupled receptor signaling pathway;integral component of membrane	Molecular Function;Molecular Function;Biological Process;Biological Process;Biological Process;Cellular Component			IPR002049;IPR002126;IPR001791;IPR000832;IPR000742;IPR032471;IPR000203;IPR000203;IPR000742;IPR001791;IPR017981;IPR000742;IPR002049;IPR002049;IPR001791;IPR001791;IPR001791;IPR000742;IPR000742;IPR000742;IPR000742;IPR000742;IPR000742;IPR000203;IPR001879;IPR001879	DOMAIN;DOMAIN;DOMAIN;FAMILY;DOMAIN;DOMAIN;DOMAIN;DOMAIN;DOMAIN;DOMAIN;DOMAIN;DOMAIN;DOMAIN;DOMAIN;DOMAIN;DOMAIN;DOMAIN;DOMAIN;DOMAIN;DOMAIN;DOMAIN;DOMAIN;DOMAIN;DOMAIN;DOMAIN;DOMAIN	Laminin EGF domain;Cadherin;Laminin G domain;GPCR, family 2, secretin-like;EGF-like domain;GAIN domain, N-terminal;GPS motif;GPS motif;EGF-like domain;Laminin G domain;GPCR, family 2-like;EGF-like domain;Laminin EGF domain;Laminin EGF domain;Laminin G domain;Laminin G domain;Laminin G domain;EGF-like domain;EGF-like domain;EGF-like domain;EGF-like domain;EGF-like domain;EGF-like domain;GPS motif;…	PF00053 (PFAM);PF00028 (PFAM);PF02210 (PFAM);PF00002 (PFAM);PF00008 (PFAM);PF16489 (PFAM);PF01825 (PFAM);PS50268 (PROSITE_PROFILES);PS50026 (PROSITE_PROFILES);PS50025 (PROSITE_PROFILES);PS50261 (PROSITE_PROFILES);PS50026 (PROSITE_PROFILES);PS50027 (PROSITE_PROFILES);PS50268 (PROSITE_PROFILES);PS50025 (PROSITE_PROFILES);PS50268 (PROSITE_PROFILES);PS50268 (PROSITE_PROFILES);PS50026 (PROSITE_PROFILE…	;GO:0005509/GO:0016020/GO:0007156;;GO:0004930/GO:0007186/GO:0016021;;;;;;;GO:0004888/GO:0016021/GO:0007166;;;;;;;;;;;;;;GO:0004930/GO:0016020;GO:0004930/GO:0016020	;calcium ion binding/membrane/homophilic cell adhesion via plasma membrane adhesion molecules;;G protein-coupled receptor activity/G protein-coupled receptor signaling pathway/integral component of membrane;;;;;;;transmembrane signaling receptor activity/integral component of membrane/cell surface receptor signaling pathway;;;;;;;;;;;;;;G protein-coupled receptor activity/membrane;G protein-coupl…	;Molecular Function/Cellular Component/Biological Process;;Molecular Function/Biological Process/Cellular Component;;;;;;;Molecular Function/Cellular Component/Biological Process;;;;;;;;;;;;;;Molecular Function/Cellular Component;Molecular Function/Cellular Component
XLOC_000056	RWD domain-containing protein 4 {ECO:0000313|EMBL:OWF44307.1}; [	920	2.4E-45	64.02%				1	GO:0005515	protein binding	Molecular Function			IPR006575;IPR006575	DOMAIN;DOMAIN	RWD domain;RWD domain	PF05773 (PFAM);PS50908 (PROSITE_PROFILES)	GO:0005515;GO:0005515	protein binding;protein binding	Molecular Function;Molecular Function
XLOC_062966	Cordon-bleu protein-like 1 {ECO:0000313|EMBL:OWF40491.1}; [	1883	3.2E-114	50.63%	GO:0003779-IEA;GO:0007165-IEA	actin binding-IEA;signal transduction-IEA	Molecular Function-IEA;Biological Process-IEA
XLOC_053504	Protocadherin Fat 1 {ECO:0000313|EMBL:EKC37959.1}; [	5782	9.9E-197	64.05%	GO:0005911-IEA;GO:0045197-IEA;GO:0048593-IEA;GO:0016020-IEA;GO:0005509-IEA;GO:0016021-IEA;GO:0048471-IEA;GO:0030027-IEA;GO:0016324-IEA;GO:0098609-IEA;GO:0007155-IEA;GO:0030175-IEA;GO:0007163-IEA;GO:0030054-IEA;GO:0003382-IEA;GO:0007015-IEA;GO:0007156-IEA;GO:0005634-IEA;GO:0005886-IEA	cell-cell junction-IEA;establishment or maintenance of epithelial cell apical/basal polarity-IEA;camera-type eye morphogenesis-IEA;membrane-IEA;calcium ion binding-IEA;integral component of membrane-IEA;perinuclear region of cytoplasm-IEA;lamellipodium-IEA;apical plasma membrane-IEA;cell-cell adhesion-IEA;cell adhesion-IEA;filopodium-IEA;establishment or maintenance of cell polarity-IEA;cell junc…	Cellular Component-IEA;Biological Process-IEA;Biological Process-IEA;Cellular Component-IEA;Molecular Function-IEA;Cellular Component-IEA;Cellular Component-IEA;Cellular Component-IEA;Cellular Component-IEA;Biological Process-IEA;Biological Process-IEA;Cellular Component-IEA;Biological Process-IEA;Cellular Component-IEA;Biological Process-IEA;Biological Process-IEA;Biological Process-IEA;Cellular…	5	GO:0005509;GO:0007156;GO:0009987;GO:0016020;GO:0044464	calcium ion binding;homophilic cell adhesion via plasma membrane adhesion molecules;cellular process;membrane;cell part	Molecular Function;Biological Process;Biological Process;Cellular Component;Cellular Component			IPR002126;IPR002126;IPR002126;IPR002126;IPR002126;IPR002126;IPR002126;IPR002126;IPR002126;IPR002126;IPR002126;IPR002126;IPR002126;IPR002126;IPR002126	DOMAIN;DOMAIN;DOMAIN;DOMAIN;DOMAIN;DOMAIN;DOMAIN;DOMAIN;DOMAIN;DOMAIN;DOMAIN;DOMAIN;DOMAIN;DOMAIN;DOMAIN	Cadherin;Cadherin;Cadherin;Cadherin;Cadherin;Cadherin;Cadherin;Cadherin;Cadherin;Cadherin;Cadherin;Cadherin;Cadherin;Cadherin;Cadherin	PF00028 (PFAM);PS50268 (PROSITE_PROFILES);PS50268 (PROSITE_PROFILES);PS50268 (PROSITE_PROFILES);PS50268 (PROSITE_PROFILES);PS50268 (PROSITE_PROFILES);PS50268 (PROSITE_PROFILES);PS50268 (PROSITE_PROFILES);PS50268 (PROSITE_PROFILES);PS50268 (PROSITE_PROFILES);PS50268 (PROSITE_PROFILES);PS50268 (PROSITE_PROFILES);PS50268 (PROSITE_PROFILES);PS50268 (PROSITE_PROFILES);PS50268 (PROSITE_PROFILES)	GO:0005509/GO:0016020/GO:0007156;GO:0005509/GO:0016020/GO:0007156;GO:0005509/GO:0016020/GO:0007156;GO:0005509/GO:0016020/GO:0007156;GO:0005509/GO:0016020/GO:0007156;GO:0005509/GO:0016020/GO:0007156;GO:0005509/GO:0016020/GO:0007156;GO:0005509/GO:0016020/GO:0007156;GO:0005509/GO:0016020/GO:0007156;GO:0005509/GO:0016020/GO:0007156;GO:0005509/GO:0016020/GO:0007156;GO:0005509/GO:0016020/GO:0007156;GO:…	calcium ion binding/membrane/homophilic cell adhesion via plasma membrane adhesion molecules;calcium ion binding/membrane/homophilic cell adhesion via plasma membrane adhesion molecules;calcium ion binding/membrane/homophilic cell adhesion via plasma membrane adhesion molecules;calcium ion binding/membrane/homophilic cell adhesion via plasma membrane adhesion molecules;calcium ion binding/membran…	Molecular Function/Cellular Component/Biological Process;Molecular Function/Cellular Component/Biological Process;Molecular Function/Cellular Component/Biological Process;Molecular Function/Cellular Component/Biological Process;Molecular Function/Cellular Component/Biological Process;Molecular Function/Cellular Component/Biological Process;Molecular Function/Cellular Component/Biological Process;…
XLOC_060728	Neuropeptide Y receptor type 2 {ECO:0000313|EMBL:OWF44541.1}; [	2336	1.4E-155	66.35%	GO:0007165-IEA;GO:0016020-IEA;GO:0016021-IEA;GO:0007186-IEA;GO:0004983-IEA;GO:0007218-IEA;GO:0004930-IEA	signal transduction-IEA;membrane-IEA;integral component of membrane-IEA;G protein-coupled receptor signaling pathway-IEA;neuropeptide Y receptor activity-IEA;neuropeptide signaling pathway-IEA;G protein-coupled receptor activity-IEA	Biological Process-IEA;Cellular Component-IEA;Cellular Component-IEA;Biological Process-IEA;Molecular Function-IEA;Biological Process-IEA;Molecular Function-IEA	3	GO:0004983;GO:0007218;GO:0016021	neuropeptide Y receptor activity;neuropeptide signaling pathway;integral component of membrane	Molecular Function;Biological Process;Cellular Component			IPR000276;IPR017452	FAMILY;DOMAIN	G protein-coupled receptor, rhodopsin-like;GPCR, rhodopsin-like, 7TM	PF00001 (PFAM);PS50262 (PROSITE_PROFILES)	GO:0004930/GO:0007186/GO:0016021;GO:0016021	G protein-coupled receptor activity/G protein-coupled receptor signaling pathway/integral component of membrane;integral component of membrane	Molecular Function/Biological Process/Cellular Component;Cellular Component
XLOC_008441	DNA repair protein RAD50 {ECO:0000313|RefSeq:XP_013403610.1}; [	2323	9.3E-195	68.20%	GO:0006281-IEA;GO:0046872-IEA;GO:0030870-IEA;GO:0000723-IEA;GO:0005634-IEA;GO:0016887-IEA	DNA repair-IEA;metal ion binding-IEA;Mre11 complex-IEA;telomere maintenance-IEA;nucleus-IEA;ATPase activity-IEA	Biological Process-IEA;Molecular Function-IEA;Cellular Component-IEA;Biological Process-IEA;Cellular Component-IEA;Molecular Function-IEA	2	GO:0005634;GO:0006259	nucleus;DNA metabolic process	Cellular Component;Biological Process			noIPR;IPR013134;IPR013134	;DOMAIN;DOMAIN	;RAD50, zinc hook;RAD50, zinc hook	PF13476 (PFAM);PF04423 (PFAM);PS51131 (PROSITE_PROFILES)	;;	;;	;;
XLOC_040938	DBH-like monooxygenase protein 2-like protein {ECO:0000313|EMBL:EKC35167.1}; [	2127	1.1E-43	73.36%	GO:0003743-IEA;GO:0016020-IEA;GO:0016021-IEA;GO:0055114-IEA;GO:0004497-IEA;GO:0006413-IEA	translation initiation factor activity-IEA;membrane-IEA;integral component of membrane-IEA;oxidation-reduction process-IEA;monooxygenase activity-IEA;translational initiation-IEA	Molecular Function-IEA;Cellular Component-IEA;Cellular Component-IEA;Biological Process-IEA;Molecular Function-IEA;Biological Process-IEA	2	GO:0008152;GO:0016020	metabolic process;membrane	Biological Process;Cellular Component			IPR000082;IPR005018;IPR005018;IPR005018;IPR000082	DOMAIN;DOMAIN;DOMAIN;DOMAIN;DOMAIN	SEA domain;DOMON domain;DOMON domain;DOMON domain;SEA domain	PF01390 (PFAM);PF03351 (PFAM);PS50836 (PROSITE_PROFILES);PS50836 (PROSITE_PROFILES);PS50024 (PROSITE_PROFILES)	;;;;	;;;;	;;;;
XLOC_005454	MCM10-like protein {ECO:0000313|EMBL:EKC26681.1}; [	1215	1.1E-95	50.83%	GO:0006270-IBA;GO:0003688-IBA;GO:0006260-IEA;GO:0042802-IEA;GO:0008283-IEA;GO:0031298-IBA;GO:0019899-IEA;GO:0005730-IEA;GO:0005634-IEA;GO:0003697-IBA;GO:0006974-IEA;GO:0003676-IEA	DNA replication initiation-IBA;DNA replication origin binding-IBA;DNA replication-IEA;identical protein binding-IEA;cell proliferation-IEA;replication fork protection complex-IBA;enzyme binding-IEA;nucleolus-IEA;nucleus-IEA;single-stranded DNA binding-IBA;cellular response to DNA damage stimulus-IEA;nucleic acid binding-IEA	Biological Process-IBA;Molecular Function-IBA;Biological Process-IEA;Molecular Function-IEA;Biological Process-IEA;Cellular Component-IBA;Molecular Function-IEA;Cellular Component-IEA;Cellular Component-IEA;Molecular Function-IBA;Biological Process-IEA;Molecular Function-IEA	3	GO:0005488;GO:0005634;GO:0009987	binding;nucleus;cellular process	Molecular Function;Cellular Component;Biological Process			IPR015411	DOMAIN	Replication factor Mcm10, C-terminal	PF09332 (PFAM)
XLOC_062783	Integrin alpha-9 {ECO:0000313|EMBL:OWF47715.1}; [	3345	6.1E-138	49.50%	GO:0016491-IEA;GO:0007155-IEA;GO:0016020-IEA;GO:0016021-IEA;GO:0055114-IEA;GO:0007229-IEA;GO:0008305-IEA	oxidoreductase activity-IEA;cell adhesion-IEA;membrane-IEA;integral component of membrane-IEA;oxidation-reduction process-IEA;integrin-mediated signaling pathway-IEA;integrin complex-IEA	Molecular Function-IEA;Biological Process-IEA;Cellular Component-IEA;Cellular Component-IEA;Biological Process-IEA;Biological Process-IEA;Cellular Component-IEA							IPR013649;IPR013517;IPR013519;IPR013519;IPR013519;IPR013519;IPR013519;IPR013519	DOMAIN;REPEAT;REPEAT;REPEAT;REPEAT;REPEAT;REPEAT;REPEAT	Integrin alpha-2;FG-GAP repeat;Integrin alpha beta-propellor;Integrin alpha beta-propellor;Integrin alpha beta-propellor;Integrin alpha beta-propellor;Integrin alpha beta-propellor;Integrin alpha beta-propellor	PF08441 (PFAM);PF01839 (PFAM);PS51470 (PROSITE_PROFILES);PS51470 (PROSITE_PROFILES);PS51470 (PROSITE_PROFILES);PS51470 (PROSITE_PROFILES);PS51470 (PROSITE_PROFILES);PS51470 (PROSITE_PROFILES)	;;;;;;;	;;;;;;;	;;;;;;;
XLOC_004520	Brefeldin A-inhibited guanine nucleotide-exchange protein 1 {ECO:0000313|EMBL:EKC21934.1}; [	3938	4.2E-288	65.04%	GO:0005815-IEA;GO:0005829-IEA;GO:0016020-IEA;GO:0055037-IEA;GO:0034237-IEA;GO:0010256-IEA;GO:0035556-IEA;GO:0005085-IEA;GO:0032012-IEA;GO:0032760-IEA;GO:0005086-IEA;GO:0007032-IEA;GO:0000139-IEA;GO:0006893-IEA;GO:0001881-IEA;GO:0005622-IEA;GO:0006886-IEA	microtubule organizing center-IEA;cytosol-IEA;membrane-IEA;recycling endosome-IEA;protein kinase A regulatory subunit binding-IEA;endomembrane system organization-IEA;intracellular signal transduction-IEA;guanyl-nucleotide exchange factor activity-IEA;regulation of ARF protein signal transduction-IEA;positive regulation of tumor necrosis factor production-IEA;ARF guanyl-nucleotide exchange factor…	Cellular Component-IEA;Cellular Component-IEA;Cellular Component-IEA;Cellular Component-IEA;Molecular Function-IEA;Biological Process-IEA;Biological Process-IEA;Molecular Function-IEA;Biological Process-IEA;Biological Process-IEA;Molecular Function-IEA;Biological Process-IEA;Cellular Component-IEA;Biological Process-IEA;Biological Process-IEA;Cellular Component-IEA;Biological Process-IEA	3	GO:0005086;GO:0005622;GO:0032012	ARF guanyl-nucleotide exchange factor activity;intracellular;regulation of ARF protein signal transduction	Molecular Function;Cellular Component;Biological Process			IPR015403;IPR032629;IPR032691;IPR000904;IPR000904	DOMAIN;DOMAIN;DOMAIN;DOMAIN;DOMAIN	Sec7, C-terminal;Mon2, dimerisation and cyclophilin-binding domain;Guanine nucleotide exchange factor, N-terminal;Sec7 domain;Sec7 domain	PF09324 (PFAM);PF16213 (PFAM);PF12783 (PFAM);PF01369 (PFAM);PS50190 (PROSITE_PROFILES)	;;;GO:0005086/GO:0032012;GO:0005086/GO:0032012	;;;ARF guanyl-nucleotide exchange factor activity/regulation of ARF protein signal transduction;ARF guanyl-nucleotide exchange factor activity/regulation of ARF protein signal transduction	;;;Molecular Function/Biological Process;Molecular Function/Biological Process
XLOC_005906	Zinc finger protein 362 {ECO:0000313|EMBL:OWF41081.1}; [	3448	1.9E-67	68.04%	GO:0006913-ISO;GO:0001077-ISO;GO:0005925-ISO;GO:0016020-IEA;GO:0016021-IEA;GO:0050714-ISO;GO:0017124-ISO;GO:0000978-ISO;GO:0006366-IEA;GO:0043565-ISO;GO:0005634-ISO;GO:0003676-IEA;GO:0045944-ISO	nucleocytoplasmic transport-ISO;proximal promoter DNA-binding transcription activator activity, RNA polymerase II-specific-ISO;focal adhesion-ISO;membrane-IEA;integral component of membrane-IEA;positive regulation of protein secretion-ISO;SH3 domain binding-ISO;RNA polymerase II proximal promoter sequence-specific DNA binding-ISO;transcription by RNA polymerase II-IEA;sequence-specific DNA bindin…	Biological Process-ISO;Molecular Function-ISO;Cellular Component-ISO;Cellular Component-IEA;Cellular Component-IEA;Biological Process-ISO;Molecular Function-ISO;Molecular Function-ISO;Biological Process-IEA;Molecular Function-ISO;Cellular Component-ISO;Molecular Function-IEA;Biological Process-ISO	8	GO:0000978;GO:0001077;GO:0005634;GO:0005925;GO:0006913;GO:0017124;GO:0045944;GO:0050714	RNA polymerase II proximal promoter sequence-specific DNA binding;proximal promoter DNA-binding transcription activator activity, RNA polymerase II-specific;nucleus;focal adhesion;nucleocytoplasmic transport;SH3 domain binding;positive regulation of transcription by RNA polymerase II;positive regulation of protein secretion	Molecular Function;Molecular Function;Cellular Component;Cellular Component;Biological Process;Molecular Function;Biological Process;Biological Process			noIPR;IPR013087;IPR013087;IPR013087;IPR013087	;DOMAIN;DOMAIN;DOMAIN;DOMAIN	;Zinc finger C2H2-type;Zinc finger C2H2-type;Zinc finger C2H2-type;Zinc finger C2H2-type	PF00096 (PFAM);PS50157 (PROSITE_PROFILES);PS50157 (PROSITE_PROFILES);PS50157 (PROSITE_PROFILES);PS50157 (PROSITE_PROFILES)	;GO:0003676;GO:0003676;GO:0003676;GO:0003676	;nucleic acid binding;nucleic acid binding;nucleic acid binding;nucleic acid binding	;Molecular Function;Molecular Function;Molecular Function;Molecular Function
XLOC_047759	Uncharacterized protein {ECO:0000313|EMBL:JAS04162.1}; [	864	3.2E-9	52.54%										noIPR			SignalP-noTM (SIGNALP_EUK)
XLOC_028582	Fibrinogen C domain-containing protein 1 {ECO:0000313|EMBL:EKC25381.1}; [	539	6.1E-54	69.83%	GO:0016020-IEA;GO:0016021-IEA	membrane-IEA;integral component of membrane-IEA	Cellular Component-IEA;Cellular Component-IEA							IPR002181;IPR002181	DOMAIN;DOMAIN	Fibrinogen, alpha/beta/gamma chain, C-terminal globular domain;Fibrinogen, alpha/beta/gamma chain, C-terminal globular domain	PF00147 (PFAM);PS51406 (PROSITE_PROFILES)	;	;	;
XLOC_040050	DNA polymerase {ECO:0000256|RuleBase:RU000442};EC	3305	8.4E-305	79.66%	GO:0003887-ISS;GO:0003887-IEA;GO:0046872-IEA;GO:0005829-IEA;GO:0016363-ISS;GO:0016740-IEA;GO:0071897-IEA;GO:0006270-ISS;GO:0006271-ISS;GO:0006272-ISS;GO:0006272-IBA;GO:0006273-ISS;GO:0006273-IBA;GO:0003682-ISS;GO:0001882-IEA;GO:0003677-ISS;GO:0003677-IEA;GO:0005658-ISS;GO:0005658-IBA;GO:0005658-IEA;GO:0000166-ISS;GO:0000166-IEA;GO:0005635-ISS;GO:0046982-IEA;GO:0051539-IEA;GO:1904161-ISS;GO:005153…	DNA-directed DNA polymerase activity-ISS;DNA-directed DNA polymerase activity-IEA;metal ion binding-IEA;cytosol-IEA;nuclear matrix-ISS;transferase activity-IEA;DNA biosynthetic process-IEA;DNA replication initiation-ISS;DNA strand elongation involved in DNA replication-ISS;leading strand elongation-ISS;leading strand elongation-IBA;lagging strand elongation-ISS;lagging strand elongation-IBA;chrom…	Molecular Function-ISS;Molecular Function-IEA;Molecular Function-IEA;Cellular Component-IEA;Cellular Component-ISS;Molecular Function-IEA;Biological Process-IEA;Biological Process-ISS;Biological Process-ISS;Biological Process-ISS;Biological Process-IBA;Biological Process-ISS;Biological Process-IBA;Molecular Function-ISS;Molecular Function-IEA;Molecular Function-ISS;Molecular Function-IEA;Cellular…	22	GO:0000166;GO:0000785;GO:0001882;GO:0003677;GO:0003682;GO:0003887;GO:0005635;GO:0005654;GO:0005658;GO:0005730;GO:0005829;GO:0006269;GO:0006270;GO:0006272;GO:0006273;GO:0006303;GO:0008283;GO:0016363;GO:0046872;GO:0046982;GO:0051539;GO:1904161	nucleotide binding;chromatin;nucleoside binding;DNA binding;chromatin binding;DNA-directed DNA polymerase activity;nuclear envelope;nucleoplasm;alpha DNA polymerase:primase complex;nucleolus;cytosol;DNA replication, synthesis of RNA primer;DNA replication initiation;leading strand elongation;lagging strand elongation;double-strand break repair via nonhomologous end joining;cell proliferation;nucl…	Molecular Function;Cellular Component;Molecular Function;Molecular Function;Molecular Function;Molecular Function;Cellular Component;Cellular Component;Cellular Component;Cellular Component;Cellular Component;Biological Process;Biological Process;Biological Process;Biological Process;Biological Process;Biological Process;Cellular Component;Molecular Function;Molecular Function;Molecular Function;…	EC:2.7.7.7	DNA-directed DNA polymerase	IPR006133;IPR015088;IPR006134	DOMAIN;DOMAIN;DOMAIN	DNA-directed DNA polymerase, family B, exonuclease domain;Zinc finger, DNA-directed DNA polymerase, family B, alpha;DNA-directed DNA polymerase, family B, multifunctional domain	PF03104 (PFAM);PF08996 (PFAM);PF00136 (PFAM)	;GO:0003887/GO:0006260/GO:0001882;GO:0000166/GO:0003677	;DNA-directed DNA polymerase activity/DNA replication/nucleoside binding;nucleotide binding/DNA binding	;Molecular Function/Biological Process/Molecular Function;Molecular Function/Molecular Function
XLOC_041964	NEDD8-activating enzyme E1 catalytic subunit {ECO:0000313|EMBL:OWF55844.1}; [	685	1.2E-108	90.83%	GO:0019781-IEA;GO:0045116-IEA;GO:0016881-IEA;GO:0008641-IEA;GO:0005524-IEA	NEDD8 activating enzyme activity-IEA;protein neddylation-IEA;acid-amino acid ligase activity-IEA;ubiquitin-like modifier activating enzyme activity-IEA;ATP binding-IEA	Molecular Function-IEA;Biological Process-IEA;Molecular Function-IEA;Molecular Function-IEA;Molecular Function-IEA	4	GO:0005524;GO:0016881;GO:0019781;GO:0045116	ATP binding;acid-amino acid ligase activity;NEDD8 activating enzyme activity;protein neddylation	Molecular Function;Molecular Function;Molecular Function;Biological Process			IPR000594	DOMAIN	THIF-type NAD/FAD binding fold	PF00899 (PFAM)	GO:0008641	ubiquitin-like modifier activating enzyme activity	Molecular Function
XLOC_023790	Uncharacterized protein {ECO:0000313|EMBL:EKC21175.1}; [	4802	5.4E-9	44.93%	GO:0016020-IEA;GO:0016021-IEA	membrane-IEA;integral component of membrane-IEA	Cellular Component-IEA;Cellular Component-IEA
XLOC_046248	Histone deacetylase {ECO:0000256|SAAS:SAAS00894283};EC	3155	1.8E-153	84.67%	GO:0032041-IEA;GO:0006351-IEA;GO:0004407-IEA;GO:0016020-IEA;GO:0016021-IEA;GO:0006355-IEA;GO:0016575-IEA;GO:0016787-IEA;GO:0070932-IEA;GO:0005634-IEA;GO:0006325-IEA	NAD-dependent histone deacetylase activity (H3-K14 specific)-IEA;transcription, DNA-templated-IEA;histone deacetylase activity-IEA;membrane-IEA;integral component of membrane-IEA;regulation of transcription, DNA-templated-IEA;histone deacetylation-IEA;hydrolase activity-IEA;histone H3 deacetylation-IEA;nucleus-IEA;chromatin organization-IEA	Molecular Function-IEA;Biological Process-IEA;Molecular Function-IEA;Cellular Component-IEA;Cellular Component-IEA;Biological Process-IEA;Biological Process-IEA;Molecular Function-IEA;Biological Process-IEA;Cellular Component-IEA;Biological Process-IEA	5	GO:0005634;GO:0006355;GO:0016021;GO:0032041;GO:0070932	nucleus;regulation of transcription, DNA-templated;integral component of membrane;NAD-dependent histone deacetylase activity (H3-K14 specific);histone H3 deacetylation	Cellular Component;Biological Process;Cellular Component;Molecular Function;Biological Process	EC:3.5.1.98	Histone deacetylase	IPR023801	DOMAIN	Histone deacetylase domain	PF00850 (PFAM)
XLOC_042147	Serum response factor-binding protein 1 {ECO:0000313|EMBL:OWF45338.1}; [	1518	1.5E-7	38.81%	GO:0016020-IEA;GO:0016021-IEA	membrane-IEA;integral component of membrane-IEA	Cellular Component-IEA;Cellular Component-IEA
XLOC_060239	Mitogen-activated protein kinase kinase kinase 9 {ECO:0000313|EMBL:EKC30412.1}; [	5825	3.5E-258	68.21%	GO:0005737-IBA;GO:0004706-IBA;GO:0007257-IBA;GO:0016310-IEA;GO:0004672-IEA;GO:0007256-IEA;GO:0016301-IEA;GO:0005524-IEA;GO:0006468-IEA	cytoplasm-IBA;JUN kinase kinase kinase activity-IBA;activation of JUN kinase activity-IBA;phosphorylation-IEA;protein kinase activity-IEA;activation of JNKK activity-IEA;kinase activity-IEA;ATP binding-IEA;protein phosphorylation-IEA	Cellular Component-IBA;Molecular Function-IBA;Biological Process-IBA;Biological Process-IEA;Molecular Function-IEA;Biological Process-IEA;Molecular Function-IEA;Molecular Function-IEA;Biological Process-IEA	4	GO:0004672;GO:0005515;GO:0005524;GO:0006468	protein kinase activity;protein binding;ATP binding;protein phosphorylation	Molecular Function;Molecular Function;Molecular Function;Biological Process			IPR001452;IPR001245;IPR000719;IPR001452	DOMAIN;DOMAIN;DOMAIN;DOMAIN	SH3 domain;Serine-threonine/tyrosine-protein kinase, catalytic domain;Protein kinase domain;SH3 domain	PF00018 (PFAM);PF07714 (PFAM);PS50011 (PROSITE_PROFILES);PS50002 (PROSITE_PROFILES)	GO:0005515;GO:0004672/GO:0006468;GO:0005524/GO:0004672/GO:0006468;GO:0005515	protein binding;protein kinase activity/protein phosphorylation;ATP binding/protein kinase activity/protein phosphorylation;protein binding	Molecular Function;Molecular Function/Biological Process;Molecular Function/Molecular Function/Biological Process;Molecular Function
XLOC_023133	Palmitoyltransferase {ECO:0000256|RuleBase:RU079119};EC	1615	2.8E-63	57.98%	GO:0016746-IEA;GO:0019706-IEA;GO:0018230-IEA;GO:0016409-IEA;GO:0016020-IEA;GO:0016021-IEA;GO:0004792-IEA;GO:0016740-IEA;GO:0005794-IEA;GO:0048733-IEA;GO:0018345-IEA;GO:0005886-IEA	transferase activity, transferring acyl groups-IEA;protein-cysteine S-palmitoyltransferase activity-IEA;peptidyl-L-cysteine S-palmitoylation-IEA;palmitoyltransferase activity-IEA;membrane-IEA;integral component of membrane-IEA;thiosulfate sulfurtransferase activity-IEA;transferase activity-IEA;Golgi apparatus-IEA;sebaceous gland development-IEA;protein palmitoylation-IEA;plasma membrane-IEA	Molecular Function-IEA;Molecular Function-IEA;Biological Process-IEA;Molecular Function-IEA;Cellular Component-IEA;Cellular Component-IEA;Molecular Function-IEA;Molecular Function-IEA;Cellular Component-IEA;Biological Process-IEA;Biological Process-IEA;Cellular Component-IEA	1	GO:0016740	transferase activity	Molecular Function			IPR001594;IPR001594	DOMAIN;DOMAIN	Palmitoyltransferase, DHHC domain;Palmitoyltransferase, DHHC domain	PF01529 (PFAM);PS50216 (PROSITE_PROFILES)	;	;	;
XLOC_014166	SHQ1, H/ACA ribonucleoprotein assembly factor {ECO:0000313|Ensembl:ENSAMEP00000015957}; [	1386	7.1E-110	64.36%	GO:0005737-IBA;GO:0005737-IEA;GO:0043065-IEA;GO:0000493-IBA;GO:0005829-IEA;GO:0022618-IEA;GO:2000233-IEA;GO:0005654-IBA;GO:0005654-IEA;GO:0051082-IBA	cytoplasm-IBA;cytoplasm-IEA;positive regulation of apoptotic process-IEA;box H/ACA snoRNP assembly-IBA;cytosol-IEA;ribonucleoprotein complex assembly-IEA;negative regulation of rRNA processing-IEA;nucleoplasm-IBA;nucleoplasm-IEA;unfolded protein binding-IBA	Cellular Component-IBA;Cellular Component-IEA;Biological Process-IEA;Biological Process-IBA;Cellular Component-IEA;Biological Process-IEA;Biological Process-IEA;Cellular Component-IBA;Cellular Component-IEA;Molecular Function-IBA	2	GO:0005737;GO:0022618	cytoplasm;ribonucleoprotein complex assembly	Cellular Component;Biological Process			IPR007009;IPR007052	DOMAIN;DOMAIN	SHQ1 protein;CS domain	PF04925 (PFAM);PS51203 (PROSITE_PROFILES)	;	;	;
XLOC_026562	RNA-binding protein Nova-1 {ECO:0000313|EMBL:OWF55691.1}; [	8021	1.3E-159	65.90%	GO:0003723-IEA;GO:0003676-IEA	RNA binding-IEA;nucleic acid binding-IEA	Molecular Function-IEA;Molecular Function-IEA	1	GO:0003723	RNA binding	Molecular Function			IPR004088;IPR004088;IPR004088;IPR004088	DOMAIN;DOMAIN;DOMAIN;DOMAIN	K Homology domain, type 1;K Homology domain, type 1;K Homology domain, type 1;K Homology domain, type 1	PF00013 (PFAM);PS50084 (PROSITE_PROFILES);PS50084 (PROSITE_PROFILES);PS50084 (PROSITE_PROFILES)	GO:0003723;GO:0003723;GO:0003723;GO:0003723	RNA binding;RNA binding;RNA binding;RNA binding	Molecular Function;Molecular Function;Molecular Function;Molecular Function
XLOC_038075	Heparan sulfate proteoglycan-like protein-1 {ECO:0000313|EMBL:AKS48136.1}; [	1398	2.0E-168	72.42%	GO:0005509-IEA	calcium ion binding-IEA	Molecular Function-IEA	1	GO:0005509	calcium ion binding	Molecular Function			IPR002049;IPR000034;IPR002049;IPR002049;IPR002049;IPR000034	DOMAIN;DOMAIN;DOMAIN;DOMAIN;DOMAIN;DOMAIN	Laminin EGF domain;Laminin IV;Laminin EGF domain;Laminin EGF domain;Laminin EGF domain;Laminin IV	PF00053 (PFAM);PF00052 (PFAM);PS50027 (PROSITE_PROFILES);PS50027 (PROSITE_PROFILES);PS50027 (PROSITE_PROFILES);PS51115 (PROSITE_PROFILES)	;;;;;	;;;;;	;;;;;
XLOC_000127	Forkhead box protein P1 {ECO:0000313|EMBL:EKC25253.1}; [	5778	6.1E-138	48.64%	GO:0003677-IEA;GO:0003700-IEA;GO:0016310-IEA;GO:0016301-IEA;GO:0006351-IEA;GO:0032012-IEA;GO:0005086-IEA;GO:0006355-IEA;GO:0043565-IEA;GO:0004672-IEA;GO:0004674-IEA;GO:0005634-IEA;GO:0005524-IEA;GO:0003676-IEA;GO:0006468-IEA	DNA binding-IEA;DNA-binding transcription factor activity-IEA;phosphorylation-IEA;kinase activity-IEA;transcription, DNA-templated-IEA;regulation of ARF protein signal transduction-IEA;ARF guanyl-nucleotide exchange factor activity-IEA;regulation of transcription, DNA-templated-IEA;sequence-specific DNA binding-IEA;protein kinase activity-IEA;protein serine/threonine kinase activity-IEA;nucleus-I…	Molecular Function-IEA;Molecular Function-IEA;Biological Process-IEA;Molecular Function-IEA;Biological Process-IEA;Biological Process-IEA;Molecular Function-IEA;Biological Process-IEA;Molecular Function-IEA;Molecular Function-IEA;Molecular Function-IEA;Cellular Component-IEA;Molecular Function-IEA;Molecular Function-IEA;Biological Process-IEA	3	GO:0003700;GO:0006355;GO:0043565	DNA-binding transcription factor activity;regulation of transcription, DNA-templated;sequence-specific DNA binding	Molecular Function;Biological Process;Molecular Function			IPR001766;IPR032354;IPR001766	DOMAIN;DOMAIN;DOMAIN	Fork head domain;FOXP, coiled-coil domain;Fork head domain	PF00250 (PFAM);PF16159 (PFAM);PS50039 (PROSITE_PROFILES)	GO:0003700/GO:0006355/GO:0043565;;GO:0003700/GO:0006355/GO:0043565	DNA-binding transcription factor activity/regulation of transcription, DNA-templated/sequence-specific DNA binding;;DNA-binding transcription factor activity/regulation of transcription, DNA-templated/sequence-specific DNA binding	Molecular Function/Biological Process/Molecular Function;;Molecular Function/Biological Process/Molecular Function
XLOC_070410	Germ cell-less protein-like 1 {ECO:0000313|EMBL:EKC40484.1}; [	2095	2.3E-132	59.19%	GO:0042802-IEA;GO:0005635-IEA;GO:0000151-IBA;GO:0016020-IEA;GO:0005509-IEA;GO:0016021-IEA;GO:0016363-IEA;GO:0006355-IEA;GO:0005544-IEA;GO:0005634-IBA	identical protein binding-IEA;nuclear envelope-IEA;ubiquitin ligase complex-IBA;membrane-IEA;calcium ion binding-IEA;integral component of membrane-IEA;nuclear matrix-IEA;regulation of transcription, DNA-templated-IEA;calcium-dependent phospholipid binding-IEA;nucleus-IBA	Molecular Function-IEA;Cellular Component-IEA;Cellular Component-IBA;Cellular Component-IEA;Molecular Function-IEA;Cellular Component-IEA;Cellular Component-IEA;Biological Process-IEA;Molecular Function-IEA;Cellular Component-IBA	3	GO:0000151;GO:0005515;GO:0005634	ubiquitin ligase complex;protein binding;nucleus	Cellular Component;Molecular Function;Cellular Component			IPR000210;IPR000210	DOMAIN;DOMAIN	BTB/POZ domain;BTB/POZ domain	PF00651 (PFAM);PS50097 (PROSITE_PROFILES)	GO:0005515;GO:0005515	protein binding;protein binding	Molecular Function;Molecular Function
XLOC_023429	Protein Wnt {ECO:0000256|RuleBase:RU003500}; [	1679	1.1E-137	66.17%	GO:0030182-IBA;GO:0005615-IBA;GO:0005109-IBA;GO:0007275-IEA;GO:0016020-IEA;GO:0045165-IBA;GO:0016021-IEA;GO:0016055-IBA;GO:0016055-IEA;GO:0005102-IEA;GO:0005576-IEA	neuron differentiation-IBA;extracellular space-IBA;frizzled binding-IBA;multicellular organism development-IEA;membrane-IEA;cell fate commitment-IBA;integral component of membrane-IEA;Wnt signaling pathway-IBA;Wnt signaling pathway-IEA;signaling receptor binding-IEA;extracellular region-IEA	Biological Process-IBA;Cellular Component-IBA;Molecular Function-IBA;Biological Process-IEA;Cellular Component-IEA;Biological Process-IBA;Cellular Component-IEA;Biological Process-IBA;Biological Process-IEA;Molecular Function-IEA;Cellular Component-IEA	5	GO:0005102;GO:0005576;GO:0007275;GO:0016055;GO:0030154	signaling receptor binding;extracellular region;multicellular organism development;Wnt signaling pathway;cell differentiation	Molecular Function;Cellular Component;Biological Process;Biological Process;Biological Process			IPR005817	FAMILY	Wnt	PF00110 (PFAM)	GO:0007275/GO:0016055/GO:0005576/GO:0005102	multicellular organism development/Wnt signaling pathway/extracellular region/signaling receptor binding	Biological Process/Biological Process/Cellular Component/Molecular Function
XLOC_035419	Aldo-keto reductase family 1 member B10 {ECO:0000313|EMBL:EKC25708.1}; [	896	1.7E-53	63.65%	GO:0000166-IEA;GO:0016491-IEA;GO:0055114-IEA	nucleotide binding-IEA;oxidoreductase activity-IEA;oxidation-reduction process-IEA	Molecular Function-IEA;Molecular Function-IEA;Biological Process-IEA							IPR023210	DOMAIN	NADP-dependent oxidoreductase domain	PF00248 (PFAM)
XLOC_067428	Synaptotagmin-9 {ECO:0000313|EMBL:EKC26789.1}; [	3548	6.1E-154	60.39%	GO:0048791-IBA;GO:0006906-IBA;GO:0016020-IEA;GO:0048488-IBA;GO:0005509-IBA;GO:0030276-IBA;GO:0030672-IBA;GO:0017158-IBA;GO:0017137-IEA;GO:0019905-IBA;GO:0045202-IEA;GO:0005544-IBA;GO:0098793-IEA;GO:0005886-IBA;GO:0005622-IEA;GO:0006886-IEA	calcium ion-regulated exocytosis of neurotransmitter-IBA;vesicle fusion-IBA;membrane-IEA;synaptic vesicle endocytosis-IBA;calcium ion binding-IBA;clathrin binding-IBA;synaptic vesicle membrane-IBA;regulation of calcium ion-dependent exocytosis-IBA;Rab GTPase binding-IEA;syntaxin binding-IBA;synapse-IEA;calcium-dependent phospholipid binding-IBA;presynapse-IEA;plasma membrane-IBA;intracellular-IEA…	Biological Process-IBA;Biological Process-IBA;Cellular Component-IEA;Biological Process-IBA;Molecular Function-IBA;Molecular Function-IBA;Cellular Component-IBA;Biological Process-IBA;Molecular Function-IEA;Molecular Function-IBA;Cellular Component-IEA;Molecular Function-IBA;Cellular Component-IEA;Cellular Component-IBA;Cellular Component-IEA;Biological Process-IEA	10	GO:0005515;GO:0009987;GO:0016020;GO:0043167;GO:0044464;GO:0045202;GO:0046907;GO:0065007;GO:0099003;GO:0099504	protein binding;cellular process;membrane;ion binding;cell part;synapse;intracellular transport;biological regulation;vesicle-mediated transport in synapse;synaptic vesicle cycle	Molecular Function;Biological Process;Cellular Component;Molecular Function;Cellular Component;Cellular Component;Biological Process;Biological Process;Biological Process;Biological Process			IPR000008;IPR000008;IPR000008	DOMAIN;DOMAIN;DOMAIN	C2 domain;C2 domain;C2 domain	PF00168 (PFAM);PS50004 (PROSITE_PROFILES);PS50004 (PROSITE_PROFILES)	;;	;;	;;
XLOC_012936	HAUS augmin-like complex subunit 3 {ECO:0000313|EMBL:EKC21109.1}; [	1444	2.6E-110	56.02%	GO:0051225-IBA;GO:0051225-IEA;GO:0005813-IBA;GO:0005813-IEA;GO:0015630-IEA;GO:0005739-IEA;GO:0070652-IEA;GO:0072686-IEA;GO:0007098-IBA;GO:0007098-IEA;GO:0005819-IBA;GO:0005654-IEA;GO:0045171-IEA	spindle assembly-IBA;spindle assembly-IEA;centrosome-IBA;centrosome-IEA;microtubule cytoskeleton-IEA;mitochondrion-IEA;HAUS complex-IEA;mitotic spindle-IEA;centrosome cycle-IBA;centrosome cycle-IEA;spindle-IBA;nucleoplasm-IEA;intercellular bridge-IEA	Biological Process-IBA;Biological Process-IEA;Cellular Component-IBA;Cellular Component-IEA;Cellular Component-IEA;Cellular Component-IEA;Cellular Component-IEA;Cellular Component-IEA;Biological Process-IBA;Biological Process-IEA;Cellular Component-IBA;Cellular Component-IEA;Cellular Component-IEA	2	GO:0015630;GO:0044430	microtubule cytoskeleton;cytoskeletal part	Cellular Component;Cellular Component			IPR032733	DOMAIN	HAUS augmin-like complex subunit 3, N-terminal	PF14932 (PFAM)
XLOC_002371	Protocadherin-11 X-linked {ECO:0000313|EMBL:EKC42706.1}; [	4661	1.5E-189	56.44%	GO:0007155-IEA;GO:0016020-IEA;GO:0016021-IEA;GO:0005509-IEA;GO:0007156-IEA;GO:0005886-IEA	cell adhesion-IEA;membrane-IEA;integral component of membrane-IEA;calcium ion binding-IEA;homophilic cell adhesion via plasma membrane adhesion molecules-IEA;plasma membrane-IEA	Biological Process-IEA;Cellular Component-IEA;Cellular Component-IEA;Molecular Function-IEA;Biological Process-IEA;Cellular Component-IEA	4	GO:0005509;GO:0005886;GO:0007156;GO:0016021	calcium ion binding;plasma membrane;homophilic cell adhesion via plasma membrane adhesion molecules;integral component of membrane	Molecular Function;Cellular Component;Biological Process;Cellular Component			IPR013164;IPR002126;IPR002126;IPR002126;IPR002126;IPR002126;IPR002126;IPR002126;IPR002126	DOMAIN;DOMAIN;DOMAIN;DOMAIN;DOMAIN;DOMAIN;DOMAIN;DOMAIN;DOMAIN	Cadherin, N-terminal;Cadherin;Cadherin;Cadherin;Cadherin;Cadherin;Cadherin;Cadherin;Cadherin	PF08266 (PFAM);PF00028 (PFAM);PS50268 (PROSITE_PROFILES);PS50268 (PROSITE_PROFILES);PS50268 (PROSITE_PROFILES);PS50268 (PROSITE_PROFILES);PS50268 (PROSITE_PROFILES);PS50268 (PROSITE_PROFILES);PS50268 (PROSITE_PROFILES)	;GO:0005509/GO:0016020/GO:0007156;GO:0005509/GO:0016020/GO:0007156;GO:0005509/GO:0016020/GO:0007156;GO:0005509/GO:0016020/GO:0007156;GO:0005509/GO:0016020/GO:0007156;GO:0005509/GO:0016020/GO:0007156;GO:0005509/GO:0016020/GO:0007156;GO:0005509/GO:0016020/GO:0007156	;calcium ion binding/membrane/homophilic cell adhesion via plasma membrane adhesion molecules;calcium ion binding/membrane/homophilic cell adhesion via plasma membrane adhesion molecules;calcium ion binding/membrane/homophilic cell adhesion via plasma membrane adhesion molecules;calcium ion binding/membrane/homophilic cell adhesion via plasma membrane adhesion molecules;calcium ion binding/membra…	;Molecular Function/Cellular Component/Biological Process;Molecular Function/Cellular Component/Biological Process;Molecular Function/Cellular Component/Biological Process;Molecular Function/Cellular Component/Biological Process;Molecular Function/Cellular Component/Biological Process;Molecular Function/Cellular Component/Biological Process;Molecular Function/Cellular Component/Biological Process…
XLOC_052082	Mantle protein 9 {ECO:0000313|EMBL:AAZ22318.1}; [	690	1.0E-33	58.69%	GO:0008233-IEA;GO:0006508-IEA	peptidase activity-IEA;proteolysis-IEA	Molecular Function-IEA;Biological Process-IEA	1	GO:0005515	protein binding	Molecular Function			IPR002350;IPR002350;IPR002350;IPR002350;IPR002350	DOMAIN;DOMAIN;DOMAIN;DOMAIN;DOMAIN	Kazal domain;Kazal domain;Kazal domain;Kazal domain;Kazal domain	PF07648 (PFAM);PF00050 (PFAM);PS51465 (PROSITE_PROFILES);PS51465 (PROSITE_PROFILES);PS51465 (PROSITE_PROFILES)	GO:0005515;GO:0005515;GO:0005515;GO:0005515;GO:0005515	protein binding;protein binding;protein binding;protein binding;protein binding	Molecular Function;Molecular Function;Molecular Function;Molecular Function;Molecular Function
XLOC_010856	NLR family CARD domain-containing protein 4-like {ECO:0000313|RefSeq:XP_023930450.1}; [	2325	2.8E-10	41.89%	GO:0008270-IEA;GO:0046872-IEA;GO:0003824-IEA;GO:0016020-IEA;GO:0016021-IEA;GO:0042981-IEA;GO:0009116-IEA;GO:0006397-IEA;GO:0036459-IEA;GO:0000245-IEA;GO:0016579-IEA	zinc ion binding-IEA;metal ion binding-IEA;catalytic activity-IEA;membrane-IEA;integral component of membrane-IEA;regulation of apoptotic process-IEA;nucleoside metabolic process-IEA;mRNA processing-IEA;thiol-dependent ubiquitinyl hydrolase activity-IEA;spliceosomal complex assembly-IEA;protein deubiquitination-IEA	Molecular Function-IEA;Molecular Function-IEA;Molecular Function-IEA;Cellular Component-IEA;Cellular Component-IEA;Biological Process-IEA;Biological Process-IEA;Biological Process-IEA;Molecular Function-IEA;Biological Process-IEA;Biological Process-IEA
XLOC_060926	Protein Wnt {ECO:0000256|RuleBase:RU003500}; [	2313	7.2E-131	68.23%	GO:0046330-IEA;GO:0007219-IEA;GO:0005737-IEA;GO:0005615-IBA;GO:0005615-IEA;GO:0005109-IBA;GO:0045165-IBA;GO:0016020-IEA;GO:0072498-IEA;GO:0016021-IEA;GO:0010628-IEA;GO:0016055-IBA;GO:0016055-IEA;GO:0030216-IEA;GO:0043616-IEA;GO:0030182-IBA;GO:0090403-IEA;GO:0014068-IEA;GO:0007275-IEA;GO:1902036-IEA;GO:0090399-IEA;GO:0060548-IEA;GO:0060218-IEA;GO:0005102-IEA;GO:0005576-IEA;GO:0002244-IEA	positive regulation of JNK cascade-IEA;Notch signaling pathway-IEA;cytoplasm-IEA;extracellular space-IBA;extracellular space-IEA;frizzled binding-IBA;cell fate commitment-IBA;membrane-IEA;embryonic skeletal joint development-IEA;integral component of membrane-IEA;positive regulation of gene expression-IEA;Wnt signaling pathway-IBA;Wnt signaling pathway-IEA;keratinocyte differentiation-IEA;keratin…	Biological Process-IEA;Biological Process-IEA;Cellular Component-IEA;Cellular Component-IBA;Cellular Component-IEA;Molecular Function-IBA;Biological Process-IBA;Cellular Component-IEA;Biological Process-IEA;Cellular Component-IEA;Biological Process-IEA;Biological Process-IBA;Biological Process-IEA;Biological Process-IEA;Biological Process-IEA;Biological Process-IBA;Biological Process-IEA;Biologic…	7	GO:0005109;GO:0005615;GO:0016055;GO:0030182;GO:0045165;GO:0048513;GO:0048518	frizzled binding;extracellular space;Wnt signaling pathway;neuron differentiation;cell fate commitment;animal organ development;positive regulation of biological process	Molecular Function;Cellular Component;Biological Process;Biological Process;Biological Process;Biological Process;Biological Process			IPR005817	FAMILY	Wnt	PF00110 (PFAM)	GO:0007275/GO:0016055/GO:0005576/GO:0005102	multicellular organism development/Wnt signaling pathway/extracellular region/signaling receptor binding	Biological Process/Biological Process/Cellular Component/Molecular Function
XLOC_012799	Protein ELYS {ECO:0000313|EMBL:OWF41087.1}; [	5191	7.3E-192	52.16%	GO:0003700-IEA;GO:0005737-IEA;GO:0048565-IEA;GO:0016020-IEA;GO:0016021-IEA;GO:0016363-IEA;GO:0032465-IEA;GO:0031965-IEA;GO:0034399-IBA;GO:0006355-IEA;GO:0051292-IBA;GO:0051292-IEA;GO:0000777-IEA;GO:0005643-IEA;GO:0031080-IEA;GO:0000785-IEA;GO:0005634-IEA	DNA-binding transcription factor activity-IEA;cytoplasm-IEA;digestive tract development-IEA;membrane-IEA;integral component of membrane-IEA;nuclear matrix-IEA;regulation of cytokinesis-IEA;nuclear membrane-IEA;nuclear periphery-IBA;regulation of transcription, DNA-templated-IEA;nuclear pore complex assembly-IBA;nuclear pore complex assembly-IEA;condensed chromosome kinetochore-IEA;nuclear pore-IE…	Molecular Function-IEA;Cellular Component-IEA;Biological Process-IEA;Cellular Component-IEA;Cellular Component-IEA;Cellular Component-IEA;Biological Process-IEA;Cellular Component-IEA;Cellular Component-IBA;Biological Process-IEA;Biological Process-IBA;Biological Process-IEA;Cellular Component-IEA;Cellular Component-IEA;Cellular Component-IEA;Cellular Component-IEA;Cellular Component-IEA	1	GO:0044428	nuclear part	Cellular Component			IPR025151	DOMAIN	ELYS-like domain	PF13934 (PFAM)
XLOC_003204	Tyrosine-protein kinase {ECO:0000256|PIRNR:PIRNR000636, ECO:0000256|RuleBase:RU362096};EC	4351	8.7E-84	44.65%	GO:0045087-IBA;GO:0005509-IEA;GO:0031234-IBA;GO:0010811-IEA;GO:0035556-IEA;GO:0018108-IEA;GO:0007169-IBA;GO:0005102-IBA;GO:0005102-IEA;GO:0006954-IBA;GO:0030218-IBA;GO:0033209-IEA;GO:0070671-IEA;GO:0019221-IBA;GO:0019221-IEA;GO:0034612-IEA;GO:0050727-IEA;GO:0016310-IEA;GO:0016477-IBA;GO:0019901-IEA;GO:0060396-IEA;GO:0042981-IBA;GO:0005634-IEA;GO:0004713-IEA;GO:0042393-IEA;GO:0005925-IEA;GO:000471…	innate immune response-IBA;calcium ion binding-IEA;extrinsic component of cytoplasmic side of plasma membrane-IBA;positive regulation of cell-substrate adhesion-IEA;intracellular signal transduction-IEA;peptidyl-tyrosine phosphorylation-IEA;transmembrane receptor protein tyrosine kinase signaling pathway-IBA;signaling receptor binding-IBA;signaling receptor binding-IEA;inflammatory response-IBA;e…	Biological Process-IBA;Molecular Function-IEA;Cellular Component-IBA;Biological Process-IEA;Biological Process-IEA;Biological Process-IEA;Biological Process-IBA;Molecular Function-IBA;Molecular Function-IEA;Biological Process-IBA;Biological Process-IBA;Biological Process-IEA;Biological Process-IEA;Biological Process-IBA;Biological Process-IEA;Biological Process-IEA;Biological Process-IEA;Biologic…	7	GO:0004672;GO:0005515;GO:0005524;GO:0005856;GO:0007166;GO:0010033;GO:0018108	protein kinase activity;protein binding;ATP binding;cytoskeleton;cell surface receptor signaling pathway;response to organic substance;peptidyl-tyrosine phosphorylation	Molecular Function;Molecular Function;Molecular Function;Cellular Component;Biological Process;Biological Process;Biological Process			IPR001245;IPR000719;IPR000299;IPR000719	DOMAIN;DOMAIN;DOMAIN;DOMAIN	Serine-threonine/tyrosine-protein kinase, catalytic domain;Protein kinase domain;FERM domain;Protein kinase domain	PF07714 (PFAM);PS50011 (PROSITE_PROFILES);PS50057 (PROSITE_PROFILES);PS50011 (PROSITE_PROFILES)	GO:0004672/GO:0006468;GO:0005524/GO:0004672/GO:0006468;GO:0005856;GO:0005524/GO:0004672/GO:0006468	protein kinase activity/protein phosphorylation;ATP binding/protein kinase activity/protein phosphorylation;cytoskeleton;ATP binding/protein kinase activity/protein phosphorylation	Molecular Function/Biological Process;Molecular Function/Molecular Function/Biological Process;Cellular Component;Molecular Function/Molecular Function/Biological Process
XLOC_061009	Unplaced genomic scaffold PAXINscaffold_31, whole genome shotgun sequence {ECO:0000313|EMBL:KIJ13355.1};Flags: Fragment; [	717	1.4E-44	60.73%	GO:0007219-IEA;GO:0050793-IEA;GO:0016020-IEA;GO:0016021-IEA;GO:0043531-IEA;GO:0030154-IEA	Notch signaling pathway-IEA;regulation of developmental process-IEA;membrane-IEA;integral component of membrane-IEA;ADP binding-IEA;cell differentiation-IEA	Biological Process-IEA;Biological Process-IEA;Cellular Component-IEA;Cellular Component-IEA;Molecular Function-IEA;Biological Process-IEA	1	GO:0005515	protein binding	Molecular Function			IPR020683;IPR002110;IPR002110;IPR002110;IPR020683;IPR002110;IPR002110;IPR002110	DOMAIN;REPEAT;REPEAT;REPEAT;DOMAIN;REPEAT;REPEAT;REPEAT	Ankyrin repeat-containing domain;Ankyrin repeat;Ankyrin repeat;Ankyrin repeat;Ankyrin repeat-containing domain;Ankyrin repeat;Ankyrin repeat;Ankyrin repeat	PF12796 (PFAM);PS50088 (PROSITE_PROFILES);PS50088 (PROSITE_PROFILES);PS50088 (PROSITE_PROFILES);PS50297 (PROSITE_PROFILES);PS50088 (PROSITE_PROFILES);PS50088 (PROSITE_PROFILES);PS50088 (PROSITE_PROFILES)	;GO:0005515;GO:0005515;GO:0005515;;GO:0005515;GO:0005515;GO:0005515	;protein binding;protein binding;protein binding;;protein binding;protein binding;protein binding	;Molecular Function;Molecular Function;Molecular Function;;Molecular Function;Molecular Function;Molecular Function
XLOC_067171	Phosphatidylinositol-binding clathrin assembly protein LAP {ECO:0000313|EMBL:OWF40754.1}; [	1741	1.9E-198	72.33%	GO:0048268-IEA;GO:0048268-IDA;GO:0048488-IMP;GO:0030276-IEA;GO:0007269-IMP;GO:0045202-IEA;GO:0030136-IEA;GO:0005543-IEA;GO:0098793-IEA;GO:0005545-IEA	clathrin coat assembly-IEA;clathrin coat assembly-IDA;synaptic vesicle endocytosis-IMP;clathrin binding-IEA;neurotransmitter secretion-IMP;synapse-IEA;clathrin-coated vesicle-IEA;phospholipid binding-IEA;presynapse-IEA;1-phosphatidylinositol binding-IEA	Biological Process-IEA;Biological Process-IDA;Biological Process-IMP;Molecular Function-IEA;Biological Process-IMP;Cellular Component-IEA;Cellular Component-IEA;Molecular Function-IEA;Cellular Component-IEA;Molecular Function-IEA	7	GO:0005545;GO:0007269;GO:0030136;GO:0030276;GO:0045202;GO:0048268;GO:0048488	1-phosphatidylinositol binding;neurotransmitter secretion;clathrin-coated vesicle;clathrin binding;synapse;clathrin coat assembly;synaptic vesicle endocytosis	Molecular Function;Biological Process;Cellular Component;Molecular Function;Cellular Component;Biological Process;Biological Process			IPR011417;IPR013809	DOMAIN;DOMAIN	AP180 N-terminal homology (ANTH) domain;ENTH domain	PF07651 (PFAM);PS50942 (PROSITE_PROFILES)	GO:0005543;	phospholipid binding;	Molecular Function;
XLOC_014954	telomere length and silencing protein 1 homolog {ECO:0000313|RefSeq:XP_013384612.1}; [	698	4.1E-70	77.49%	GO:0005829-IEA;GO:0005654-IEA	cytosol-IEA;nucleoplasm-IEA	Cellular Component-IEA;Cellular Component-IEA	1	GO:0044424	intracellular part	Cellular Component			IPR010756	FAMILY	Telomere length and silencing protein 1	PF07052 (PFAM)
XLOC_041492	ZipA {ECO:0000313|EMBL:AAB70839.1};Flags: Fragment; [	1385	8.0E-13	49.48%	GO:0044295-IEA;GO:0016020-IEA;GO:0016780-IEA;GO:0016021-IEA;GO:0016740-IEA;GO:0030424-IEA;GO:0016887-IBA;GO:0008150-ND;GO:0035371-IEA;GO:0008017-IEA;GO:0008654-IEA;GO:0045169-IEA;GO:0007349-IEA;GO:0000776-IEA;GO:0005524-IEA;GO:0003777-IBA;GO:0003777-IEA;GO:0000166-IEA;GO:0003779-IEA;GO:0051010-IEA;GO:0070854-IEA;GO:0016874-IEA;GO:0016459-IEA;GO:0005575-ND;GO:0005794-IEA;GO:0005871-IBA;GO:0003674-…	axonal growth cone-IEA;membrane-IEA;phosphotransferase activity, for other substituted phosphate groups-IEA;integral component of membrane-IEA;transferase activity-IEA;axon-IEA;ATPase activity-IBA;biological_process-ND;microtubule plus-end-IEA;microtubule binding-IEA;phospholipid biosynthetic process-IEA;fusome-IEA;cellularization-IEA;kinetochore-IEA;ATP binding-IEA;microtubule motor activity-IBA…	Cellular Component-IEA;Cellular Component-IEA;Molecular Function-IEA;Cellular Component-IEA;Molecular Function-IEA;Cellular Component-IEA;Molecular Function-IBA;Biological Process-ND;Cellular Component-IEA;Molecular Function-IEA;Biological Process-IEA;Cellular Component-IEA;Biological Process-IEA;Cellular Component-IEA;Molecular Function-IEA;Molecular Function-IBA;Molecular Function-IEA;Molecular…	5	GO:0003824;GO:0005488;GO:0015630;GO:0032991;GO:0044430	catalytic activity;binding;microtubule cytoskeleton;protein-containing complex;cytoskeletal part	Molecular Function;Molecular Function;Cellular Component;Cellular Component;Cellular Component
XLOC_057835	Spermatogenesis-associated protein 13 {ECO:0000313|EMBL:EKC41223.1}; [	5913	3.2E-70	51.60%	GO:0035023-IEA;GO:0005085-IEA;GO:0005089-IEA;GO:0035556-IEA;GO:0005622-IEA	regulation of Rho protein signal transduction-IEA;guanyl-nucleotide exchange factor activity-IEA;Rho guanyl-nucleotide exchange factor activity-IEA;intracellular signal transduction-IEA;intracellular-IEA	Biological Process-IEA;Molecular Function-IEA;Molecular Function-IEA;Biological Process-IEA;Cellular Component-IEA	2	GO:0005089;GO:0035023	Rho guanyl-nucleotide exchange factor activity;regulation of Rho protein signal transduction	Molecular Function;Biological Process			IPR001452;IPR000219;IPR001849;IPR000219;IPR001849;IPR001452	DOMAIN;DOMAIN;DOMAIN;DOMAIN;DOMAIN;DOMAIN	SH3 domain;Dbl homology (DH) domain;Pleckstrin homology domain;Dbl homology (DH) domain;Pleckstrin homology domain;SH3 domain	PF14604 (PFAM);PF00621 (PFAM);PF00169 (PFAM);PS50010 (PROSITE_PROFILES);PS50003 (PROSITE_PROFILES);PS50002 (PROSITE_PROFILES)	GO:0005515;GO:0035023/GO:0005089;;GO:0035023/GO:0005089;;GO:0005515	protein binding;regulation of Rho protein signal transduction/Rho guanyl-nucleotide exchange factor activity;;regulation of Rho protein signal transduction/Rho guanyl-nucleotide exchange factor activity;;protein binding	Molecular Function;Biological Process/Molecular Function;;Biological Process/Molecular Function;;Molecular Function
XLOC_028859	E3 ubiquitin-protein ligase TTC3 {ECO:0000313|EMBL:OWF40060.1}; [	2563	1.4E-102	45.41%	GO:0000166-IEA;GO:0005829-IEA;GO:0016020-IEA;GO:0016021-IEA;GO:0016874-IEA;GO:0016567-IEA;GO:0016887-IEA;GO:0070936-IEA;GO:0005730-IEA;GO:0004842-IBA;GO:0004842-IEA;GO:0006511-IBA;GO:0006511-IEA;GO:0005524-IEA;GO:0005634-IBA;GO:0005634-IEA	nucleotide binding-IEA;cytosol-IEA;membrane-IEA;integral component of membrane-IEA;ligase activity-IEA;protein ubiquitination-IEA;ATPase activity-IEA;protein K48-linked ubiquitination-IEA;nucleolus-IEA;ubiquitin-protein transferase activity-IBA;ubiquitin-protein transferase activity-IEA;ubiquitin-dependent protein catabolic process-IBA;ubiquitin-dependent protein catabolic process-IEA;ATP binding…	Molecular Function-IEA;Cellular Component-IEA;Cellular Component-IEA;Cellular Component-IEA;Molecular Function-IEA;Biological Process-IEA;Molecular Function-IEA;Biological Process-IEA;Cellular Component-IEA;Molecular Function-IBA;Molecular Function-IEA;Biological Process-IBA;Biological Process-IEA;Molecular Function-IEA;Cellular Component-IBA;Cellular Component-IEA	2	GO:0003824;GO:0005515	catalytic activity;protein binding	Molecular Function;Molecular Function			IPR019734;IPR019734;IPR013026;IPR013026;IPR019734;IPR019734	REPEAT;REPEAT;DOMAIN;DOMAIN;REPEAT;REPEAT	Tetratricopeptide repeat;Tetratricopeptide repeat;Tetratricopeptide repeat-containing domain;Tetratricopeptide repeat-containing domain;Tetratricopeptide repeat;Tetratricopeptide repeat	PS50005 (PROSITE_PROFILES);PS50005 (PROSITE_PROFILES);PS50293 (PROSITE_PROFILES);PS50293 (PROSITE_PROFILES);PS50005 (PROSITE_PROFILES);PS50005 (PROSITE_PROFILES)	GO:0005515;GO:0005515;GO:0005515;GO:0005515;GO:0005515;GO:0005515	protein binding;protein binding;protein binding;protein binding;protein binding;protein binding	Molecular Function;Molecular Function;Molecular Function;Molecular Function;Molecular Function;Molecular Function
XLOC_060418	Thyroid adenoma-associated protein-like {ECO:0000313|EMBL:OWF53756.1}; [	5202	1.6E-130	42.60%	GO:0016020-IEA;GO:0016021-IEA	membrane-IEA;integral component of membrane-IEA	Cellular Component-IEA;Cellular Component-IEA							IPR019442	DOMAIN	Domain of unknown function DUF2428, death-receptor-like	PF10350 (PFAM)
XLOC_037770	actin cytoskeleton-regulatory complex protein pan1 isoform X3 {ECO:0000313|RefSeq:XP_013394902.1}; [	2076	2.7E-37	50.03%	GO:0035591-IEA;GO:0009967-IEA	signaling adaptor activity-IEA;positive regulation of signal transduction-IEA	Molecular Function-IEA;Biological Process-IEA							IPR001849;IPR000980;IPR000980;IPR001849	DOMAIN;DOMAIN;DOMAIN;DOMAIN	Pleckstrin homology domain;SH2 domain;SH2 domain;Pleckstrin homology domain	PF00169 (PFAM);PF00017 (PFAM);PS50001 (PROSITE_PROFILES);PS50003 (PROSITE_PROFILES)	;;;	;;;	;;;
XLOC_007797	Organic cation transporter protein {ECO:0000313|EMBL:EKC28526.1}; [	1349	2.0E-109	60.81%	GO:0055085-IEA;GO:0005506-IEA;GO:0016705-IEA;GO:0016020-IEA;GO:0016021-IEA;GO:0020037-IEA;GO:0055114-IEA;GO:0022857-IEA;GO:0005215-IEA	transmembrane transport-IEA;iron ion binding-IEA;oxidoreductase activity, acting on paired donors, with incorporation or reduction of molecular oxygen-IEA;membrane-IEA;integral component of membrane-IEA;heme binding-IEA;oxidation-reduction process-IEA;transmembrane transporter activity-IEA;transporter activity-IEA	Biological Process-IEA;Molecular Function-IEA;Molecular Function-IEA;Cellular Component-IEA;Cellular Component-IEA;Molecular Function-IEA;Biological Process-IEA;Molecular Function-IEA;Molecular Function-IEA	4	GO:0005488;GO:0016021;GO:0022857;GO:0055085	binding;integral component of membrane;transmembrane transporter activity;transmembrane transport	Molecular Function;Cellular Component;Molecular Function;Biological Process			IPR005828;IPR020846	FAMILY;DOMAIN	Major facilitator, sugar transporter-like;Major facilitator superfamily domain	PF00083 (PFAM);PS50850 (PROSITE_PROFILES)	GO:0055085/GO:0022857/GO:0016021;	transmembrane transport/transmembrane transporter activity/integral component of membrane;	Biological Process/Molecular Function/Cellular Component;
XLOC_028047	Protein Wnt {ECO:0000256|RuleBase:RU003500}; [	3934	5.9E-165	78.95%	GO:0030182-IBA;GO:0005615-IBA;GO:0005109-IBA;GO:0007275-IEA;GO:0016020-IEA;GO:0045165-IBA;GO:0016021-IEA;GO:0016055-IBA;GO:0016055-IEA;GO:0005102-IEA;GO:0005576-IEA	neuron differentiation-IBA;extracellular space-IBA;frizzled binding-IBA;multicellular organism development-IEA;membrane-IEA;cell fate commitment-IBA;integral component of membrane-IEA;Wnt signaling pathway-IBA;Wnt signaling pathway-IEA;signaling receptor binding-IEA;extracellular region-IEA	Biological Process-IBA;Cellular Component-IBA;Molecular Function-IBA;Biological Process-IEA;Cellular Component-IEA;Biological Process-IBA;Cellular Component-IEA;Biological Process-IBA;Biological Process-IEA;Molecular Function-IEA;Cellular Component-IEA	6	GO:0005109;GO:0005615;GO:0016021;GO:0016055;GO:0030182;GO:0045165	frizzled binding;extracellular space;integral component of membrane;Wnt signaling pathway;neuron differentiation;cell fate commitment	Molecular Function;Cellular Component;Cellular Component;Biological Process;Biological Process;Biological Process			IPR005817	FAMILY	Wnt	PF00110 (PFAM)	GO:0007275/GO:0016055/GO:0005576/GO:0005102	multicellular organism development/Wnt signaling pathway/extracellular region/signaling receptor binding	Biological Process/Biological Process/Cellular Component/Molecular Function
XLOC_004342	Putative helicase with zinc finger domain {ECO:0000313|EMBL:EKC28212.1}; [	5427	5.9E-258	62.68%	GO:0046872-IEA;GO:0004386-IEA;GO:0003676-IEA	metal ion binding-IEA;helicase activity-IEA;nucleic acid binding-IEA	Molecular Function-IEA;Molecular Function-IEA;Molecular Function-IEA	3	GO:0003676;GO:0004386;GO:0046872	nucleic acid binding;helicase activity;metal ion binding	Molecular Function;Molecular Function;Molecular Function	EC:3.6.1.15	Nucleoside-triphosphate phosphatase	noIPR;IPR000571;IPR000571;IPR000571	;DOMAIN;DOMAIN;DOMAIN	;Zinc finger, CCCH-type;Zinc finger, CCCH-type;Zinc finger, CCCH-type	PF13087 (PFAM);PF00642 (PFAM);PF13086 (PFAM);PS50103 (PROSITE_PROFILES)	;GO:0046872;GO:0046872;GO:0046872	;metal ion binding;metal ion binding;metal ion binding	;Molecular Function;Molecular Function;Molecular Function
XLOC_041958	Caspase8-2 {ECO:0000313|EMBL:AKP95634.1}; [	2211	8.9E-105	56.27%	GO:0097200-IBA;GO:0097199-IEA;GO:0005737-IBA;GO:0000077-IEA;GO:0006508-IEA;GO:0006915-IEA;GO:0016020-IEA;GO:0016021-IEA;GO:0016787-IEA;GO:0008233-IEA;GO:0007165-IEA;GO:0097190-IEA;GO:0042981-IEA;GO:0004197-IEA;GO:0097194-IBA;GO:0008234-IEA	cysteine-type endopeptidase activity involved in execution phase of apoptosis-IBA;cysteine-type endopeptidase activity involved in apoptotic signaling pathway-IEA;cytoplasm-IBA;DNA damage checkpoint-IEA;proteolysis-IEA;apoptotic process-IEA;membrane-IEA;integral component of membrane-IEA;hydrolase activity-IEA;peptidase activity-IEA;signal transduction-IEA;apoptotic signaling pathway-IEA;regulati…	Molecular Function-IBA;Molecular Function-IEA;Cellular Component-IBA;Biological Process-IEA;Biological Process-IEA;Biological Process-IEA;Cellular Component-IEA;Cellular Component-IEA;Molecular Function-IEA;Molecular Function-IEA;Biological Process-IEA;Biological Process-IEA;Biological Process-IEA;Molecular Function-IEA;Biological Process-IBA;Molecular Function-IEA	4	GO:0004197;GO:0005515;GO:0006508;GO:0042981	cysteine-type endopeptidase activity;protein binding;proteolysis;regulation of apoptotic process	Molecular Function;Molecular Function;Biological Process;Biological Process	EC:3.4.22	Acting on peptide bonds (peptidases)	IPR001875;IPR001875;IPR001875;IPR001309;IPR001875	DOMAIN;DOMAIN;DOMAIN;DOMAIN;DOMAIN	Death effector domain;Death effector domain;Death effector domain;Peptidase C14, p20 domain;Death effector domain	PF01335 (PFAM);PF00656 (PFAM);PS50168 (PROSITE_PROFILES);PS50208 (PROSITE_PROFILES);PS50168 (PROSITE_PROFILES)	GO:0005515/GO:0042981;GO:0005515/GO:0042981;GO:0005515/GO:0042981;GO:0006508/GO:0004197;GO:0005515/GO:0042981	protein binding/regulation of apoptotic process;protein binding/regulation of apoptotic process;protein binding/regulation of apoptotic process;proteolysis/cysteine-type endopeptidase activity;protein binding/regulation of apoptotic process	Molecular Function/Biological Process;Molecular Function/Biological Process;Molecular Function/Biological Process;Biological Process/Molecular Function;Molecular Function/Biological Process
XLOC_060072	Glypican-6 {ECO:0000313|EMBL:OWF36477.1}; [	5827	1.3E-177	63.69%	GO:0062023-IEA;GO:0016020-IEA;GO:0016477-IEA;GO:0031225-IEA;GO:0046658-IEA;GO:0009966-IEA;GO:0005886-IEA	collagen-containing extracellular matrix-IEA;membrane-IEA;cell migration-IEA;anchored component of membrane-IEA;anchored component of plasma membrane-IEA;regulation of signal transduction-IEA;plasma membrane-IEA	Cellular Component-IEA;Cellular Component-IEA;Biological Process-IEA;Cellular Component-IEA;Cellular Component-IEA;Biological Process-IEA;Cellular Component-IEA	3	GO:0009966;GO:0046658;GO:0062023	regulation of signal transduction;anchored component of plasma membrane;collagen-containing extracellular matrix	Biological Process;Cellular Component;Cellular Component			IPR001863	FAMILY	Glypican	PF01153 (PFAM)	GO:0009966/GO:0005578/GO:0046658	regulation of signal transduction/extracellular matrix/anchored component of plasma membrane	Biological Process/Cellular Component/Cellular Component
XLOC_065444	Uncharacterized protein {ECO:0000313|EMBL:OWF41296.1}; [	1319	2.3E-54	52.09%	GO:0007165-IEA;GO:0033554-IEA;GO:0005741-IEA	signal transduction-IEA;cellular response to stress-IEA;mitochondrial outer membrane-IEA	Biological Process-IEA;Biological Process-IEA;Cellular Component-IEA							IPR031981	DOMAIN	Mitochondria-eating protein, C-terminal domain	PF16026 (PFAM)
XLOC_006328	Uncharacterized protein {ECO:0000313|EMBL:EKC34153.1}; [	1444	2.3E-42	65.05%	GO:0008270-IEA;GO:0033554-IEA;GO:0005741-IEA;GO:0005622-IEA	zinc ion binding-IEA;cellular response to stress-IEA;mitochondrial outer membrane-IEA;intracellular-IEA	Molecular Function-IEA;Biological Process-IEA;Cellular Component-IEA;Cellular Component-IEA	2	GO:0005741;GO:0033554	mitochondrial outer membrane;cellular response to stress	Cellular Component;Biological Process			IPR031981	DOMAIN	Mitochondria-eating protein, C-terminal domain	PF16026 (PFAM)
XLOC_035679	---NA---	499
XLOC_037098	Afadin {ECO:0000313|EMBL:OWF42952.1}; [	2146	1.7E-103	57.69%
XLOC_046261	Heterogeneous nuclear ribonucleoprotein 27C {ECO:0000313|EMBL:EKC41770.1}; [	4786	6.2E-74	72.94%	GO:0003723-IEA;GO:0003676-IEA	RNA binding-IEA;nucleic acid binding-IEA	Molecular Function-IEA;Molecular Function-IEA	1	GO:0003723	RNA binding	Molecular Function			IPR000504;IPR000504;IPR000504	DOMAIN;DOMAIN;DOMAIN	RNA recognition motif domain;RNA recognition motif domain;RNA recognition motif domain	PF00076 (PFAM);PS50102 (PROSITE_PROFILES);PS50102 (PROSITE_PROFILES)	GO:0003676;GO:0003676;GO:0003676	nucleic acid binding;nucleic acid binding;nucleic acid binding	Molecular Function;Molecular Function;Molecular Function
XLOC_062207	Low-density lipoprotein receptor-related protein 6 {ECO:0000313|EMBL:EKC33666.1}; [	1790	1.7E-96	47.07%	GO:0016020-IEA;GO:0044332-IBA;GO:0006508-IEA;GO:0016021-IEA;GO:0060070-IBA;GO:0017147-IBA;GO:0016787-IEA;GO:0042813-IBA;GO:0008233-IEA;GO:0008236-IEA;GO:0004252-IEA;GO:0043235-IBA;GO:0005576-IEA;GO:0005886-IBA	membrane-IEA;Wnt signaling pathway involved in dorsal/ventral axis specification-IBA;proteolysis-IEA;integral component of membrane-IEA;canonical Wnt signaling pathway-IBA;Wnt-protein binding-IBA;hydrolase activity-IEA;Wnt-activated receptor activity-IBA;peptidase activity-IEA;serine-type peptidase activity-IEA;serine-type endopeptidase activity-IEA;receptor complex-IBA;extracellular region-IEA;p…	Cellular Component-IEA;Biological Process-IBA;Biological Process-IEA;Cellular Component-IEA;Biological Process-IBA;Molecular Function-IBA;Molecular Function-IEA;Molecular Function-IBA;Molecular Function-IEA;Molecular Function-IEA;Molecular Function-IEA;Cellular Component-IBA;Cellular Component-IEA;Cellular Component-IBA							IPR000033;IPR000033;IPR000033;IPR000033;IPR000033	REPEAT;REPEAT;REPEAT;REPEAT;REPEAT	LDLR class B repeat;LDLR class B repeat;LDLR class B repeat;LDLR class B repeat;LDLR class B repeat	PS51120 (PROSITE_PROFILES);PS51120 (PROSITE_PROFILES);PS51120 (PROSITE_PROFILES);PS51120 (PROSITE_PROFILES);PS51120 (PROSITE_PROFILES)	;;;;	;;;;	;;;;
XLOC_020573	DNA-directed RNA polymerase {ECO:0000256|RuleBase:RU003805};EC	2946	5.8E-189	64.78%	GO:0003677-IEA;GO:0016779-IEA;GO:0003899-IEA;GO:0006351-IEA;GO:0016740-IEA	DNA binding-IEA;nucleotidyltransferase activity-IEA;DNA-directed 5'-3' RNA polymerase activity-IEA;transcription, DNA-templated-IEA;transferase activity-IEA	Molecular Function-IEA;Molecular Function-IEA;Molecular Function-IEA;Biological Process-IEA;Molecular Function-IEA	3	GO:0003677;GO:0003899;GO:0006351	DNA binding;DNA-directed 5'-3' RNA polymerase activity;transcription, DNA-templated	Molecular Function;Molecular Function;Biological Process			IPR029262;IPR002092	DOMAIN;FAMILY	DNA-directed RNA polymerase, N-terminal;DNA-directed RNA polymerase, phage-type	PF14700 (PFAM);PF00940 (PFAM)	;GO:0003677/GO:0003899/GO:0006351	;DNA binding/DNA-directed 5'-3' RNA polymerase activity/transcription, DNA-templated	;Molecular Function/Molecular Function/Biological Process
XLOC_023255	Apolipophorin {ECO:0000313|EMBL:OWF36752.1}; [	1572	9.9E-34	44.71%	GO:0006869-IEA;GO:0000145-IEA;GO:0005319-IEA;GO:0006887-IEA	lipid transport-IEA;exocyst-IEA;lipid transporter activity-IEA;exocytosis-IEA	Biological Process-IEA;Cellular Component-IEA;Molecular Function-IEA;Biological Process-IEA							IPR001846;IPR001846	DOMAIN;DOMAIN	von Willebrand factor, type D domain;von Willebrand factor, type D domain	PF00094 (PFAM);PS51233 (PROSITE_PROFILES)	;	;	;
XLOC_034913	Nicastrin {ECO:0000313|EMBL:OWF51498.1}; [	2341	7.4E-184	55.45%	GO:0007220-IBA;GO:0016020-IEA;GO:0016021-IEA;GO:0004175-IBA;GO:0016485-IBA;GO:0016485-IEA;GO:0005887-IBA	Notch receptor processing-IBA;membrane-IEA;integral component of membrane-IEA;endopeptidase activity-IBA;protein processing-IBA;protein processing-IEA;integral component of plasma membrane-IBA	Biological Process-IBA;Cellular Component-IEA;Cellular Component-IEA;Molecular Function-IBA;Biological Process-IBA;Biological Process-IEA;Cellular Component-IBA	2	GO:0016021;GO:0016485	integral component of membrane;protein processing	Cellular Component;Biological Process			IPR008710	FAMILY	Nicastrin	PF05450 (PFAM)	GO:0016021/GO:0016485	integral component of membrane/protein processing	Cellular Component/Biological Process
XLOC_034348	La-related protein 4B {ECO:0000313|EMBL:OWF51571.1}; [	614	1.6E-23	50.23%	GO:0003723-IEA;GO:0003676-IEA	RNA binding-IEA;nucleic acid binding-IEA	Molecular Function-IEA;Molecular Function-IEA
XLOC_038852	Ubiquitin-conjugating enzyme E2 {ECO:0000313|EMBL:OWF42140.1}; [	3571	5.0E-257	49.92%	GO:0003677-IEA;GO:0005737-IBA;GO:0046872-IEA;GO:0006915-IEA;GO:0004839-IBA;GO:0032465-IEA;GO:0016567-IEA;GO:0003682-IEA;GO:0006464-IEA;GO:0008641-IEA;GO:0004842-IBA;GO:0004842-IEA;GO:0009966-IBA;GO:0006511-IBA;GO:0005524-IEA;GO:0005634-IEA;GO:0006974-IBA	DNA binding-IEA;cytoplasm-IBA;metal ion binding-IEA;apoptotic process-IEA;ubiquitin activating enzyme activity-IBA;regulation of cytokinesis-IEA;protein ubiquitination-IEA;chromatin binding-IEA;cellular protein modification process-IEA;ubiquitin-like modifier activating enzyme activity-IEA;ubiquitin-protein transferase activity-IBA;ubiquitin-protein transferase activity-IEA;regulation of signal t…	Molecular Function-IEA;Cellular Component-IBA;Molecular Function-IEA;Biological Process-IEA;Molecular Function-IBA;Biological Process-IEA;Biological Process-IEA;Molecular Function-IEA;Biological Process-IEA;Molecular Function-IEA;Molecular Function-IBA;Molecular Function-IEA;Biological Process-IBA;Biological Process-IBA;Molecular Function-IEA;Cellular Component-IEA;Biological Process-IBA	4	GO:0003682;GO:0003824;GO:0005524;GO:0009987	chromatin binding;catalytic activity;ATP binding;cellular process	Molecular Function;Molecular Function;Molecular Function;Biological Process			IPR000608;IPR000608	DOMAIN;DOMAIN	Ubiquitin-conjugating enzyme E2;Ubiquitin-conjugating enzyme E2	PF00179 (PFAM);PS50127 (PROSITE_PROFILES)	;	;	;
XLOC_069580	Uncharacterized protein {ECO:0000313|EMBL:EKC41954.1}; [	4252	2.2E-39	74.26%				1	GO:0005515	protein binding	Molecular Function			IPR009533;IPR001452;IPR001452	FAMILY;DOMAIN;DOMAIN	Protein of unknown function DUF1151;SH3 domain;SH3 domain	PF06625 (PFAM);PF07653 (PFAM);PS50002 (PROSITE_PROFILES)	;GO:0005515;GO:0005515	;protein binding;protein binding	;Molecular Function;Molecular Function
XLOC_059551	Annulin {ECO:0000313|EMBL:EKC31609.1}; [	2983	2.3E-84	54.78%	GO:0003810-IEA;GO:0046872-IEA;GO:0008233-IEA;GO:0006508-IEA;GO:0016020-IEA;GO:0016021-IEA;GO:0016740-IEA;GO:0018149-IEA	protein-glutamine gamma-glutamyltransferase activity-IEA;metal ion binding-IEA;peptidase activity-IEA;proteolysis-IEA;membrane-IEA;integral component of membrane-IEA;transferase activity-IEA;peptide cross-linking-IEA	Molecular Function-IEA;Molecular Function-IEA;Molecular Function-IEA;Biological Process-IEA;Cellular Component-IEA;Cellular Component-IEA;Molecular Function-IEA;Biological Process-IEA							IPR002931	DOMAIN	Transglutaminase-like	PF01841 (PFAM)
XLOC_005141	Glucose dehydrogenase [acceptor] {ECO:0000313|EMBL:EKC24821.1}; [	4264	1.1E-70	65.92%	GO:0016614-IEA;GO:0050660-IEA;GO:0016020-IEA;GO:0016021-IEA;GO:0055114-IEA	oxidoreductase activity, acting on CH-OH group of donors-IEA;flavin adenine dinucleotide binding-IEA;membrane-IEA;integral component of membrane-IEA;oxidation-reduction process-IEA	Molecular Function-IEA;Molecular Function-IEA;Cellular Component-IEA;Cellular Component-IEA;Biological Process-IEA	3	GO:0016614;GO:0050660;GO:0055114	oxidoreductase activity, acting on CH-OH group of donors;flavin adenine dinucleotide binding;oxidation-reduction process	Molecular Function;Molecular Function;Biological Process			IPR000172;IPR007867	DOMAIN;DOMAIN	Glucose-methanol-choline oxidoreductase, N-terminal;Glucose-methanol-choline oxidoreductase, C-terminal	PF00732 (PFAM);PF05199 (PFAM)	GO:0016614/GO:0050660/GO:0055114;GO:0016614/GO:0055114	oxidoreductase activity, acting on CH-OH group of donors/flavin adenine dinucleotide binding/oxidation-reduction process;oxidoreductase activity, acting on CH-OH group of donors/oxidation-reduction process	Molecular Function/Molecular Function/Biological Process;Molecular Function/Biological Process
XLOC_043144	Bromodomain-containing protein 8 {ECO:0000313|EMBL:EKC36328.1}; [	2145	3.4E-136	51.69%	GO:0035267-IEA;GO:0016020-IEA;GO:0016021-IEA;GO:0000812-IEA	NuA4 histone acetyltransferase complex-IEA;membrane-IEA;integral component of membrane-IEA;Swr1 complex-IEA	Cellular Component-IEA;Cellular Component-IEA;Cellular Component-IEA;Cellular Component-IEA	1	GO:0005515	protein binding	Molecular Function			IPR001487;IPR001487	DOMAIN;DOMAIN	Bromodomain;Bromodomain	PF00439 (PFAM);PS50014 (PROSITE_PROFILES)	GO:0005515;GO:0005515	protein binding;protein binding	Molecular Function;Molecular Function
XLOC_026526	Thymosin beta-4, Y-chromosomal {ECO:0000313|EMBL:JAJ01953.1}; [	428	1.7E-20	62.46%	GO:0005829-IBA;GO:0007015-IEA;GO:0007399-IBA;GO:0003785-IBA;GO:0003785-IEA	cytosol-IBA;actin filament organization-IEA;nervous system development-IBA;actin monomer binding-IBA;actin monomer binding-IEA	Cellular Component-IBA;Biological Process-IEA;Biological Process-IBA;Molecular Function-IBA;Molecular Function-IEA	2	GO:0003785;GO:0007015	actin monomer binding;actin filament organization	Molecular Function;Biological Process			IPR001152	FAMILY	Beta-thymosin	PF01290 (PFAM)	GO:0007015/GO:0003785	actin filament organization/actin monomer binding	Biological Process/Molecular Function
XLOC_025118	---NA---	967
XLOC_039539	Neuroligin-4, X-linked {ECO:0000313|EMBL:EKC24426.1}; [	2174	4.2E-163	55.01%	GO:0052689-IBA;GO:0097105-IBA;GO:0097104-IBA;GO:0048488-IBA;GO:0016020-IEA;GO:0042043-IBA;GO:0042043-IEA;GO:0016021-IEA;GO:0050804-IBA;GO:0009986-IBA;GO:0007158-IBA;GO:0045202-IBA;GO:0008355-IMP;GO:0005887-IBA;GO:0004104-IEA	carboxylic ester hydrolase activity-IBA;presynaptic membrane assembly-IBA;postsynaptic membrane assembly-IBA;synaptic vesicle endocytosis-IBA;membrane-IEA;neurexin family protein binding-IBA;neurexin family protein binding-IEA;integral component of membrane-IEA;modulation of chemical synaptic transmission-IBA;cell surface-IBA;neuron cell-cell adhesion-IBA;synapse-IBA;olfactory learning-IMP;integr…	Molecular Function-IBA;Biological Process-IBA;Biological Process-IBA;Biological Process-IBA;Cellular Component-IEA;Molecular Function-IBA;Molecular Function-IEA;Cellular Component-IEA;Biological Process-IBA;Cellular Component-IBA;Biological Process-IBA;Cellular Component-IBA;Biological Process-IMP;Cellular Component-IBA;Molecular Function-IEA	2	GO:0016020;GO:0032501	membrane;multicellular organismal process	Cellular Component;Biological Process			IPR002018;IPR002018	DOMAIN;DOMAIN	Carboxylesterase, type B;Carboxylesterase, type B	PF00135 (PFAM);SignalP-noTM (SIGNALP_EUK)	;	;	;
XLOC_000211	Acid ceramidase {ECO:0000313|EMBL:AFM78305.1}; [	3997	3.9E-161	76.06%	GO:0016757-IEA;GO:0017040-IEA;GO:0006629-IEA;GO:0048668-IEA;GO:0016740-IEA;GO:0005764-IEA;GO:0003950-IEA;GO:0016787-IEA	transferase activity, transferring glycosyl groups-IEA;N-acylsphingosine amidohydrolase activity-IEA;lipid metabolic process-IEA;collateral sprouting-IEA;transferase activity-IEA;lysosome-IEA;NAD+ ADP-ribosyltransferase activity-IEA;hydrolase activity-IEA	Molecular Function-IEA;Molecular Function-IEA;Biological Process-IEA;Biological Process-IEA;Molecular Function-IEA;Cellular Component-IEA;Molecular Function-IEA;Molecular Function-IEA	4	GO:0003950;GO:0005764;GO:0006629;GO:0016787	NAD+ ADP-ribosyltransferase activity;lysosome;lipid metabolic process;hydrolase activity	Molecular Function;Cellular Component;Biological Process;Molecular Function	EC:2.4.2.30	NAD(+) ADP-ribosyltransferase	IPR029132;IPR029130;IPR029130	DOMAIN;DOMAIN;DOMAIN	Choloylglycine hydrolase/NAAA C-terminal;Acid ceramidase, N-terminal;Acid ceramidase, N-terminal	PF02275 (PFAM);PF15508 (PFAM);SignalP-noTM (SIGNALP_EUK)	;;	;;	;;
XLOC_031113	RuvB-like helicase {ECO:0000256|RuleBase:RU363048};EC	587	3.2E-81	86.40%	GO:0032508-IEA;GO:0090090-IEA;GO:0043141-IEA;GO:0000492-IBA;GO:0005829-IEA;GO:0071733-IEA;GO:0071899-IEA;GO:0034644-IEA;GO:0016787-IEA;GO:0071339-IEA;GO:0016887-IEA;GO:0031490-IEA;GO:0043968-IEA;GO:0043967-IEA;GO:0006351-IEA;GO:0008013-IEA;GO:0031011-IBA;GO:0031011-IEA;GO:0000979-IEA;GO:0006355-IEA;GO:0000812-IBA;GO:0000812-IEA;GO:0006310-IEA;GO:0006338-IBA;GO:0006338-IEA;GO:0071392-IEA;GO:000552…	DNA duplex unwinding-IEA;negative regulation of canonical Wnt signaling pathway-IEA;ATP-dependent 5'-3' DNA helicase activity-IEA;box C/D snoRNP assembly-IBA;cytosol-IEA;transcriptional activation by promoter-enhancer looping-IEA;negative regulation of estrogen receptor binding-IEA;cellular response to UV-IEA;hydrolase activity-IEA;MLL1 complex-IEA;ATPase activity-IEA;chromatin DNA binding-IEA;hi…	Biological Process-IEA;Biological Process-IEA;Molecular Function-IEA;Biological Process-IBA;Cellular Component-IEA;Biological Process-IEA;Biological Process-IEA;Biological Process-IEA;Molecular Function-IEA;Cellular Component-IEA;Molecular Function-IEA;Molecular Function-IEA;Biological Process-IEA;Biological Process-IEA;Biological Process-IEA;Molecular Function-IEA;Cellular Component-IBA;Cellular…	32	GO:0000492;GO:0000812;GO:0000979;GO:0000980;GO:0003714;GO:0005524;GO:0005719;GO:0005813;GO:0005829;GO:0006281;GO:0006310;GO:0006338;GO:0008013;GO:0017025;GO:0031011;GO:0031490;GO:0032508;GO:0034644;GO:0035066;GO:0035267;GO:0042802;GO:0043141;GO:0043967;GO:0043968;GO:0071169;GO:0071339;GO:0071392;GO:0071733;GO:0071899;GO:0090090;GO:0097255;GO:1903507	box C/D snoRNP assembly;Swr1 complex;RNA polymerase II core promoter sequence-specific DNA binding;RNA polymerase II distal enhancer sequence-specific DNA binding;transcription corepressor activity;ATP binding;nuclear euchromatin;centrosome;cytosol;DNA repair;DNA recombination;chromatin remodeling;beta-catenin binding;TBP-class protein binding;Ino80 complex;chromatin DNA binding;DNA duplex unwind…	Biological Process;Cellular Component;Molecular Function;Molecular Function;Molecular Function;Molecular Function;Cellular Component;Cellular Component;Cellular Component;Biological Process;Biological Process;Biological Process;Molecular Function;Molecular Function;Cellular Component;Molecular Function;Biological Process;Biological Process;Biological Process;Cellular Component;Molecular Function;…	EC:3.6.1.3;EC:3.6.1.15	Adenosinetriphosphatase;Nucleoside-triphosphate phosphatase	IPR010339	DOMAIN	TIP49, C-terminal	PF06068 (PFAM)	GO:0005524/GO:0003678	ATP binding/DNA helicase activity	Molecular Function/Molecular Function
XLOC_050386	Glucoside xylosyltransferase 2 {ECO:0000313|EMBL:JAQ92807.1}; [	1291	6.7E-51	59.12%	GO:0016757-IEA;GO:0016020-IEA;GO:0016021-IEA;GO:0016740-IEA	transferase activity, transferring glycosyl groups-IEA;membrane-IEA;integral component of membrane-IEA;transferase activity-IEA	Molecular Function-IEA;Cellular Component-IEA;Cellular Component-IEA;Molecular Function-IEA	1	GO:0016757	transferase activity, transferring glycosyl groups	Molecular Function			IPR002495	FAMILY	Glycosyl transferase, family 8	PF01501 (PFAM)	GO:0016757	transferase activity, transferring glycosyl groups	Molecular Function
XLOC_066164	Ectonucleoside triphosphate diphosphohydrolase 1 {ECO:0000313|EMBL:EKC33088.1}; [	1966	3.9E-158	58.67%	GO:0009124-IEA;GO:0016020-IEA;GO:0009133-IEA;GO:0016021-IEA;GO:0017110-IEA;GO:0017111-IEA;GO:0016787-IEA	nucleoside monophosphate biosynthetic process-IEA;membrane-IEA;nucleoside diphosphate biosynthetic process-IEA;integral component of membrane-IEA;nucleoside-diphosphatase activity-IEA;nucleoside-triphosphatase activity-IEA;hydrolase activity-IEA	Biological Process-IEA;Cellular Component-IEA;Biological Process-IEA;Cellular Component-IEA;Molecular Function-IEA;Molecular Function-IEA;Molecular Function-IEA	1	GO:0016787	hydrolase activity	Molecular Function			IPR000407	FAMILY	Nucleoside phosphatase GDA1/CD39	PF01150 (PFAM)	GO:0016787	hydrolase activity	Molecular Function
XLOC_006459	Stomatin-like protein 2, mitochondrial {ECO:0000313|EMBL:LAB67895.1}; [	386	6.0E-31	76.86%	GO:0016020-IEA	membrane-IEA	Cellular Component-IEA	1	GO:0016020	membrane	Cellular Component			IPR001107	DOMAIN	Band 7 domain	PF01145 (PFAM)
XLOC_026558	Plasminogen {ECO:0000256|PIRNR:PIRNR001150};EC	1796	7.2E-164	48.84%	GO:0048771-IEA;GO:0046872-IEA;GO:0071674-IEA;GO:0016020-IEA;GO:0005509-IEA;GO:0098978-IEA;GO:0019897-IEA;GO:0035335-IEA;GO:0016787-IEA;GO:0008270-IEA;GO:0008233-IEA;GO:0006470-IEA;GO:0008237-IEA;GO:0008236-IEA;GO:0004252-IEA;GO:0042730-IEA;GO:0099183-IEA;GO:0045445-IEA;GO:0046716-IEA;GO:0004725-IEA;GO:0098685-IEA;GO:0060707-IEA;GO:0006508-IEA;GO:0016791-IEA;GO:0016311-IEA;GO:0019900-IEA;GO:000759…	tissue remodeling-IEA;metal ion binding-IEA;mononuclear cell migration-IEA;membrane-IEA;calcium ion binding-IEA;glutamatergic synapse-IEA;extrinsic component of plasma membrane-IEA;peptidyl-tyrosine dephosphorylation-IEA;hydrolase activity-IEA;zinc ion binding-IEA;peptidase activity-IEA;protein dephosphorylation-IEA;metallopeptidase activity-IEA;serine-type peptidase activity-IEA;serine-type endo…	Biological Process-IEA;Molecular Function-IEA;Biological Process-IEA;Cellular Component-IEA;Molecular Function-IEA;Cellular Component-IEA;Cellular Component-IEA;Biological Process-IEA;Molecular Function-IEA;Molecular Function-IEA;Molecular Function-IEA;Biological Process-IEA;Molecular Function-IEA;Molecular Function-IEA;Molecular Function-IEA;Biological Process-IEA;Biological Process-IEA;Biologic…	5	GO:0005488;GO:0008152;GO:0009987;GO:0016020;GO:0070011	binding;metabolic process;cellular process;membrane;peptidase activity, acting on L-amino acid peptides	Molecular Function;Biological Process;Biological Process;Cellular Component;Molecular Function			IPR000998;IPR000742;IPR000001;IPR000998;IPR000742;IPR000001;IPR000001;IPR000001;IPR000001;IPR000001	DOMAIN;DOMAIN;DOMAIN;DOMAIN;DOMAIN;DOMAIN;DOMAIN;DOMAIN;DOMAIN;DOMAIN	MAM domain;EGF-like domain;Kringle;MAM domain;EGF-like domain;Kringle;Kringle;Kringle;Kringle;Kringle	PF00629 (PFAM);PF00008 (PFAM);PF00051 (PFAM);PS50060 (PROSITE_PROFILES);PS50026 (PROSITE_PROFILES);PS50070 (PROSITE_PROFILES);PS50070 (PROSITE_PROFILES);PS50070 (PROSITE_PROFILES);PS50070 (PROSITE_PROFILES);PS50070 (PROSITE_PROFILES)	GO:0016020;;;GO:0016020;;;;;;	membrane;;;membrane;;;;;;	Cellular Component;;;Cellular Component;;;;;;
XLOC_056068	Uncharacterized protein {ECO:0000313|EMBL:EKC21450.1}; [	595	1.2E-9	52.80%	GO:0016020-IEA;GO:0016021-IEA	membrane-IEA;integral component of membrane-IEA	Cellular Component-IEA;Cellular Component-IEA
XLOC_020845	Uncharacterized protein {ECO:0000313|EMBL:OWF55443.1}; [	2332	1.9E-147	61.40%	GO:0016020-IEA;GO:0016021-IEA	membrane-IEA;integral component of membrane-IEA	Cellular Component-IEA;Cellular Component-IEA							IPR010281	FAMILY	Protein of unknown function DUF885	PF05960 (PFAM)
XLOC_035556	Chromosome 12 open reading frame 56 {ECO:0000313|Ensembl:ENSMLUP00000008783}; [	1689	4.0E-129	58.98%										IPR027878	FAMILY	Protein of unknown function DUF4551	PF15087 (PFAM)
XLOC_066194	Endophilin-A2 {ECO:0000313|EMBL:EKC21172.1}; [	568	5.2E-59	74.61%	GO:0005737-IEA;GO:0016020-IEA;GO:0016021-IEA;GO:0006897-IEA	cytoplasm-IEA;membrane-IEA;integral component of membrane-IEA;endocytosis-IEA	Cellular Component-IEA;Cellular Component-IEA;Cellular Component-IEA;Biological Process-IEA	4	GO:0005515;GO:0005737;GO:0006897;GO:0016020	protein binding;cytoplasm;endocytosis;membrane	Molecular Function;Cellular Component;Biological Process;Cellular Component			IPR004148;IPR004148	DOMAIN;DOMAIN	BAR domain;BAR domain	PF03114 (PFAM);PS51021 (PROSITE_PROFILES)	GO:0005515/GO:0005737;GO:0005515/GO:0005737	protein binding/cytoplasm;protein binding/cytoplasm	Molecular Function/Cellular Component;Molecular Function/Cellular Component
XLOC_016965	FGGY carbohydrate kinase domain-containing protein {ECO:0000313|EMBL:OWF34919.1}; [	2145	2.6E-189	71.05%	GO:0016310-IEA;GO:0016773-IEA;GO:0016301-IEA;GO:0005975-IEA	phosphorylation-IEA;phosphotransferase activity, alcohol group as acceptor-IEA;kinase activity-IEA;carbohydrate metabolic process-IEA	Biological Process-IEA;Molecular Function-IEA;Molecular Function-IEA;Biological Process-IEA	2	GO:0005975;GO:0016773	carbohydrate metabolic process;phosphotransferase activity, alcohol group as acceptor	Biological Process;Molecular Function			IPR018485;IPR018484	DOMAIN;DOMAIN	Carbohydrate kinase, FGGY, C-terminal;Carbohydrate kinase, FGGY, N-terminal	PF02782 (PFAM);PF00370 (PFAM)	GO:0005975/GO:0016773;GO:0005975/GO:0016773	carbohydrate metabolic process/phosphotransferase activity, alcohol group as acceptor;carbohydrate metabolic process/phosphotransferase activity, alcohol group as acceptor	Biological Process/Molecular Function;Biological Process/Molecular Function
XLOC_037026	Dystrophin {ECO:0000313|EMBL:EKC42585.1}; [	4677	1.1E-248	62.81%	GO:0003779-IEA;GO:0008270-IEA;GO:0046872-IEA	actin binding-IEA;zinc ion binding-IEA;metal ion binding-IEA	Molecular Function-IEA;Molecular Function-IEA;Molecular Function-IEA	1	GO:0003779	actin binding	Molecular Function			IPR002017	REPEAT	Spectrin repeat	PF00435 (PFAM)	GO:0005515	protein binding	Molecular Function
XLOC_054653	FH2 domain-containing protein 1 {ECO:0000313|EMBL:OWF45788.1}; [	2398	3.7E-143	57.73%	GO:0003779-IEA;GO:0035147-IEA;GO:0016043-IEA;GO:0030036-IEA;GO:0017048-IEA	actin binding-IEA;branch fusion, open tracheal system-IEA;cellular component organization-IEA;actin cytoskeleton organization-IEA;Rho GTPase binding-IEA	Molecular Function-IEA;Biological Process-IEA;Biological Process-IEA;Biological Process-IEA;Molecular Function-IEA	3	GO:0003779;GO:0017048;GO:0030036	actin binding;Rho GTPase binding;actin cytoskeleton organization	Molecular Function;Molecular Function;Biological Process			IPR015425;IPR010472;IPR010473;IPR015425;IPR014768	DOMAIN;DOMAIN;DOMAIN;DOMAIN;DOMAIN	Formin, FH2 domain;Formin, FH3 domain;Formin, GTPase-binding domain;Formin, FH2 domain;Rho GTPase-binding/formin homology 3 (GBD/FH3) domain	PF02181 (PFAM);PF06367 (PFAM);PF06371 (PFAM);PS51444 (PROSITE_PROFILES);PS51232 (PROSITE_PROFILES)	;GO:0003779/GO:0016043;GO:0003779/GO:0017048/GO:0030036;;	;actin binding/cellular component organization;actin binding/Rho GTPase binding/actin cytoskeleton organization;;	;Molecular Function/Biological Process;Molecular Function/Molecular Function/Biological Process;;
XLOC_020774	Copine-3 {ECO:0000313|EMBL:EKC18535.1}; [	2996	5.7E-59	44.69%
XLOC_045564	Nucleolar protein 66 {ECO:0000313|EMBL:EKC24473.1}; [	2401	1.0E-116	78.04%	GO:0008168-IEA;GO:0032259-IEA	methyltransferase activity-IEA;methylation-IEA	Molecular Function-IEA;Biological Process-IEA	2	GO:0008168;GO:0032259	methyltransferase activity;methylation	Molecular Function;Biological Process			IPR003347	DOMAIN	JmjC domain	PF08007 (PFAM)
XLOC_033167	Polymerase delta-interacting protein 3 {ECO:0000313|EMBL:EKC35650.1}; [	2972	2.9E-55	52.22%	GO:0003723-IEA;GO:0006406-IEA;GO:0003676-IEA;GO:0005622-IEA	RNA binding-IEA;mRNA export from nucleus-IEA;nucleic acid binding-IEA;intracellular-IEA	Molecular Function-IEA;Biological Process-IEA;Molecular Function-IEA;Cellular Component-IEA	1	GO:0003676	nucleic acid binding	Molecular Function			IPR000504;IPR000504	DOMAIN;DOMAIN	RNA recognition motif domain;RNA recognition motif domain	PF00076 (PFAM);PS50102 (PROSITE_PROFILES)	GO:0003676;GO:0003676	nucleic acid binding;nucleic acid binding	Molecular Function;Molecular Function
XLOC_007741	Bactericidal/permeability-increasing protein {ECO:0000313|Ensembl:ENSSTOP00000025095}; [	577	1.3E-4	47.28%	GO:0032717-IEA;GO:0045087-IEA;GO:0005737-IEA;GO:0006955-IEA;GO:0005615-IEA;GO:0032715-IEA;GO:0043031-IEA;GO:0050829-IEA;GO:0032720-IEA;GO:0008289-IEA;GO:0006953-IEA;GO:0001530-IEA	negative regulation of interleukin-8 production-IEA;innate immune response-IEA;cytoplasm-IEA;immune response-IEA;extracellular space-IEA;negative regulation of interleukin-6 production-IEA;negative regulation of macrophage activation-IEA;defense response to Gram-negative bacterium-IEA;negative regulation of tumor necrosis factor production-IEA;lipid binding-IEA;acute-phase response-IEA;lipopolysa…	Biological Process-IEA;Biological Process-IEA;Cellular Component-IEA;Biological Process-IEA;Cellular Component-IEA;Biological Process-IEA;Biological Process-IEA;Biological Process-IEA;Biological Process-IEA;Molecular Function-IEA;Biological Process-IEA;Molecular Function-IEA	1	GO:0008289	lipid binding	Molecular Function			IPR017942	DOMAIN	Lipid-binding serum glycoprotein, N-terminal	PF01273 (PFAM)	GO:0008289	lipid binding	Molecular Function
XLOC_019127	coiled-coil domain-containing protein 112 isoform X1 {ECO:0000313|RefSeq:XP_013415866.1};SubName: Full	1483	2.3E-149	57.80%
XLOC_019596	Valyl-tRNA synthetase {ECO:0000313|EMBL:EKC19096.1}; [	2290	1.1E-33	69.84%	GO:0006418-IEA;GO:0000166-IEA;GO:0004832-IBA;GO:0004832-IEA;GO:0005737-IEA;GO:0006438-IBA;GO:0006438-IEA;GO:0004812-IEA;GO:0106074-IEA;GO:0005829-IBA;GO:0016020-IEA;GO:0016021-IEA;GO:0016874-IEA;GO:0002161-IEA;GO:0005524-IEA;GO:0006412-IEA	tRNA aminoacylation for protein translation-IEA;nucleotide binding-IEA;valine-tRNA ligase activity-IBA;valine-tRNA ligase activity-IEA;cytoplasm-IEA;valyl-tRNA aminoacylation-IBA;valyl-tRNA aminoacylation-IEA;aminoacyl-tRNA ligase activity-IEA;aminoacyl-tRNA metabolism involved in translational fidelity-IEA;cytosol-IBA;membrane-IEA;integral component of membrane-IEA;ligase activity-IEA;aminoacyl-…	Biological Process-IEA;Molecular Function-IEA;Molecular Function-IBA;Molecular Function-IEA;Cellular Component-IEA;Biological Process-IBA;Biological Process-IEA;Molecular Function-IEA;Biological Process-IEA;Cellular Component-IBA;Cellular Component-IEA;Cellular Component-IEA;Molecular Function-IEA;Molecular Function-IEA;Molecular Function-IEA;Biological Process-IEA	4	GO:0000166;GO:0004832;GO:0005829;GO:0006438	nucleotide binding;valine-tRNA ligase activity;cytosol;valyl-tRNA aminoacylation	Molecular Function;Molecular Function;Cellular Component;Biological Process	EC:6.1.1.9	Valine--tRNA ligase	IPR013155;IPR013155	DOMAIN;DOMAIN	Methionyl/Valyl/Leucyl/Isoleucyl-tRNA synthetase, anticodon-binding;Methionyl/Valyl/Leucyl/Isoleucyl-tRNA synthetase, anticodon-binding	PF08264 (PFAM);SignalP-noTM (SIGNALP_EUK)	GO:0006418/GO:0004812;GO:0006418/GO:0004812	tRNA aminoacylation for protein translation/aminoacyl-tRNA ligase activity;tRNA aminoacylation for protein translation/aminoacyl-tRNA ligase activity	Biological Process/Molecular Function;Biological Process/Molecular Function
XLOC_067900	Rap guanine nucleotide exchange factor 6 {ECO:0000313|EMBL:OWF52952.1}; [	968	1.6E-66	79.34%	GO:0050774-IEA;GO:0005923-IEA;GO:0045860-IEA;GO:0070300-IEA;GO:0005829-IEA;GO:0016020-IEA;GO:0017034-IEA;GO:0031697-IEA;GO:0030165-IEA;GO:0032486-IEA;GO:0048471-IEA;GO:0016324-IEA;GO:0050699-IEA;GO:0019933-IEA;GO:2000670-IEA;GO:0090557-IEA;GO:0031175-IEA;GO:0007165-IEA;GO:0007264-IEA;GO:0005085-IEA;GO:0007186-IEA;GO:0005088-IEA;GO:0043547-IEA;GO:0005622-IEA;GO:0071880-IEA;GO:0005737-IEA;GO:007132…	negative regulation of dendrite morphogenesis-IEA;bicellular tight junction-IEA;positive regulation of protein kinase activity-IEA;phosphatidic acid binding-IEA;cytosol-IEA;membrane-IEA;Rap guanyl-nucleotide exchange factor activity-IEA;beta-1 adrenergic receptor binding-IEA;PDZ domain binding-IEA;Rap protein signal transduction-IEA;perinuclear region of cytoplasm-IEA;apical plasma membrane-IEA;W…	Biological Process-IEA;Cellular Component-IEA;Biological Process-IEA;Molecular Function-IEA;Cellular Component-IEA;Cellular Component-IEA;Molecular Function-IEA;Molecular Function-IEA;Molecular Function-IEA;Biological Process-IEA;Cellular Component-IEA;Cellular Component-IEA;Molecular Function-IEA;Biological Process-IEA;Biological Process-IEA;Biological Process-IEA;Biological Process-IEA;Biologic…	23	GO:0005096;GO:0007186;GO:0007264;GO:0014074;GO:0016020;GO:0017034;GO:0019904;GO:0019933;GO:0031410;GO:0042127;GO:0043168;GO:0043547;GO:0045860;GO:0046683;GO:0048523;GO:0048699;GO:0051128;GO:0061028;GO:0071407;GO:0071417;GO:0120036;GO:1901701;GO:1902533	GTPase activator activity;G protein-coupled receptor signaling pathway;small GTPase mediated signal transduction;response to purine-containing compound;membrane;Rap guanyl-nucleotide exchange factor activity;protein domain specific binding;cAMP-mediated signaling;cytoplasmic vesicle;regulation of cell proliferation;anion binding;positive regulation of GTPase activity;positive regulation of protei…	Molecular Function;Biological Process;Biological Process;Biological Process;Cellular Component;Molecular Function;Molecular Function;Biological Process;Cellular Component;Biological Process;Molecular Function;Biological Process;Biological Process;Biological Process;Biological Process;Biological Process;Biological Process;Biological Process;Biological Process;Biological Process;Biological Process;…			IPR000595	DOMAIN	Cyclic nucleotide-binding domain	PS50042 (PROSITE_PROFILES)
XLOC_045121	DnaJ-like protein subfamily C member 2 {ECO:0000313|EMBL:EKC24666.1}; [	1684	6.6E-55	65.81%	GO:0003677-IEA;GO:0006260-IEA;GO:0005737-IEA;GO:0042393-IEA;GO:0045893-IEA;GO:0005829-IEA;GO:2000279-IEA;GO:0061649-IEA;GO:0003682-IEA;GO:0030544-IEA;GO:0031965-IEA;GO:0005634-IEA	DNA binding-IEA;DNA replication-IEA;cytoplasm-IEA;histone binding-IEA;positive regulation of transcription, DNA-templated-IEA;cytosol-IEA;negative regulation of DNA biosynthetic process-IEA;ubiquitin modification-dependent histone binding-IEA;chromatin binding-IEA;Hsp70 protein binding-IEA;nuclear membrane-IEA;nucleus-IEA	Molecular Function-IEA;Biological Process-IEA;Cellular Component-IEA;Molecular Function-IEA;Biological Process-IEA;Cellular Component-IEA;Biological Process-IEA;Molecular Function-IEA;Molecular Function-IEA;Molecular Function-IEA;Cellular Component-IEA;Cellular Component-IEA	2	GO:0003677;GO:0044424	DNA binding;intracellular part	Molecular Function;Cellular Component			IPR032003	DOMAIN	Ribosome-associated complex head domain	PF16717 (PFAM)
XLOC_053192	Sushi domain-containing protein 2 {ECO:0000313|EMBL:OWF52894.1}; [	2275	3.8E-140	48.52%	GO:1902807-IEA;GO:0006955-IEA;GO:0007160-IEA;GO:0051782-IEA;GO:0016020-IEA;GO:0016021-IEA;GO:0005044-IEA;GO:0030247-IEA;GO:0006898-IEA;GO:0005886-IEA	negative regulation of cell cycle G1/S phase transition-IEA;immune response-IEA;cell-matrix adhesion-IEA;negative regulation of cell division-IEA;membrane-IEA;integral component of membrane-IEA;scavenger receptor activity-IEA;polysaccharide binding-IEA;receptor-mediated endocytosis-IEA;plasma membrane-IEA	Biological Process-IEA;Biological Process-IEA;Biological Process-IEA;Biological Process-IEA;Cellular Component-IEA;Cellular Component-IEA;Molecular Function-IEA;Molecular Function-IEA;Biological Process-IEA;Cellular Component-IEA	1	GO:0016020	membrane	Cellular Component			IPR001846;IPR005533;IPR005533;IPR001846	DOMAIN;DOMAIN;DOMAIN;DOMAIN	von Willebrand factor, type D domain;AMOP domain;AMOP domain;von Willebrand factor, type D domain	PF00094 (PFAM);PF03782 (PFAM);PS50856 (PROSITE_PROFILES);PS51233 (PROSITE_PROFILES)	;;;	;;;	;;;
XLOC_055181	Dynein heavy chain 3, axonemal {ECO:0000313|EMBL:EKC32025.1}; [	8370	0.0E0	82.56%	GO:0003777-IEA;GO:0016020-IEA;GO:0016021-IEA;GO:0051959-IBA;GO:0030286-IEA;GO:0016887-IEA;GO:0036156-IBA;GO:0036159-IBA;GO:0003341-IBA;GO:0045505-IBA;GO:0005524-IEA;GO:0045503-IBA;GO:0008569-IBA;GO:0007018-IEA	microtubule motor activity-IEA;membrane-IEA;integral component of membrane-IEA;dynein light intermediate chain binding-IBA;dynein complex-IEA;ATPase activity-IEA;inner dynein arm-IBA;inner dynein arm assembly-IBA;cilium movement-IBA;dynein intermediate chain binding-IBA;ATP binding-IEA;dynein light chain binding-IBA;ATP-dependent microtubule motor activity, minus-end-directed-IBA;microtubule-base…	Molecular Function-IEA;Cellular Component-IEA;Cellular Component-IEA;Molecular Function-IBA;Cellular Component-IEA;Molecular Function-IEA;Cellular Component-IBA;Biological Process-IBA;Biological Process-IBA;Molecular Function-IBA;Molecular Function-IEA;Molecular Function-IBA;Molecular Function-IBA;Biological Process-IEA	7	GO:0003777;GO:0005515;GO:0005524;GO:0007018;GO:0016021;GO:0016887;GO:0030286	microtubule motor activity;protein binding;ATP binding;microtubule-based movement;integral component of membrane;ATPase activity;dynein complex	Molecular Function;Molecular Function;Molecular Function;Biological Process;Cellular Component;Molecular Function;Cellular Component	EC:3.6.1.3;EC:3.6.1.15	Adenosinetriphosphatase;Nucleoside-triphosphate phosphatase	IPR024317;IPR024317;IPR035706;IPR004273;IPR024743	DOMAIN;DOMAIN;DOMAIN;DOMAIN;DOMAIN	Dynein heavy chain, AAA module D4;Dynein heavy chain, AAA module D4;Dynein heavy chain, ATP-binding dynein motor region D5;Dynein heavy chain domain;Dynein heavy chain, coiled coil stalk	PF12780 (PFAM);PF12775 (PFAM);PF12781 (PFAM);PF03028 (PFAM);PF12777 (PFAM)	;;;GO:0003777/GO:0030286/GO:0007018;	;;;microtubule motor activity/dynein complex/microtubule-based movement;	;;;Molecular Function/Cellular Component/Biological Process;
XLOC_007155	Hemicentin-1 {ECO:0000313|EMBL:PFX15225.1}; [	761	4.6E-72	61.20%	GO:0005604-IEA;GO:0009617-IEA;GO:0016020-IEA;GO:0005938-IEA;GO:0005509-IEA;GO:0016021-IEA;GO:0071711-IMP;GO:0055114-IEA;GO:0033334-IMP;GO:0033333-IMP;GO:0098869-IEA;GO:0030054-IEA;GO:0004096-IEA;GO:0020037-IEA;GO:0005576-IEA	basement membrane-IEA;response to bacterium-IEA;membrane-IEA;cell cortex-IEA;calcium ion binding-IEA;integral component of membrane-IEA;basement membrane organization-IMP;oxidation-reduction process-IEA;fin morphogenesis-IMP;fin development-IMP;cellular oxidant detoxification-IEA;cell junction-IEA;catalase activity-IEA;heme binding-IEA;extracellular region-IEA	Cellular Component-IEA;Biological Process-IEA;Cellular Component-IEA;Cellular Component-IEA;Molecular Function-IEA;Cellular Component-IEA;Biological Process-IMP;Biological Process-IEA;Biological Process-IMP;Biological Process-IMP;Biological Process-IEA;Cellular Component-IEA;Molecular Function-IEA;Molecular Function-IEA;Cellular Component-IEA	2	GO:0033334;GO:0071711	fin morphogenesis;basement membrane organization	Biological Process;Biological Process			IPR000884;IPR000884;IPR000884;IPR000884	REPEAT;REPEAT;REPEAT;REPEAT	Thrombospondin type-1 (TSP1) repeat;Thrombospondin type-1 (TSP1) repeat;Thrombospondin type-1 (TSP1) repeat;Thrombospondin type-1 (TSP1) repeat	PF00090 (PFAM);PS50092 (PROSITE_PROFILES);PS50092 (PROSITE_PROFILES);PS50092 (PROSITE_PROFILES)	;;;	;;;	;;;
XLOC_003097	Transmembrane protein 2 {ECO:0000313|EMBL:OWF46119.1}; [	3211	2.6E-160	56.08%	GO:0016020-IEA;GO:0016021-IEA	membrane-IEA;integral component of membrane-IEA	Cellular Component-IEA;Cellular Component-IEA	1	GO:0016020	membrane	Cellular Component			IPR019316;IPR019316	DOMAIN;DOMAIN	G8 domain;G8 domain	PF10162 (PFAM);PS51484 (PROSITE_PROFILES)	;	;	;
XLOC_009696	Macrophage mannose receptor 1 {ECO:0000313|EMBL:OWF41045.1}; [	800	1.2E-36	40.30%	GO:0004888-IBA;GO:0016020-IEA;GO:0016021-IEA;GO:0030246-IEA;GO:0005887-IBA	transmembrane signaling receptor activity-IBA;membrane-IEA;integral component of membrane-IEA;carbohydrate binding-IEA;integral component of plasma membrane-IBA	Molecular Function-IBA;Cellular Component-IEA;Cellular Component-IEA;Molecular Function-IEA;Cellular Component-IBA							IPR001304;IPR001304;IPR001304	DOMAIN;DOMAIN;DOMAIN	C-type lectin-like;C-type lectin-like;C-type lectin-like	PF00059 (PFAM);PS50041 (PROSITE_PROFILES);PS50041 (PROSITE_PROFILES)	;;	;;	;;
XLOC_068233	DNA damage-regulated autophagy modulator protein 1 {ECO:0000313|EMBL:EKC24501.1}; [	966	6.4E-68	48.29%	GO:0010506-IEA;GO:0016020-IEA;GO:0016021-IEA;GO:0005764-IBA;GO:0007601-IEA	regulation of autophagy-IEA;membrane-IEA;integral component of membrane-IEA;lysosome-IBA;visual perception-IEA	Biological Process-IEA;Cellular Component-IEA;Cellular Component-IEA;Cellular Component-IBA;Biological Process-IEA	1	GO:0016020	membrane	Cellular Component			IPR019402	FAMILY	Frag1/DRAM/Sfk1	PF10277 (PFAM)
XLOC_011026	Cdc42-interacting protein 4-like {ECO:0000313|EMBL:OWF46335.1}; [	5445	1.4E-163	71.54%	GO:0007165-IEA;GO:0016020-IEA;GO:0016021-IEA	signal transduction-IEA;membrane-IEA;integral component of membrane-IEA	Biological Process-IEA;Cellular Component-IEA;Cellular Component-IEA	1	GO:0005515	protein binding	Molecular Function			IPR001452;IPR001060;IPR031160;IPR001452	DOMAIN;DOMAIN;DOMAIN;DOMAIN	SH3 domain;FCH domain;F-BAR domain;SH3 domain	PF00018 (PFAM);PF00611 (PFAM);PS51741 (PROSITE_PROFILES);PS50002 (PROSITE_PROFILES)	GO:0005515;;;GO:0005515	protein binding;;;protein binding	Molecular Function;;;Molecular Function
XLOC_012954	Tripartite motif-containing protein 9 {ECO:0000313|EMBL:EKC37550.1}; [	1873	4.3E-276	70.59%	GO:0008270-IEA;GO:0046872-IEA;GO:0016874-IEA;GO:0005622-IEA	zinc ion binding-IEA;metal ion binding-IEA;ligase activity-IEA;intracellular-IEA	Molecular Function-IEA;Molecular Function-IEA;Molecular Function-IEA;Cellular Component-IEA	3	GO:0005515;GO:0005622;GO:0008270	protein binding;intracellular;zinc ion binding	Molecular Function;Cellular Component;Molecular Function			IPR000315;IPR000315;IPR003961;IPR000315;IPR001870;IPR017903	DOMAIN;DOMAIN;DOMAIN;DOMAIN;DOMAIN;DOMAIN	B-box-type zinc finger;B-box-type zinc finger;Fibronectin type III;B-box-type zinc finger;B30.2/SPRY domain;COS domain	PF00643 (PFAM);PS50119 (PROSITE_PROFILES);PS50853 (PROSITE_PROFILES);PS50119 (PROSITE_PROFILES);PS50188 (PROSITE_PROFILES);PS51262 (PROSITE_PROFILES)	GO:0008270/GO:0005622;GO:0008270/GO:0005622;GO:0005515;GO:0008270/GO:0005622;;	zinc ion binding/intracellular;zinc ion binding/intracellular;protein binding;zinc ion binding/intracellular;;	Molecular Function/Cellular Component;Molecular Function/Cellular Component;Molecular Function;Molecular Function/Cellular Component;;
XLOC_038439	Lateral signaling target protein 2-like protein {ECO:0000313|EMBL:EKC31119.1}; [	2029	1.8E-142	61.26%	GO:0044183-IBA;GO:0046872-IEA;GO:0061077-IBA;GO:0006458-IBA;GO:0051082-IBA;GO:0005832-IBA	protein binding involved in protein folding-IBA;metal ion binding-IEA;chaperone-mediated protein folding-IBA;'de novo' protein folding-IBA;unfolded protein binding-IBA;chaperonin-containing T-complex-IBA	Molecular Function-IBA;Molecular Function-IEA;Biological Process-IBA;Biological Process-IBA;Molecular Function-IBA;Cellular Component-IBA	1	GO:0046872	metal ion binding	Molecular Function			IPR000306;IPR017455	DOMAIN;DOMAIN	FYVE zinc finger;Zinc finger, FYVE-related	PF01363 (PFAM);PS50178 (PROSITE_PROFILES)	GO:0046872;	metal ion binding;	Molecular Function;
XLOC_059598	Titin {ECO:0000313|EMBL:OWF48515.1}; [	807	2.9E-6	51.45%	GO:0016020-IEA;GO:0016021-IEA	membrane-IEA;integral component of membrane-IEA	Cellular Component-IEA;Cellular Component-IEA
XLOC_004470	---NA---	735
XLOC_061897	TOG array regulator of axonemal microtubules protein 1-like {ECO:0000313|RefSeq:XP_013387933.1}; [	4171	1.4E-280	58.69%	GO:0008152-IEA;GO:0036064-IEA;GO:0016020-IEA;GO:0016021-IEA;GO:0005929-IEA;GO:0005874-IEA;GO:0031116-IEA	metabolic process-IEA;ciliary basal body-IEA;membrane-IEA;integral component of membrane-IEA;cilium-IEA;microtubule-IEA;positive regulation of microtubule polymerization-IEA	Biological Process-IEA;Cellular Component-IEA;Cellular Component-IEA;Cellular Component-IEA;Cellular Component-IEA;Cellular Component-IEA;Biological Process-IEA							IPR024395	DOMAIN	CLASP N-terminal domain	PF12348 (PFAM)
XLOC_033165	Receptor-type tyrosine-protein phosphatase kappa {ECO:0000313|EMBL:EKC20265.1}; [	2557	2.0E-298	66.68%	GO:0004725-IEA;GO:0006470-IEA;GO:0016020-IEA;GO:0016021-IEA;GO:0016791-IEA;GO:0016311-IEA;GO:0035335-IEA;GO:0016787-IEA;GO:0004721-IEA	protein tyrosine phosphatase activity-IEA;protein dephosphorylation-IEA;membrane-IEA;integral component of membrane-IEA;phosphatase activity-IEA;dephosphorylation-IEA;peptidyl-tyrosine dephosphorylation-IEA;hydrolase activity-IEA;phosphoprotein phosphatase activity-IEA	Molecular Function-IEA;Biological Process-IEA;Cellular Component-IEA;Cellular Component-IEA;Molecular Function-IEA;Biological Process-IEA;Biological Process-IEA;Molecular Function-IEA;Molecular Function-IEA	3	GO:0004725;GO:0016021;GO:0035335	protein tyrosine phosphatase activity;integral component of membrane;peptidyl-tyrosine dephosphorylation	Molecular Function;Cellular Component;Biological Process	EC:3.1.3.16;EC:3.1.3.48;EC:3.1.3.41	Protein-serine/threonine phosphatase;Protein-tyrosine-phosphatase;4-nitrophenylphosphatase	IPR000242;IPR000387;IPR000242;IPR000242;IPR000387	DOMAIN;DOMAIN;DOMAIN;DOMAIN;DOMAIN	PTP type protein phosphatase;Tyrosine specific protein phosphatases domain;PTP type protein phosphatase;PTP type protein phosphatase;Tyrosine specific protein phosphatases domain	PF00102 (PFAM);PS50056 (PROSITE_PROFILES);PS50055 (PROSITE_PROFILES);PS50055 (PROSITE_PROFILES);PS50056 (PROSITE_PROFILES)	GO:0004725/GO:0006470;GO:0016791/GO:0016311;GO:0004725/GO:0006470;GO:0004725/GO:0006470;GO:0016791/GO:0016311	protein tyrosine phosphatase activity/protein dephosphorylation;phosphatase activity/dephosphorylation;protein tyrosine phosphatase activity/protein dephosphorylation;protein tyrosine phosphatase activity/protein dephosphorylation;phosphatase activity/dephosphorylation	Molecular Function/Biological Process;Molecular Function/Biological Process;Molecular Function/Biological Process;Molecular Function/Biological Process;Molecular Function/Biological Process
XLOC_010661	Vitamin D3 receptor B {ECO:0000313|EMBL:EKC27734.1}; [	8105	4.5E-125	55.14%	GO:0003677-IEA;GO:0004887-IEA;GO:0003700-IEA;GO:0046872-IEA;GO:0003707-IEA;GO:0016740-IEA;GO:0030522-IEA;GO:0032259-IEA;GO:0008270-IEA;GO:0006351-IEA;GO:0006355-IEA;GO:0043401-IEA;GO:0043565-IEA;GO:0008168-IEA;GO:0005634-IEA	DNA binding-IEA;thyroid hormone receptor activity-IEA;DNA-binding transcription factor activity-IEA;metal ion binding-IEA;steroid hormone receptor activity-IEA;transferase activity-IEA;intracellular receptor signaling pathway-IEA;methylation-IEA;zinc ion binding-IEA;transcription, DNA-templated-IEA;regulation of transcription, DNA-templated-IEA;steroid hormone mediated signaling pathway-IEA;seque…	Molecular Function-IEA;Molecular Function-IEA;Molecular Function-IEA;Molecular Function-IEA;Molecular Function-IEA;Molecular Function-IEA;Biological Process-IEA;Biological Process-IEA;Molecular Function-IEA;Biological Process-IEA;Biological Process-IEA;Biological Process-IEA;Molecular Function-IEA;Molecular Function-IEA;Cellular Component-IEA	6	GO:0003700;GO:0005634;GO:0006355;GO:0008270;GO:0043401;GO:0043565	DNA-binding transcription factor activity;nucleus;regulation of transcription, DNA-templated;zinc ion binding;steroid hormone mediated signaling pathway;sequence-specific DNA binding	Molecular Function;Cellular Component;Biological Process;Molecular Function;Biological Process;Molecular Function			IPR000536;IPR001628;IPR001628;IPR001628	DOMAIN;DOMAIN;DOMAIN;DOMAIN	Nuclear hormone receptor, ligand-binding domain;Zinc finger, nuclear hormone receptor-type;Zinc finger, nuclear hormone receptor-type;Zinc finger, nuclear hormone receptor-type	PF00104 (PFAM);PF00105 (PFAM);PS51030 (PROSITE_PROFILES);SignalP-noTM (SIGNALP_EUK)	GO:0006355/GO:0043401;GO:0005634/GO:0008270/GO:0003700/GO:0006355/GO:0043565;GO:0005634/GO:0008270/GO:0003700/GO:0006355/GO:0043565;GO:0005634/GO:0008270/GO:0003700/GO:0006355/GO:0043565	regulation of transcription, DNA-templated/steroid hormone mediated signaling pathway;nucleus/zinc ion binding/DNA-binding transcription factor activity/regulation of transcription, DNA-templated/sequence-specific DNA binding;nucleus/zinc ion binding/DNA-binding transcription factor activity/regulation of transcription, DNA-templated/sequence-specific DNA binding;nucleus/zinc ion binding/DNA-bind…	Biological Process/Biological Process;Cellular Component/Molecular Function/Molecular Function/Biological Process/Molecular Function;Cellular Component/Molecular Function/Molecular Function/Biological Process/Molecular Function;Cellular Component/Molecular Function/Molecular Function/Biological Process/Molecular Function
XLOC_037067	3-oxoacyl-[acyl-carrier-protein] reductase FabG-like {ECO:0000313|EMBL:OQR72073.1}; [	1122	2.5E-56	61.36%	GO:0016491-IEA;GO:0055114-IEA	oxidoreductase activity-IEA;oxidation-reduction process-IEA	Molecular Function-IEA;Biological Process-IEA							noIPR			PF13561 (PFAM)
XLOC_042188	Tetraspanin {ECO:0000256|RuleBase:RU361218}; [	630	4.1E-22	52.59%	GO:0007166-IBA;GO:0016020-IEA;GO:0016021-IEA;GO:0005887-IBA	cell surface receptor signaling pathway-IBA;membrane-IEA;integral component of membrane-IEA;integral component of plasma membrane-IBA	Biological Process-IBA;Cellular Component-IEA;Cellular Component-IEA;Cellular Component-IBA	1	GO:0016021	integral component of membrane	Cellular Component			IPR018499;IPR018499	FAMILY;FAMILY	Tetraspanin/Peripherin;Tetraspanin/Peripherin	PF00335 (PFAM);SignalP-noTM (SIGNALP_EUK)	GO:0016021;GO:0016021	integral component of membrane;integral component of membrane	Cellular Component;Cellular Component
XLOC_016355	Phosphoinositide phospholipase C {ECO:0000256|RuleBase:RU361133};EC	2252	1.4E-166	63.52%	GO:0007165-IEA;GO:0046872-IEA;GO:0006629-IEA;GO:0016042-IEA;GO:0005509-IEA;GO:0008081-IEA;GO:0035556-IEA;GO:0016787-IEA;GO:0004435-IEA;GO:0005622-IEA	signal transduction-IEA;metal ion binding-IEA;lipid metabolic process-IEA;lipid catabolic process-IEA;calcium ion binding-IEA;phosphoric diester hydrolase activity-IEA;intracellular signal transduction-IEA;hydrolase activity-IEA;phosphatidylinositol phospholipase C activity-IEA;intracellular-IEA	Biological Process-IEA;Molecular Function-IEA;Biological Process-IEA;Biological Process-IEA;Molecular Function-IEA;Molecular Function-IEA;Biological Process-IEA;Molecular Function-IEA;Molecular Function-IEA;Cellular Component-IEA	4	GO:0004435;GO:0005509;GO:0016042;GO:0035556	phosphatidylinositol phospholipase C activity;calcium ion binding;lipid catabolic process;intracellular signal transduction	Molecular Function;Molecular Function;Biological Process;Biological Process			IPR001711;IPR009535;IPR014815;IPR001711;IPR000008	DOMAIN;CONSERVED_SITE;DOMAIN;DOMAIN;DOMAIN	Phospholipase C, phosphatidylinositol-specific, Y domain;Phospholipase C-beta, conserved site;Phospholipase C-beta, C-terminal domain;Phospholipase C, phosphatidylinositol-specific, Y domain;C2 domain	PF00387 (PFAM);PF06631 (PFAM);PF08703 (PFAM);PS50008 (PROSITE_PROFILES);PS50004 (PROSITE_PROFILES)	GO:0004435/GO:0007165/GO:0006629/GO:0035556;;GO:0004435/GO:0005509/GO:0016042;GO:0004435/GO:0007165/GO:0006629/GO:0035556;	phosphatidylinositol phospholipase C activity/signal transduction/lipid metabolic process/intracellular signal transduction;;phosphatidylinositol phospholipase C activity/calcium ion binding/lipid catabolic process;phosphatidylinositol phospholipase C activity/signal transduction/lipid metabolic process/intracellular signal transduction;	Molecular Function/Biological Process/Biological Process/Biological Process;;Molecular Function/Molecular Function/Biological Process;Molecular Function/Biological Process/Biological Process/Biological Process;
XLOC_019844	Uncharacterized protein {ECO:0000313|EMBL:BAZ32203.1}; [	654	5.5E-4	48.28%
XLOC_069422	Protein fantom {ECO:0000313|EMBL:EKC32394.1}; [	4358	1.3E-260	66.06%	GO:0006935-IEA;GO:0021670-IEA;GO:0001822-IEA;GO:0001889-IEA;GO:0043584-IEA;GO:0035115-IEA;GO:0035116-IEA;GO:0032502-IEA;GO:0060322-IEA;GO:0036064-IEA;GO:0007163-IEA;GO:0009880-IEA;GO:0009880-IMP;GO:0007368-IEA;GO:1905515-IEA;GO:0007420-IEA;GO:0021537-IEA;GO:0021772-IEA;GO:0021532-IEA;GO:0005737-IEA;GO:0043010-IEA;GO:0001736-IEA;GO:0035108-IEA;GO:0035869-IEA;GO:0060271-IEA;GO:0021549-IEA;GO:009010…	chemotaxis-IEA;lateral ventricle development-IEA;kidney development-IEA;liver development-IEA;nose development-IEA;embryonic forelimb morphogenesis-IEA;embryonic hindlimb morphogenesis-IEA;developmental process-IEA;head development-IEA;ciliary basal body-IEA;establishment or maintenance of cell polarity-IEA;embryonic pattern specification-IEA;embryonic pattern specification-IMP;determination of l…	Biological Process-IEA;Biological Process-IEA;Biological Process-IEA;Biological Process-IEA;Biological Process-IEA;Biological Process-IEA;Biological Process-IEA;Biological Process-IEA;Biological Process-IEA;Cellular Component-IEA;Biological Process-IEA;Biological Process-IEA;Biological Process-IMP;Biological Process-IEA;Biological Process-IEA;Biological Process-IEA;Biological Process-IEA;Biologic…	5	GO:0009653;GO:0009880;GO:0009987;GO:0021537;GO:0044464	anatomical structure morphogenesis;embryonic pattern specification;cellular process;telencephalon development;cell part	Biological Process;Biological Process;Biological Process;Biological Process;Cellular Component			IPR021656;IPR000008	DOMAIN;DOMAIN	RPGR-interacting protein 1, first C2 domain;C2 domain	PF11618 (PFAM);PS50004 (PROSITE_PROFILES)	;	;	;
XLOC_057357	Protein-tyrosine-phosphatase {ECO:0000256|SAAS:SAAS00898898};EC	1034	1.0E-8	45.52%	GO:0004725-IEA;GO:0016020-IEA;GO:0016021-IEA;GO:0016791-IEA;GO:0016311-IEA;GO:0035335-IEA;GO:0030246-IEA;GO:0016787-IEA;GO:0008270-IEA;GO:0006470-IEA;GO:0005576-IEA;GO:0004721-IEA;GO:0005622-IEA	protein tyrosine phosphatase activity-IEA;membrane-IEA;integral component of membrane-IEA;phosphatase activity-IEA;dephosphorylation-IEA;peptidyl-tyrosine dephosphorylation-IEA;carbohydrate binding-IEA;hydrolase activity-IEA;zinc ion binding-IEA;protein dephosphorylation-IEA;extracellular region-IEA;phosphoprotein phosphatase activity-IEA;intracellular-IEA	Molecular Function-IEA;Cellular Component-IEA;Cellular Component-IEA;Molecular Function-IEA;Biological Process-IEA;Biological Process-IEA;Molecular Function-IEA;Molecular Function-IEA;Molecular Function-IEA;Biological Process-IEA;Cellular Component-IEA;Molecular Function-IEA;Cellular Component-IEA
XLOC_066147	Centrosomal protein POC5 {ECO:0000313|EMBL:OWF49978.1}; [	1475	1.2E-137	57.79%	GO:0032391-IEA;GO:0032391-IDA;GO:0042462-IEA;GO:0042462-IMP;GO:0007632-IEA;GO:0007632-IMP	photoreceptor connecting cilium-IEA;photoreceptor connecting cilium-IDA;eye photoreceptor cell development-IEA;eye photoreceptor cell development-IMP;visual behavior-IEA;visual behavior-IMP	Cellular Component-IEA;Cellular Component-IDA;Biological Process-IEA;Biological Process-IMP;Biological Process-IEA;Biological Process-IMP
XLOC_036259	Sestrin-1 {ECO:0000313|EMBL:EKC28523.1}; [	631	1.6E-26	55.20%	GO:0005737-IEA;GO:0072593-IEA;GO:0098869-IEA;GO:1904262-IEA;GO:1901031-IEA;GO:0070728-IEA;GO:0034198-IEA;GO:0007368-IEA;GO:0007368-IMP;GO:0061700-IEA;GO:0003674-ND;GO:0001650-IEA;GO:0042149-IEA;GO:0005634-IEA	cytoplasm-IEA;reactive oxygen species metabolic process-IEA;cellular oxidant detoxification-IEA;negative regulation of TORC1 signaling-IEA;regulation of response to reactive oxygen species-IEA;leucine binding-IEA;cellular response to amino acid starvation-IEA;determination of left/right symmetry-IEA;determination of left/right symmetry-IMP;GATOR2 complex-IEA;molecular_function-ND;fibrillar center…	Cellular Component-IEA;Biological Process-IEA;Biological Process-IEA;Biological Process-IEA;Biological Process-IEA;Molecular Function-IEA;Biological Process-IEA;Biological Process-IEA;Biological Process-IMP;Cellular Component-IEA;Molecular Function-ND;Cellular Component-IEA;Biological Process-IEA;Cellular Component-IEA	2	GO:0007368;GO:0044424	determination of left/right symmetry;intracellular part	Biological Process;Cellular Component
XLOC_066232	Complement C3 {ECO:0000313|EMBL:OWF37722.1}; [	3065	2.1E-106	49.27%	GO:0004866-IEA;GO:0005615-IEA;GO:0016020-IEA;GO:0016021-IEA;GO:0005576-IEA;GO:0010951-IEA	endopeptidase inhibitor activity-IEA;extracellular space-IEA;membrane-IEA;integral component of membrane-IEA;extracellular region-IEA;negative regulation of endopeptidase activity-IEA	Molecular Function-IEA;Cellular Component-IEA;Cellular Component-IEA;Cellular Component-IEA;Cellular Component-IEA;Biological Process-IEA	1	GO:0004866	endopeptidase inhibitor activity	Molecular Function			IPR002890;IPR001599;IPR011625;IPR011625	DOMAIN;DOMAIN;DOMAIN;DOMAIN	Alpha-2-macroglobulin, N-terminal;Alpha-2-macroglobulin;Alpha-2-macroglobulin, N-terminal 2;Alpha-2-macroglobulin, N-terminal 2	PF01835 (PFAM);PF00207 (PFAM);PF07703 (PFAM);SignalP-noTM (SIGNALP_EUK)	GO:0004866;GO:0004866;;	endopeptidase inhibitor activity;endopeptidase inhibitor activity;;	Molecular Function;Molecular Function;;
XLOC_020843	Putative LOC100899515 [Metaseiulus occidentalis] {ECO:0000313|EMBL:CDW26010.1};Flags: Fragment; [	884	1.8E-58	58.08%										IPR010281	FAMILY	Protein of unknown function DUF885	PF05960 (PFAM)
XLOC_066005	Enolase-phosphatase E1 {ECO:0000256|HAMAP-Rule:MF_03117};EC	5478	4.5E-24	41.22%	GO:0000287-IEA;GO:0005737-IEA;GO:0019284-IEA;GO:0046872-IEA;GO:0016311-IEA;GO:0016787-IEA;GO:0008152-IEA;GO:0043715-IEA;GO:0009086-IEA;GO:0019509-IEA;GO:0043716-IEA;GO:0043874-IEA;GO:0008652-IEA;GO:0005730-IEA;GO:0005634-IEA	magnesium ion binding-IEA;cytoplasm-IEA;L-methionine salvage from S-adenosylmethionine-IEA;metal ion binding-IEA;dephosphorylation-IEA;hydrolase activity-IEA;metabolic process-IEA;2,3-diketo-5-methylthiopentyl-1-phosphate enolase activity-IEA;methionine biosynthetic process-IEA;L-methionine salvage from methylthioadenosine-IEA;2-hydroxy-3-keto-5-methylthiopentenyl-1-phosphate phosphatase activity…	Molecular Function-IEA;Cellular Component-IEA;Biological Process-IEA;Molecular Function-IEA;Biological Process-IEA;Molecular Function-IEA;Biological Process-IEA;Molecular Function-IEA;Biological Process-IEA;Biological Process-IEA;Molecular Function-IEA;Molecular Function-IEA;Biological Process-IEA;Cellular Component-IEA;Cellular Component-IEA
XLOC_022093	N-U8 {ECO:0000313|EMBL:AKV63164.1}; [	1746	1.1E-60	51.95%	GO:0003677-IEA;GO:0090305-IEA;GO:0055085-IEA;GO:0004527-IEA;GO:0016020-IEA;GO:0016021-IEA;GO:0015074-IEA;GO:0006310-IEA;GO:0003676-IEA	DNA binding-IEA;nucleic acid phosphodiester bond hydrolysis-IEA;transmembrane transport-IEA;exonuclease activity-IEA;membrane-IEA;integral component of membrane-IEA;DNA integration-IEA;DNA recombination-IEA;nucleic acid binding-IEA	Molecular Function-IEA;Biological Process-IEA;Biological Process-IEA;Molecular Function-IEA;Cellular Component-IEA;Cellular Component-IEA;Biological Process-IEA;Biological Process-IEA;Molecular Function-IEA							noIPR			SignalP-noTM (SIGNALP_EUK)
XLOC_034241	Fasciclin-like protein {ECO:0000313|EMBL:AAM28437.1}; [	3080	1.3E-151	56.52%	GO:0005615-IBA;GO:0007155-IBA;GO:0030198-IBA	extracellular space-IBA;cell adhesion-IBA;extracellular matrix organization-IBA	Cellular Component-IBA;Biological Process-IBA;Biological Process-IBA							IPR000782;IPR000782;IPR000782;IPR000782;IPR000782;IPR000782	DOMAIN;DOMAIN;DOMAIN;DOMAIN;DOMAIN;DOMAIN	FAS1 domain;FAS1 domain;FAS1 domain;FAS1 domain;FAS1 domain;FAS1 domain	PF02469 (PFAM);PS50213 (PROSITE_PROFILES);PS50213 (PROSITE_PROFILES);PS50213 (PROSITE_PROFILES);PS50213 (PROSITE_PROFILES);SignalP-noTM (SIGNALP_EUK)	;;;;;	;;;;;	;;;;;
XLOC_067604	Protein TANC2 {ECO:0000313|EMBL:OWF43035.1}; [	5354	3.4E-112	71.65%	GO:0005737-IEA;GO:0005912-IEA;GO:0007298-IEA;GO:0050839-IEA;GO:0009986-IEA;GO:0045214-IEA;GO:0007520-IEA;GO:0008307-IEA;GO:0016874-IEA;GO:0030018-IEA;GO:0016853-IEA;GO:0061327-IEA	cytoplasm-IEA;adherens junction-IEA;border follicle cell migration-IEA;cell adhesion molecule binding-IEA;cell surface-IEA;sarcomere organization-IEA;myoblast fusion-IEA;structural constituent of muscle-IEA;ligase activity-IEA;Z disc-IEA;isomerase activity-IEA;anterior Malpighian tubule development-IEA	Cellular Component-IEA;Cellular Component-IEA;Biological Process-IEA;Molecular Function-IEA;Cellular Component-IEA;Biological Process-IEA;Biological Process-IEA;Molecular Function-IEA;Molecular Function-IEA;Cellular Component-IEA;Molecular Function-IEA;Biological Process-IEA	3	GO:0005515;GO:0016853;GO:0016874	protein binding;isomerase activity;ligase activity	Molecular Function;Molecular Function;Molecular Function			IPR020683;IPR001841;IPR020683;IPR002110;IPR002110;IPR002110;IPR002110	DOMAIN;DOMAIN;DOMAIN;REPEAT;REPEAT;REPEAT;REPEAT	Ankyrin repeat-containing domain;Zinc finger, RING-type;Ankyrin repeat-containing domain;Ankyrin repeat;Ankyrin repeat;Ankyrin repeat;Ankyrin repeat	PF12796 (PFAM);PS50089 (PROSITE_PROFILES);PS50297 (PROSITE_PROFILES);PS50088 (PROSITE_PROFILES);PS50088 (PROSITE_PROFILES);PS50088 (PROSITE_PROFILES);PS50088 (PROSITE_PROFILES)	;;;GO:0005515;GO:0005515;GO:0005515;GO:0005515	;;;protein binding;protein binding;protein binding;protein binding	;;;Molecular Function;Molecular Function;Molecular Function;Molecular Function
XLOC_043083	Perlucin-like protein {ECO:0000313|EMBL:OWF53055.1}; [	722	1.9E-49	54.98%	GO:0004888-IBA;GO:0008061-IEA;GO:0006030-IEA;GO:0016020-IEA;GO:0016021-IEA;GO:0030246-IEA;GO:0005576-IEA;GO:0005887-IBA	transmembrane signaling receptor activity-IBA;chitin binding-IEA;chitin metabolic process-IEA;membrane-IEA;integral component of membrane-IEA;carbohydrate binding-IEA;extracellular region-IEA;integral component of plasma membrane-IBA	Molecular Function-IBA;Molecular Function-IEA;Biological Process-IEA;Cellular Component-IEA;Cellular Component-IEA;Molecular Function-IEA;Cellular Component-IEA;Cellular Component-IBA	1	GO:0016020	membrane	Cellular Component			IPR001304;IPR001304	DOMAIN;DOMAIN	C-type lectin-like;C-type lectin-like	PF00059 (PFAM);PS50041 (PROSITE_PROFILES)	;	;	;
XLOC_066557	Alkaline phosphatase {ECO:0000256|RuleBase:RU003947};EC	1622	6.9E-163	67.36%	GO:0008152-IEA;GO:0003824-IEA;GO:0016020-IEA;GO:0016791-IEA;GO:0016021-IEA;GO:0009612-IDA;GO:0004035-IEA;GO:0016311-IEA;GO:0016787-IEA	metabolic process-IEA;catalytic activity-IEA;membrane-IEA;phosphatase activity-IEA;integral component of membrane-IEA;response to mechanical stimulus-IDA;alkaline phosphatase activity-IEA;dephosphorylation-IEA;hydrolase activity-IEA	Biological Process-IEA;Molecular Function-IEA;Cellular Component-IEA;Molecular Function-IEA;Cellular Component-IEA;Biological Process-IDA;Molecular Function-IEA;Biological Process-IEA;Molecular Function-IEA	3	GO:0008152;GO:0009612;GO:0016791	metabolic process;response to mechanical stimulus;phosphatase activity	Biological Process;Biological Process;Molecular Function	EC:3.1.3.41	4-nitrophenylphosphatase	IPR001952;IPR001952	FAMILY;FAMILY	Alkaline phosphatase;Alkaline phosphatase	PF00245 (PFAM);SignalP-noTM (SIGNALP_EUK)	GO:0008152/GO:0016791;GO:0008152/GO:0016791	metabolic process/phosphatase activity;metabolic process/phosphatase activity	Biological Process/Molecular Function;Biological Process/Molecular Function
XLOC_012813	Uncharacterized protein {ECO:0000313|EMBL:JAS04162.1}; [	873	4.7E-16	53.85%
XLOC_044664	Reticulocyte-binding protein 2-like a {ECO:0000313|EMBL:OWF35930.1}; [	3578	2.6E-11	49.00%	GO:0016020-IEA;GO:0016021-IEA;GO:0005634-IEA	membrane-IEA;integral component of membrane-IEA;nucleus-IEA	Cellular Component-IEA;Cellular Component-IEA;Cellular Component-IEA							IPR002893;IPR002893	DOMAIN;DOMAIN	Zinc finger, MYND-type;Zinc finger, MYND-type	PF01753 (PFAM);PS50865 (PROSITE_PROFILES)	;	;	;
XLOC_006433	Protein still life, isoforms C/SIF type 2 {ECO:0000313|EMBL:OWF46649.1}; [	2350	4.1E-134	67.69%	GO:0035023-IEA;GO:0007165-IEA;GO:0005085-IEA;GO:0016020-IEA;GO:0016021-IEA;GO:0005089-IEA;GO:0035556-IEA;GO:0005622-IEA	regulation of Rho protein signal transduction-IEA;signal transduction-IEA;guanyl-nucleotide exchange factor activity-IEA;membrane-IEA;integral component of membrane-IEA;Rho guanyl-nucleotide exchange factor activity-IEA;intracellular signal transduction-IEA;intracellular-IEA	Biological Process-IEA;Biological Process-IEA;Molecular Function-IEA;Cellular Component-IEA;Cellular Component-IEA;Molecular Function-IEA;Biological Process-IEA;Cellular Component-IEA	3	GO:0005089;GO:0005622;GO:0035023	Rho guanyl-nucleotide exchange factor activity;intracellular;regulation of Rho protein signal transduction	Molecular Function;Cellular Component;Biological Process			IPR001849;IPR000697;IPR001849	DOMAIN;DOMAIN;DOMAIN	Pleckstrin homology domain;WH1/EVH1 domain;Pleckstrin homology domain	PF00169 (PFAM);PS50229 (PROSITE_PROFILES);PS50003 (PROSITE_PROFILES)	;;	;;	;;
XLOC_034140	Delta-like protein {ECO:0000256|RuleBase:RU280815}; [	4793	2.2E-252	69.57%	GO:0007219-IEA;GO:0007275-IEA;GO:0007154-IEA;GO:0016020-IEA;GO:0005509-IEA;GO:0016021-IEA;GO:0005044-IEA;GO:0006898-IEA	Notch signaling pathway-IEA;multicellular organism development-IEA;cell communication-IEA;membrane-IEA;calcium ion binding-IEA;integral component of membrane-IEA;scavenger receptor activity-IEA;receptor-mediated endocytosis-IEA	Biological Process-IEA;Biological Process-IEA;Biological Process-IEA;Cellular Component-IEA;Molecular Function-IEA;Cellular Component-IEA;Molecular Function-IEA;Biological Process-IEA	3	GO:0007219;GO:0007275;GO:0016021	Notch signaling pathway;multicellular organism development;integral component of membrane	Biological Process;Biological Process;Cellular Component			IPR000742;IPR001774;IPR011651;IPR000742;IPR000742;IPR001774;IPR000742;IPR000742;IPR000742;IPR000742;IPR000742;IPR000742;IPR000742	DOMAIN;DOMAIN;DOMAIN;DOMAIN;DOMAIN;DOMAIN;DOMAIN;DOMAIN;DOMAIN;DOMAIN;DOMAIN;DOMAIN;DOMAIN	EGF-like domain;Delta/Serrate/lag-2 (DSL) protein;Notch ligand, N-terminal domain;EGF-like domain;EGF-like domain;Delta/Serrate/lag-2 (DSL) protein;EGF-like domain;EGF-like domain;EGF-like domain;EGF-like domain;EGF-like domain;EGF-like domain;EGF-like domain	PF00008 (PFAM);PF01414 (PFAM);PF07657 (PFAM);PS50026 (PROSITE_PROFILES);PS50026 (PROSITE_PROFILES);PS51051 (PROSITE_PROFILES);PS50026 (PROSITE_PROFILES);PS50026 (PROSITE_PROFILES);PS50026 (PROSITE_PROFILES);PS50026 (PROSITE_PROFILES);PS50026 (PROSITE_PROFILES);PS50026 (PROSITE_PROFILES);PS50026 (PROSITE_PROFILES)	;GO:0007154/GO:0016020;GO:0007219/GO:0007275/GO:0016021;;;GO:0007154/GO:0016020;;;;;;;	;cell communication/membrane;Notch signaling pathway/multicellular organism development/integral component of membrane;;;cell communication/membrane;;;;;;;	;Biological Process/Cellular Component;Biological Process/Biological Process/Cellular Component;;;Biological Process/Cellular Component;;;;;;;
XLOC_055674	Polyadenylate-binding protein-interacting protein 1, putative {ECO:0000313|EMBL:SBT71181.1}; [	1004	4.1E-4	50.00%	GO:0003723-IEA	RNA binding-IEA	Molecular Function-IEA
XLOC_064601	Tubby-like protein {ECO:0000256|RuleBase:RU361125}; [	894	1.6E-35	52.74%	GO:0097500-IBA;GO:0005929-IBA;GO:1903546-IBA;GO:0035091-IBA	receptor localization to non-motile cilium-IBA;cilium-IBA;protein localization to photoreceptor outer segment-IBA;phosphatidylinositol binding-IBA	Biological Process-IBA;Cellular Component-IBA;Biological Process-IBA;Molecular Function-IBA
XLOC_037833	Delta-like protein {ECO:0000256|RuleBase:RU280815}; [	1606	2.1E-132	55.30%	GO:0042491-IEA;GO:0048633-IEA;GO:0048631-IEA;GO:0045121-IEA;GO:0046331-IEA;GO:0005509-IEA;GO:0048630-IEA;GO:0001947-IEA;GO:0097009-IEA;GO:0045807-IEA;GO:0022408-IEA;GO:0007368-ISS;GO:0007368-IEA;GO:0008217-IEA;GO:0003323-IEA;GO:0003215-IEA;GO:0005912-IEA;GO:0001953-IEA;GO:0035265-IEA;GO:0061444-IEA;GO:0005112-ISS;GO:0005112-IEA;GO:0040008-IEA;GO:0009954-IEA;GO:0051302-IEA;GO:0002456-IEA;GO:009710…	inner ear auditory receptor cell differentiation-IEA;positive regulation of skeletal muscle tissue growth-IEA;regulation of skeletal muscle tissue growth-IEA;membrane raft-IEA;lateral inhibition-IEA;calcium ion binding-IEA;skeletal muscle tissue growth-IEA;heart looping-IEA;energy homeostasis-IEA;positive regulation of endocytosis-IEA;negative regulation of cell-cell adhesion-IEA;determination of…	Biological Process-IEA;Biological Process-IEA;Biological Process-IEA;Cellular Component-IEA;Biological Process-IEA;Molecular Function-IEA;Biological Process-IEA;Biological Process-IEA;Biological Process-IEA;Biological Process-IEA;Biological Process-IEA;Biological Process-ISS;Biological Process-IEA;Biological Process-IEA;Biological Process-IEA;Biological Process-IEA;Cellular Component-IEA;Biologic…	14	GO:0003002;GO:0005488;GO:0007219;GO:0007423;GO:0007507;GO:0009887;GO:0016021;GO:0030855;GO:0035295;GO:0044464;GO:0045665;GO:0048522;GO:0048646;GO:0072006	regionalization;binding;Notch signaling pathway;sensory organ development;heart development;animal organ morphogenesis;integral component of membrane;epithelial cell differentiation;tube development;cell part;negative regulation of neuron differentiation;positive regulation of cellular process;anatomical structure formation involved in morphogenesis;nephron development	Biological Process;Molecular Function;Biological Process;Biological Process;Biological Process;Biological Process;Cellular Component;Biological Process;Biological Process;Cellular Component;Biological Process;Biological Process;Biological Process;Biological Process			IPR000742;IPR001774;IPR011651;IPR000742;IPR000742;IPR000742;IPR000742;IPR000742;IPR001774;IPR000742	DOMAIN;DOMAIN;DOMAIN;DOMAIN;DOMAIN;DOMAIN;DOMAIN;DOMAIN;DOMAIN;DOMAIN	EGF-like domain;Delta/Serrate/lag-2 (DSL) protein;Notch ligand, N-terminal domain;EGF-like domain;EGF-like domain;EGF-like domain;EGF-like domain;EGF-like domain;Delta/Serrate/lag-2 (DSL) protein;EGF-like domain	PF00008 (PFAM);PF01414 (PFAM);PF07657 (PFAM);PS50026 (PROSITE_PROFILES);PS50026 (PROSITE_PROFILES);PS50026 (PROSITE_PROFILES);PS50026 (PROSITE_PROFILES);PS50026 (PROSITE_PROFILES);PS51051 (PROSITE_PROFILES);PS50026 (PROSITE_PROFILES)	;GO:0007154/GO:0016020;GO:0007219/GO:0007275/GO:0016021;;;;;;GO:0007154/GO:0016020;	;cell communication/membrane;Notch signaling pathway/multicellular organism development/integral component of membrane;;;;;;cell communication/membrane;	;Biological Process/Cellular Component;Biological Process/Biological Process/Cellular Component;;;;;;Biological Process/Cellular Component;
XLOC_027887	Tumor suppressor p53-binding protein 1 {ECO:0000313|EMBL:EKC36765.1}; [	2315	2.8E-114	50.70%	GO:0001102-IEA;GO:0002039-IEA;GO:0000077-IBA;GO:0042393-IBA;GO:0016604-IEA;GO:0043565-IEA;GO:0051260-IEA;GO:0000776-IEA;GO:0003684-IEA;GO:0045944-IBA;GO:0045944-IEA;GO:0006974-IEA;GO:0005657-IEA;GO:0003712-IEA;GO:0000781-IEA;GO:0005737-IEA;GO:0042162-IEA;GO:0006281-IEA;GO:0035861-IEA;GO:0035064-IEA;GO:2000042-IEA;GO:1990391-IEA;GO:0061649-IEA;GO:0045830-IEA;GO:0005654-IEA;GO:0005634-IBA;GO:000563…	RNA polymerase II activating transcription factor binding-IEA;p53 binding-IEA;DNA damage checkpoint-IBA;histone binding-IBA;nuclear body-IEA;sequence-specific DNA binding-IEA;protein homooligomerization-IEA;kinetochore-IEA;damaged DNA binding-IEA;positive regulation of transcription by RNA polymerase II-IBA;positive regulation of transcription by RNA polymerase II-IEA;cellular response to DNA dam…	Molecular Function-IEA;Molecular Function-IEA;Biological Process-IBA;Molecular Function-IBA;Cellular Component-IEA;Molecular Function-IEA;Biological Process-IEA;Cellular Component-IEA;Molecular Function-IEA;Biological Process-IBA;Biological Process-IEA;Biological Process-IEA;Cellular Component-IEA;Molecular Function-IEA;Cellular Component-IEA;Cellular Component-IEA;Molecular Function-IEA;Biologic…	3	GO:0005515;GO:0009987;GO:0044446	protein binding;cellular process;intracellular organelle part	Molecular Function;Biological Process;Cellular Component			IPR015125;IPR001357;IPR001357	DOMAIN;DOMAIN;DOMAIN	Tumour suppressor p53-binding protein-1 Tudor domain;BRCT domain;BRCT domain	PF09038 (PFAM);PS50172 (PROSITE_PROFILES);PS50172 (PROSITE_PROFILES)	;;	;;	;;
XLOC_036922	Cytoskeleton-associated protein 5 {ECO:0000313|EMBL:EKC36006.1}; [	803	7.9E-113	76.19%
XLOC_064084	DNA-directed RNA polymerase subunit {ECO:0000256|RuleBase:RU004279};EC	1476	5.6E-84	55.38%	GO:0003677-IEA;GO:1904750-IEA;GO:0016779-IEA;GO:0003899-IEA;GO:0008270-IEA;GO:0005736-IEA;GO:0001054-IEA;GO:0006351-IEA;GO:0006360-IEA;GO:0003682-IEA;GO:0016740-IEA;GO:0005634-IEA	DNA binding-IEA;negative regulation of protein localization to nucleolus-IEA;nucleotidyltransferase activity-IEA;DNA-directed 5'-3' RNA polymerase activity-IEA;zinc ion binding-IEA;RNA polymerase I complex-IEA;RNA polymerase I activity-IEA;transcription, DNA-templated-IEA;transcription by RNA polymerase I-IEA;chromatin binding-IEA;transferase activity-IEA;nucleus-IEA	Molecular Function-IEA;Biological Process-IEA;Molecular Function-IEA;Molecular Function-IEA;Molecular Function-IEA;Cellular Component-IEA;Molecular Function-IEA;Biological Process-IEA;Biological Process-IEA;Molecular Function-IEA;Molecular Function-IEA;Cellular Component-IEA	3	GO:0003677;GO:0003899;GO:0006351	DNA binding;DNA-directed 5'-3' RNA polymerase activity;transcription, DNA-templated	Molecular Function;Molecular Function;Biological Process			IPR007081	DOMAIN	RNA polymerase Rpb1, domain 5	PF04998 (PFAM)	GO:0003677/GO:0003899/GO:0006351	DNA binding/DNA-directed 5'-3' RNA polymerase activity/transcription, DNA-templated	Molecular Function/Molecular Function/Biological Process
XLOC_017336	Muskelin {ECO:0000313|EMBL:OWF35502.1}; [	2402	4.3E-301	79.87%				1	GO:0005515	protein binding	Molecular Function			noIPR;IPR010565;IPR006594	;DOMAIN;DOMAIN	;Muskelin, N-terminal;LIS1 homology motif	PF13415 (PFAM);PF06588 (PFAM);PS50896 (PROSITE_PROFILES)	;;GO:0005515	;;protein binding	;;Molecular Function
XLOC_039520	Tolloid-like protein 2 {ECO:0000313|EMBL:EKC30497.1}; [	614	3.3E-5	47.39%	GO:0016020-IEA;GO:0016021-IEA	membrane-IEA;integral component of membrane-IEA	Cellular Component-IEA;Cellular Component-IEA							IPR000859	DOMAIN	CUB domain	PS01180 (PROSITE_PROFILES)
XLOC_060879	CYP356A1 {ECO:0000313|EMBL:ABR45717.1}; [	1051	3.9E-77	58.37%	GO:0005506-IEA;GO:0016705-IEA;GO:0016491-IEA;GO:0046872-IEA;GO:0016020-IEA;GO:0016829-IEA;GO:0016021-IEA;GO:0043231-IBA;GO:0020037-IEA;GO:0055114-IEA;GO:0004497-IBA;GO:0004497-IEA	iron ion binding-IEA;oxidoreductase activity, acting on paired donors, with incorporation or reduction of molecular oxygen-IEA;oxidoreductase activity-IEA;metal ion binding-IEA;membrane-IEA;lyase activity-IEA;integral component of membrane-IEA;intracellular membrane-bounded organelle-IBA;heme binding-IEA;oxidation-reduction process-IEA;monooxygenase activity-IBA;monooxygenase activity-IEA	Molecular Function-IEA;Molecular Function-IEA;Molecular Function-IEA;Molecular Function-IEA;Cellular Component-IEA;Molecular Function-IEA;Cellular Component-IEA;Cellular Component-IBA;Molecular Function-IEA;Biological Process-IEA;Molecular Function-IBA;Molecular Function-IEA	5	GO:0005506;GO:0016020;GO:0016705;GO:0020037;GO:0055114	iron ion binding;membrane;oxidoreductase activity, acting on paired donors, with incorporation or reduction of molecular oxygen;heme binding;oxidation-reduction process	Molecular Function;Cellular Component;Molecular Function;Molecular Function;Biological Process			IPR001128	FAMILY	Cytochrome P450	PF00067 (PFAM)	GO:0005506/GO:0016705/GO:0055114/GO:0020037	iron ion binding/oxidoreductase activity, acting on paired donors, with incorporation or reduction of molecular oxygen/oxidation-reduction process/heme binding	Molecular Function/Molecular Function/Biological Process/Molecular Function
XLOC_000518	Pantothenate kinase {ECO:0000256|PIRNR:PIRNR036939};EC	2112	4.0E-262	73.15%	GO:0000166-IEA;GO:0004594-IEA;GO:0015937-IEA;GO:0016310-IEA;GO:0016740-IEA;GO:0016301-IEA;GO:0005524-IEA	nucleotide binding-IEA;pantothenate kinase activity-IEA;coenzyme A biosynthetic process-IEA;phosphorylation-IEA;transferase activity-IEA;kinase activity-IEA;ATP binding-IEA	Molecular Function-IEA;Molecular Function-IEA;Biological Process-IEA;Biological Process-IEA;Molecular Function-IEA;Molecular Function-IEA;Molecular Function-IEA	4	GO:0004594;GO:0005524;GO:0015937;GO:0016310	pantothenate kinase activity;ATP binding;coenzyme A biosynthetic process;phosphorylation	Molecular Function;Molecular Function;Biological Process;Biological Process	EC:2.7.1.33	Pantothenate kinase	IPR002791;IPR004567	DOMAIN;FAMILY	Domain of unknown function DUF89;Type II pantothenate kinase	PF01937 (PFAM);PF03630 (PFAM)	;GO:0005524/GO:0015937/GO:0004594	;ATP binding/coenzyme A biosynthetic process/pantothenate kinase activity	;Molecular Function/Biological Process/Molecular Function
XLOC_033220	Cytochrome b-c1 complex subunit 2, mitochondrial {ECO:0000313|EMBL:OWF49812.1}; [	2095	1.5E-51	49.38%	GO:0006627-IBA;GO:0008270-IBA;GO:0046872-IEA;GO:0003824-IEA;GO:0006351-IEA;GO:0006508-IEA;GO:0004222-IBA;GO:0004222-IEA;GO:0005743-IBA	protein processing involved in protein targeting to mitochondrion-IBA;zinc ion binding-IBA;metal ion binding-IEA;catalytic activity-IEA;transcription, DNA-templated-IEA;proteolysis-IEA;metalloendopeptidase activity-IBA;metalloendopeptidase activity-IEA;mitochondrial inner membrane-IBA	Biological Process-IBA;Molecular Function-IBA;Molecular Function-IEA;Molecular Function-IEA;Biological Process-IEA;Biological Process-IEA;Molecular Function-IBA;Molecular Function-IEA;Cellular Component-IBA	3	GO:0006807;GO:0043170;GO:0044238	nitrogen compound metabolic process;macromolecule metabolic process;primary metabolic process	Biological Process;Biological Process;Biological Process			IPR007863;IPR011765	DOMAIN;DOMAIN	Peptidase M16, C-terminal;Peptidase M16, N-terminal	PF05193 (PFAM);PF00675 (PFAM)	;	;	;
XLOC_030189	Membrane-bound O-acyltransferase domain-containing protein 2 {ECO:0000313|EMBL:EKC35358.1}; [	1652	2.0E-165	63.88%	GO:0016746-IEA;GO:0016020-IEA;GO:0016021-IEA;GO:0016740-IEA	transferase activity, transferring acyl groups-IEA;membrane-IEA;integral component of membrane-IEA;transferase activity-IEA	Molecular Function-IEA;Cellular Component-IEA;Cellular Component-IEA;Molecular Function-IEA	2	GO:0016020;GO:0016740	membrane;transferase activity	Cellular Component;Molecular Function			IPR004299	FAMILY	Membrane bound O-acyl transferase, MBOAT	PF03062 (PFAM)
XLOC_006747	SFRICE_014206 {ECO:0000313|EMBL:SOQ42102.1}; [	542	3.7E-35	73.43%	GO:0006418-IEA;GO:0000166-IEA;GO:0000462-IBA;GO:0003723-IBA;GO:0003735-IBA;GO:0003735-IEA;GO:0004812-IEA;GO:0005840-IEA;GO:0000049-IEA;GO:0005763-IBA;GO:0006412-IBA;GO:0006412-IEA;GO:0005524-IEA	tRNA aminoacylation for protein translation-IEA;nucleotide binding-IEA;maturation of SSU-rRNA from tricistronic rRNA transcript (SSU-rRNA, 5.8S rRNA, LSU-rRNA)-IBA;RNA binding-IBA;structural constituent of ribosome-IBA;structural constituent of ribosome-IEA;aminoacyl-tRNA ligase activity-IEA;ribosome-IEA;tRNA binding-IEA;mitochondrial small ribosomal subunit-IBA;translation-IBA;translation-IEA;AT…	Biological Process-IEA;Molecular Function-IEA;Biological Process-IBA;Molecular Function-IBA;Molecular Function-IBA;Molecular Function-IEA;Molecular Function-IEA;Cellular Component-IEA;Molecular Function-IEA;Cellular Component-IBA;Biological Process-IBA;Biological Process-IEA;Molecular Function-IEA	6	GO:0000166;GO:0000462;GO:0003723;GO:0003735;GO:0005763;GO:0006412	nucleotide binding;maturation of SSU-rRNA from tricistronic rRNA transcript (SSU-rRNA, 5.8S rRNA, LSU-rRNA);RNA binding;structural constituent of ribosome;mitochondrial small ribosomal subunit;translation	Molecular Function;Biological Process;Molecular Function;Molecular Function;Cellular Component;Biological Process
XLOC_028869	Renalase {ECO:0000313|EMBL:OWF42205.1}; [	1538	1.9E-90	64.17%	GO:0051379-IEA;GO:0016491-IEA;GO:0097621-IEA;GO:0045776-IEA;GO:0055114-IEA;GO:0016651-IEA;GO:0010459-IEA;GO:0005576-IEA;GO:0070404-IEA	epinephrine binding-IEA;oxidoreductase activity-IEA;monoamine oxidase activity-IEA;negative regulation of blood pressure-IEA;oxidation-reduction process-IEA;oxidoreductase activity, acting on NAD(P)H-IEA;negative regulation of heart rate-IEA;extracellular region-IEA;NADH binding-IEA	Molecular Function-IEA;Molecular Function-IEA;Molecular Function-IEA;Biological Process-IEA;Biological Process-IEA;Molecular Function-IEA;Biological Process-IEA;Cellular Component-IEA;Molecular Function-IEA	1	GO:0016491	oxidoreductase activity	Molecular Function			noIPR			PF13450 (PFAM)
XLOC_042391	Transforming acidic coiled-coil-containing protein 2 {ECO:0000313|EMBL:OWF52774.1}; [	1567	2.0E-111	58.18%	GO:0008283-IBA;GO:0005737-IBA;GO:0015630-IBA;GO:0000226-IBA	cell proliferation-IBA;cytoplasm-IBA;microtubule cytoskeleton-IBA;microtubule cytoskeleton organization-IBA	Biological Process-IBA;Cellular Component-IBA;Cellular Component-IBA;Biological Process-IBA	1	GO:0044424	intracellular part	Cellular Component			IPR007707	DOMAIN	Transforming acidic coiled-coil-containing protein, C-terminal	PF05010 (PFAM)
XLOC_024741	Programmed cell death 6-interacting protein {ECO:0000313|EMBL:EKC18377.1}; [	4733	2.5E-296	75.22%				1	GO:0005515	protein binding	Molecular Function			IPR025304;IPR004328;IPR004328	DOMAIN;DOMAIN;DOMAIN	ALIX V-shaped domain;BRO1 domain;BRO1 domain	PF13949 (PFAM);PF03097 (PFAM);PS51180 (PROSITE_PROFILES)	GO:0005515;;	protein binding;;	Molecular Function;;
XLOC_038711	Nose resistant to fluoxetine protein 6 {ECO:0000313|EMBL:OWF41722.1}; [	1795	2.1E-171	60.89%	GO:0016747-IEA;GO:0016020-IEA;GO:0016021-IEA	transferase activity, transferring acyl groups other than amino-acyl groups-IEA;membrane-IEA;integral component of membrane-IEA	Molecular Function-IEA;Cellular Component-IEA;Cellular Component-IEA	2	GO:0016020;GO:0016747	membrane;transferase activity, transferring acyl groups other than amino-acyl groups	Cellular Component;Molecular Function			IPR002656	DOMAIN	Acyltransferase 3	PF01757 (PFAM)	GO:0016747	transferase activity, transferring acyl groups other than amino-acyl groups	Molecular Function
XLOC_006008	Neurogenic locus Notch protein {ECO:0000313|EMBL:OWF54606.1}; [	3397	5.1E-217	53.57%	GO:0004888-IEA;GO:0007219-IEA;GO:0004867-IEA;GO:0046872-IEA;GO:0050793-IEA;GO:0016020-IEA;GO:0016021-IEA;GO:0005509-IEA;GO:0030154-IEA;GO:0010951-IEA;GO:0007160-IEA;GO:0008061-IEA;GO:0007165-IEA;GO:0007154-IEA;GO:0007166-IEA;GO:0006030-IEA;GO:0007186-IEA;GO:0005576-IEA;GO:0004930-IEA	transmembrane signaling receptor activity-IEA;Notch signaling pathway-IEA;serine-type endopeptidase inhibitor activity-IEA;metal ion binding-IEA;regulation of developmental process-IEA;membrane-IEA;integral component of membrane-IEA;calcium ion binding-IEA;cell differentiation-IEA;negative regulation of endopeptidase activity-IEA;cell-matrix adhesion-IEA;chitin binding-IEA;signal transduction-IEA…	Molecular Function-IEA;Biological Process-IEA;Molecular Function-IEA;Molecular Function-IEA;Biological Process-IEA;Cellular Component-IEA;Cellular Component-IEA;Molecular Function-IEA;Biological Process-IEA;Biological Process-IEA;Biological Process-IEA;Molecular Function-IEA;Biological Process-IEA;Biological Process-IEA;Biological Process-IEA;Biological Process-IEA;Biological Process-IEA;Cellular…	2	GO:0005509;GO:0007165	calcium ion binding;signal transduction	Molecular Function;Biological Process			IPR001881;IPR000742;IPR000742;IPR000742;IPR000742;IPR000742;IPR000742;IPR000742;IPR000742;IPR000742;IPR000742;IPR000742;IPR000742;IPR000742;IPR000742;IPR000742;IPR000742;IPR000742;IPR000742;IPR000742;IPR000742;IPR000742;IPR000742;IPR000742;IPR000742;IPR000742;IPR000742;IPR000742;IPR000742;IPR000742;IPR000742;IPR000742	DOMAIN;DOMAIN;DOMAIN;DOMAIN;DOMAIN;DOMAIN;DOMAIN;DOMAIN;DOMAIN;DOMAIN;DOMAIN;DOMAIN;DOMAIN;DOMAIN;DOMAIN;DOMAIN;DOMAIN;DOMAIN;DOMAIN;DOMAIN;DOMAIN;DOMAIN;DOMAIN;DOMAIN;DOMAIN;DOMAIN;DOMAIN;DOMAIN;DOMAIN;DOMAIN;DOMAIN;DOMAIN	EGF-like calcium-binding domain;EGF-like domain;EGF-like domain;EGF-like domain;EGF-like domain;EGF-like domain;EGF-like domain;EGF-like domain;EGF-like domain;EGF-like domain;EGF-like domain;EGF-like domain;EGF-like domain;EGF-like domain;EGF-like domain;EGF-like domain;EGF-like domain;EGF-like domain;EGF-like domain;EGF-like domain;EGF-like domain;EGF-like domain;EGF-like domain;EGF-like domain…	PF07645 (PFAM);PF00008 (PFAM);PS50026 (PROSITE_PROFILES);PS50026 (PROSITE_PROFILES);PS50026 (PROSITE_PROFILES);PS50026 (PROSITE_PROFILES);PS50026 (PROSITE_PROFILES);PS50026 (PROSITE_PROFILES);PS50026 (PROSITE_PROFILES);PS50026 (PROSITE_PROFILES);PS50026 (PROSITE_PROFILES);PS50026 (PROSITE_PROFILES);PS50026 (PROSITE_PROFILES);PS50026 (PROSITE_PROFILES);PS50026 (PROSITE_PROFILES);PS50026 (PROSITE_P…	GO:0005509;;;;;;;;;;;;;;;;;;;;;;;;;;;;;;;	calcium ion binding;;;;;;;;;;;;;;;;;;;;;;;;;;;;;;;	Molecular Function;;;;;;;;;;;;;;;;;;;;;;;;;;;;;;;
XLOC_016889	Frizzled-5 {ECO:0000313|EMBL:EKC18848.1}; [	1257	4.1E-13	96.19%	GO:0048596-IEA;GO:0005769-IEA;GO:0005923-IEA;GO:0001525-IEA;GO:0001944-IEA;GO:0060718-IEA;GO:0016020-IEA;GO:0032729-IEA;GO:0016021-IBA;GO:0016021-IEA;GO:0060061-IEA;GO:2000810-IEA;GO:0048471-IEA;GO:0071219-IEA;GO:0042813-IBA;GO:0042813-IEA;GO:0043507-IEA;GO:0031076-IEA;GO:0007166-IEA;GO:0031077-IEA;GO:0008595-IEA;GO:0033077-IEA;GO:0060561-IEA;GO:0007186-IEA;GO:0009986-IEA;GO:1904469-IEA;GO:000057…	embryonic camera-type eye morphogenesis-IEA;early endosome-IEA;bicellular tight junction-IEA;angiogenesis-IEA;vasculature development-IEA;chorionic trophoblast cell differentiation-IEA;membrane-IEA;positive regulation of interferon-gamma production-IEA;integral component of membrane-IBA;integral component of membrane-IEA;Spemann organizer formation-IEA;regulation of bicellular tight junction asse…	Biological Process-IEA;Cellular Component-IEA;Cellular Component-IEA;Biological Process-IEA;Biological Process-IEA;Biological Process-IEA;Cellular Component-IEA;Biological Process-IEA;Cellular Component-IBA;Cellular Component-IEA;Biological Process-IEA;Biological Process-IEA;Cellular Component-IEA;Biological Process-IEA;Molecular Function-IBA;Molecular Function-IEA;Biological Process-IEA;Biologic…	35	GO:0001525;GO:0001540;GO:0002726;GO:0004930;GO:0005769;GO:0005794;GO:0005887;GO:0005923;GO:0007186;GO:0008285;GO:0008595;GO:0009986;GO:0017147;GO:0019901;GO:0031077;GO:0031625;GO:0032729;GO:0033077;GO:0035567;GO:0042813;GO:0043507;GO:0044877;GO:0045944;GO:0048469;GO:0048471;GO:0048596;GO:0050718;GO:0060061;GO:0060070;GO:0060561;GO:0060718;GO:0071219;GO:1901382;GO:1904469;GO:2000810	angiogenesis;amyloid-beta binding;positive regulation of T cell cytokine production;G protein-coupled receptor activity;early endosome;Golgi apparatus;integral component of plasma membrane;bicellular tight junction;G protein-coupled receptor signaling pathway;negative regulation of cell proliferation;anterior/posterior axis specification, embryo;cell surface;Wnt-protein binding;protein kinase bin…	Biological Process;Molecular Function;Biological Process;Molecular Function;Cellular Component;Cellular Component;Cellular Component;Cellular Component;Biological Process;Biological Process;Biological Process;Cellular Component;Molecular Function;Molecular Function;Biological Process;Molecular Function;Biological Process;Biological Process;Biological Process;Molecular Function;Biological Process;…			IPR020067;IPR020067;IPR020067	DOMAIN;DOMAIN;DOMAIN	Frizzled domain;Frizzled domain;Frizzled domain	PF01392 (PFAM);PS50038 (PROSITE_PROFILES);SignalP-noTM (SIGNALP_EUK)	GO:0005515;GO:0005515;GO:0005515	protein binding;protein binding;protein binding	Molecular Function;Molecular Function;Molecular Function
XLOC_061743	Uncharacterized protein {ECO:0000313|EMBL:OWF47095.1}; [	4301	1.6E-24	44.24%
XLOC_043514	erlin-2-B {ECO:0000313|RefSeq:XP_013387143.1}; [	2535	1.3E-119	86.94%	GO:0005789-IBA;GO:0005789-IEA;GO:0031625-IEA;GO:0045541-IEA;GO:0016020-IEA;GO:0016021-IEA;GO:0016310-IEA;GO:0016301-IEA;GO:0030433-IEA;GO:0032933-IBA;GO:0032933-IEA;GO:0045717-IEA;GO:0015485-IBA;GO:0015485-IEA;GO:0032991-IEA;GO:0008384-IEA;GO:0007252-IEA;GO:0005783-IEA;GO:0004672-IEA;GO:0005524-IEA;GO:0006468-IEA	endoplasmic reticulum membrane-IBA;endoplasmic reticulum membrane-IEA;ubiquitin protein ligase binding-IEA;negative regulation of cholesterol biosynthetic process-IEA;membrane-IEA;integral component of membrane-IEA;phosphorylation-IEA;kinase activity-IEA;ubiquitin-dependent ERAD pathway-IEA;SREBP signaling pathway-IBA;SREBP signaling pathway-IEA;negative regulation of fatty acid biosynthetic proc…	Cellular Component-IBA;Cellular Component-IEA;Molecular Function-IEA;Biological Process-IEA;Cellular Component-IEA;Cellular Component-IEA;Biological Process-IEA;Molecular Function-IEA;Biological Process-IEA;Biological Process-IBA;Biological Process-IEA;Biological Process-IEA;Molecular Function-IBA;Molecular Function-IEA;Cellular Component-IEA;Molecular Function-IEA;Biological Process-IEA;Cellular…	12	GO:0005524;GO:0005789;GO:0007252;GO:0008384;GO:0015485;GO:0016021;GO:0030433;GO:0031625;GO:0032933;GO:0032991;GO:0045541;GO:0045717	ATP binding;endoplasmic reticulum membrane;I-kappaB phosphorylation;IkappaB kinase activity;cholesterol binding;integral component of membrane;ubiquitin-dependent ERAD pathway;ubiquitin protein ligase binding;SREBP signaling pathway;protein-containing complex;negative regulation of cholesterol biosynthetic process;negative regulation of fatty acid biosynthetic process	Molecular Function;Cellular Component;Biological Process;Molecular Function;Molecular Function;Cellular Component;Biological Process;Molecular Function;Biological Process;Cellular Component;Biological Process;Biological Process	EC:2.7.11;EC:2.7.11.10	Transferring phosphorus-containing groups;I-kappa-B kinase	IPR001107	DOMAIN	Band 7 domain	PF01145 (PFAM)
XLOC_015190	Neurofilament heavy polypeptide {ECO:0000313|EMBL:KOC63774.1}; [	3113	8.9E-12	40.06%	GO:0005856-IEA;GO:0003677-IEA;GO:0016020-IEA;GO:0016021-IEA;GO:0016310-IEA;GO:0016740-IEA;GO:0016301-IEA;GO:0070449-IEA;GO:0006281-IEA;GO:0006334-IEA;GO:0004672-IEA;GO:0000786-IEA;GO:0005634-IEA;GO:0005524-IEA;GO:0006357-IEA;GO:0006974-IEA;GO:0003676-IEA;GO:0006468-IEA	cytoskeleton-IEA;DNA binding-IEA;membrane-IEA;integral component of membrane-IEA;phosphorylation-IEA;transferase activity-IEA;kinase activity-IEA;elongin complex-IEA;DNA repair-IEA;nucleosome assembly-IEA;protein kinase activity-IEA;nucleosome-IEA;nucleus-IEA;ATP binding-IEA;regulation of transcription by RNA polymerase II-IEA;cellular response to DNA damage stimulus-IEA;nucleic acid binding-IEA;…	Cellular Component-IEA;Molecular Function-IEA;Cellular Component-IEA;Cellular Component-IEA;Biological Process-IEA;Molecular Function-IEA;Molecular Function-IEA;Cellular Component-IEA;Biological Process-IEA;Biological Process-IEA;Molecular Function-IEA;Cellular Component-IEA;Cellular Component-IEA;Molecular Function-IEA;Biological Process-IEA;Biological Process-IEA;Molecular Function-IEA;Biologic…
XLOC_003485	Suppression of tumorigenicity 18 protein {ECO:0000313|EMBL:OWF45746.1}; [	3874	1.3E-111	55.88%	GO:0003700-IEA;GO:0008270-IEA;GO:0005829-IEA;GO:0006355-IEA;GO:0005654-IEA;GO:0005634-IEA	DNA-binding transcription factor activity-IEA;zinc ion binding-IEA;cytosol-IEA;regulation of transcription, DNA-templated-IEA;nucleoplasm-IEA;nucleus-IEA	Molecular Function-IEA;Molecular Function-IEA;Cellular Component-IEA;Biological Process-IEA;Cellular Component-IEA;Cellular Component-IEA	4	GO:0003700;GO:0005634;GO:0006355;GO:0008270	DNA-binding transcription factor activity;nucleus;regulation of transcription, DNA-templated;zinc ion binding	Molecular Function;Cellular Component;Biological Process;Molecular Function			IPR002515;IPR002515;IPR002515;IPR002515	REPEAT;REPEAT;REPEAT;REPEAT	Zinc finger, C2HC-type;Zinc finger, C2HC-type;Zinc finger, C2HC-type;Zinc finger, C2HC-type	PF01530 (PFAM);PS51802 (PROSITE_PROFILES);PS51802 (PROSITE_PROFILES);PS51802 (PROSITE_PROFILES)	GO:0005634/GO:0003700/GO:0008270/GO:0006355;GO:0005634/GO:0003700/GO:0008270/GO:0006355;GO:0005634/GO:0003700/GO:0008270/GO:0006355;GO:0005634/GO:0003700/GO:0008270/GO:0006355	nucleus/DNA-binding transcription factor activity/zinc ion binding/regulation of transcription, DNA-templated;nucleus/DNA-binding transcription factor activity/zinc ion binding/regulation of transcription, DNA-templated;nucleus/DNA-binding transcription factor activity/zinc ion binding/regulation of transcription, DNA-templated;nucleus/DNA-binding transcription factor activity/zinc ion binding/re…	Cellular Component/Molecular Function/Molecular Function/Biological Process;Cellular Component/Molecular Function/Molecular Function/Biological Process;Cellular Component/Molecular Function/Molecular Function/Biological Process;Cellular Component/Molecular Function/Molecular Function/Biological Process
XLOC_071056	Uncharacterized protein {ECO:0000313|EMBL:JAS04162.1}; [	724	9.4E-12	48.62%	GO:0016020-IEA;GO:0016021-IEA	membrane-IEA;integral component of membrane-IEA	Cellular Component-IEA;Cellular Component-IEA
XLOC_037207	---NA---	1933						2	GO:0005515;GO:0007165	protein binding;signal transduction	Molecular Function;Biological Process			IPR000488;IPR000488	DOMAIN;DOMAIN	Death domain;Death domain	PF00531 (PFAM);PS50017 (PROSITE_PROFILES)	GO:0005515/GO:0007165;GO:0005515/GO:0007165	protein binding/signal transduction;protein binding/signal transduction	Molecular Function/Biological Process;Molecular Function/Biological Process
XLOC_036677	ATP-binding cassette sub-family A member 3 {ECO:0000313|EMBL:EKC30762.1}; [	5593	1.1E-256	64.86%	GO:0006869-IBA;GO:0042626-IBA;GO:0042626-IEA;GO:0000166-IEA;GO:0055085-IEA;GO:0016020-IEA;GO:0016021-IEA;GO:0043231-IBA;GO:0005524-IEA;GO:0016887-IEA	lipid transport-IBA;ATPase activity, coupled to transmembrane movement of substances-IBA;ATPase activity, coupled to transmembrane movement of substances-IEA;nucleotide binding-IEA;transmembrane transport-IEA;membrane-IEA;integral component of membrane-IEA;intracellular membrane-bounded organelle-IBA;ATP binding-IEA;ATPase activity-IEA	Biological Process-IBA;Molecular Function-IBA;Molecular Function-IEA;Molecular Function-IEA;Biological Process-IEA;Cellular Component-IEA;Cellular Component-IEA;Cellular Component-IBA;Molecular Function-IEA;Molecular Function-IEA	4	GO:0005524;GO:0016021;GO:0042626;GO:0055085	ATP binding;integral component of membrane;ATPase activity, coupled to transmembrane movement of substances;transmembrane transport	Molecular Function;Cellular Component;Molecular Function;Biological Process	EC:3.6.1.3;EC:3.6.1.15	Adenosinetriphosphatase;Nucleoside-triphosphate phosphatase	IPR003439;IPR003439;IPR003439;IPR003439	DOMAIN;DOMAIN;DOMAIN;DOMAIN	ABC transporter-like;ABC transporter-like;ABC transporter-like;ABC transporter-like	PF00005 (PFAM);PF12698 (PFAM);PS50893 (PROSITE_PROFILES);PS50893 (PROSITE_PROFILES)	GO:0016887/GO:0005524;GO:0016887/GO:0005524;GO:0016887/GO:0005524;GO:0016887/GO:0005524	ATPase activity/ATP binding;ATPase activity/ATP binding;ATPase activity/ATP binding;ATPase activity/ATP binding	Molecular Function/Molecular Function;Molecular Function/Molecular Function;Molecular Function/Molecular Function;Molecular Function/Molecular Function
XLOC_025753	Major facilitator superfamily domain-containing protein 1 {ECO:0000313|EMBL:EKC28156.1}; [	655	5.6E-81	79.46%	GO:0055085-IEA;GO:0016020-IEA;GO:0016021-IEA	transmembrane transport-IEA;membrane-IEA;integral component of membrane-IEA	Biological Process-IEA;Cellular Component-IEA;Cellular Component-IEA	2	GO:0016021;GO:0055085	integral component of membrane;transmembrane transport	Cellular Component;Biological Process			IPR011701	FAMILY	Major facilitator superfamily	PF07690 (PFAM)	GO:0055085/GO:0016021	transmembrane transport/integral component of membrane	Biological Process/Cellular Component
XLOC_017496	Uncharacterized protein {ECO:0000313|EMBL:OWF54051.1}; [	1444	3.8E-45	47.07%	GO:0016020-IEA;GO:0016021-IEA	membrane-IEA;integral component of membrane-IEA	Cellular Component-IEA;Cellular Component-IEA
XLOC_029743	Nuclear receptor coactivator 7 {ECO:0000313|EMBL:OWF45175.1}; [	1040	2.1E-78	64.16%										IPR018392;IPR018392	DOMAIN;DOMAIN	LysM domain;LysM domain	PF01476 (PFAM);PS51782 (PROSITE_PROFILES)	;	;	;
XLOC_026039	Tenascin-X {ECO:0000313|EMBL:OWF46316.1}; [	1571	2.8E-60	41.64%	GO:0004725-IEA;GO:0016020-IEA;GO:0016021-IEA;GO:0016791-IEA;GO:0016311-IEA;GO:0035335-IEA;GO:0016787-IEA;GO:0006470-IEA;GO:0005044-IEA;GO:0004672-IEA;GO:0006898-IEA;GO:0004721-IEA;GO:0005524-IEA;GO:0006468-IEA	protein tyrosine phosphatase activity-IEA;membrane-IEA;integral component of membrane-IEA;phosphatase activity-IEA;dephosphorylation-IEA;peptidyl-tyrosine dephosphorylation-IEA;hydrolase activity-IEA;protein dephosphorylation-IEA;scavenger receptor activity-IEA;protein kinase activity-IEA;receptor-mediated endocytosis-IEA;phosphoprotein phosphatase activity-IEA;ATP binding-IEA;protein phosphoryla…	Molecular Function-IEA;Cellular Component-IEA;Cellular Component-IEA;Molecular Function-IEA;Biological Process-IEA;Biological Process-IEA;Molecular Function-IEA;Biological Process-IEA;Molecular Function-IEA;Molecular Function-IEA;Biological Process-IEA;Molecular Function-IEA;Molecular Function-IEA;Biological Process-IEA							IPR000421;IPR000421;IPR000421	DOMAIN;DOMAIN;DOMAIN	Coagulation factor 5/8 C-terminal domain;Coagulation factor 5/8 C-terminal domain;Coagulation factor 5/8 C-terminal domain	PF00754 (PFAM);PS50022 (PROSITE_PROFILES);SignalP-noTM (SIGNALP_EUK)	;;	;;	;;
XLOC_005136	Glucose dehydrogenase [acceptor] {ECO:0000313|EMBL:OWF45028.1}; [	1848	1.7E-139	62.02%	GO:0016614-IEA;GO:0050660-IEA;GO:0016020-IEA;GO:0016021-IEA;GO:0055114-IEA	oxidoreductase activity, acting on CH-OH group of donors-IEA;flavin adenine dinucleotide binding-IEA;membrane-IEA;integral component of membrane-IEA;oxidation-reduction process-IEA	Molecular Function-IEA;Molecular Function-IEA;Cellular Component-IEA;Cellular Component-IEA;Biological Process-IEA	3	GO:0016614;GO:0050660;GO:0055114	oxidoreductase activity, acting on CH-OH group of donors;flavin adenine dinucleotide binding;oxidation-reduction process	Molecular Function;Molecular Function;Biological Process			IPR007867;IPR000172	DOMAIN;DOMAIN	Glucose-methanol-choline oxidoreductase, C-terminal;Glucose-methanol-choline oxidoreductase, N-terminal	PF05199 (PFAM);PF00732 (PFAM)	GO:0016614/GO:0055114;GO:0016614/GO:0050660/GO:0055114	oxidoreductase activity, acting on CH-OH group of donors/oxidation-reduction process;oxidoreductase activity, acting on CH-OH group of donors/flavin adenine dinucleotide binding/oxidation-reduction process	Molecular Function/Biological Process;Molecular Function/Molecular Function/Biological Process
XLOC_068108	Fibrocystin-L {ECO:0000313|EMBL:EKC27658.1}; [	843	1.5E-61	51.79%	GO:0003743-IEA;GO:0000166-IEA;GO:0005525-IEA;GO:0004714-IEA;GO:0004713-IEA;GO:0003924-IEA;GO:0016020-IEA;GO:0016021-IEA;GO:0016310-IEA;GO:0016740-IEA;GO:0016301-IEA;GO:0018108-IEA;GO:0007169-IEA;GO:0004672-IEA;GO:0005524-IEA;GO:0006468-IEA;GO:0005622-IEA;GO:0006413-IEA	translation initiation factor activity-IEA;nucleotide binding-IEA;GTP binding-IEA;transmembrane receptor protein tyrosine kinase activity-IEA;protein tyrosine kinase activity-IEA;GTPase activity-IEA;membrane-IEA;integral component of membrane-IEA;phosphorylation-IEA;transferase activity-IEA;kinase activity-IEA;peptidyl-tyrosine phosphorylation-IEA;transmembrane receptor protein tyrosine kinase si…	Molecular Function-IEA;Molecular Function-IEA;Molecular Function-IEA;Molecular Function-IEA;Molecular Function-IEA;Molecular Function-IEA;Cellular Component-IEA;Cellular Component-IEA;Biological Process-IEA;Molecular Function-IEA;Molecular Function-IEA;Biological Process-IEA;Biological Process-IEA;Molecular Function-IEA;Molecular Function-IEA;Biological Process-IEA;Cellular Component-IEA;Biologic…	2	GO:0009987;GO:0016740	cellular process;transferase activity	Biological Process;Molecular Function			noIPR			PF13229 (PFAM)
XLOC_018548	Annulin {ECO:0000313|EMBL:EKC31609.1}; [	3096	7.9E-154	56.91%	GO:0003810-IEA;GO:0046872-IEA;GO:0008233-IEA;GO:0006508-IEA;GO:0016740-IEA;GO:0018149-IEA	protein-glutamine gamma-glutamyltransferase activity-IEA;metal ion binding-IEA;peptidase activity-IEA;proteolysis-IEA;transferase activity-IEA;peptide cross-linking-IEA	Molecular Function-IEA;Molecular Function-IEA;Molecular Function-IEA;Biological Process-IEA;Molecular Function-IEA;Biological Process-IEA	2	GO:0003810;GO:0018149	protein-glutamine gamma-glutamyltransferase activity;peptide cross-linking	Molecular Function;Biological Process			IPR008958;IPR001102;IPR002931	DOMAIN;DOMAIN;DOMAIN	Transglutaminase, C-terminal;Transglutaminase, N-terminal;Transglutaminase-like	PF00927 (PFAM);PF00868 (PFAM);PF01841 (PFAM)	GO:0003810/GO:0018149;GO:0018149;	protein-glutamine gamma-glutamyltransferase activity/peptide cross-linking;peptide cross-linking;	Molecular Function/Biological Process;Biological Process;
XLOC_041228	Terminal uridylyltransferase 7 {ECO:0000313|EMBL:OWF47382.1}; [	3467	1.1E-65	61.00%	GO:0071076-IEA;GO:0005737-IEA;GO:0001556-IEA;GO:0070102-IEA;GO:0050265-IEA;GO:0005829-IEA;GO:0005829-IDA;GO:0016020-IEA;GO:0016021-IEA;GO:0031664-IEA;GO:0001816-IEA;GO:0031123-IEA;GO:0016740-IEA;GO:0010586-IEA;GO:0070569-IEA;GO:0032755-IEA;GO:0016779-IEA;GO:0008270-IEA;GO:0032088-IEA;GO:0035198-IEA;GO:1990074-IEA;GO:0005730-IEA;GO:0005730-IDA;GO:0005634-IEA;GO:0003676-IEA	RNA 3' uridylation-IEA;cytoplasm-IEA;oocyte maturation-IEA;interleukin-6-mediated signaling pathway-IEA;RNA uridylyltransferase activity-IEA;cytosol-IEA;cytosol-IDA;membrane-IEA;integral component of membrane-IEA;regulation of lipopolysaccharide-mediated signaling pathway-IEA;cytokine production-IEA;RNA 3'-end processing-IEA;transferase activity-IEA;miRNA metabolic process-IEA;uridylyltransferase…	Biological Process-IEA;Cellular Component-IEA;Biological Process-IEA;Biological Process-IEA;Molecular Function-IEA;Cellular Component-IEA;Cellular Component-IDA;Cellular Component-IEA;Cellular Component-IEA;Biological Process-IEA;Biological Process-IEA;Biological Process-IEA;Molecular Function-IEA;Biological Process-IEA;Molecular Function-IEA;Biological Process-IEA;Molecular Function-IEA;Molecula…	6	GO:0005488;GO:0005730;GO:0005829;GO:0016070;GO:0016779;GO:0050789	binding;nucleolus;cytosol;RNA metabolic process;nucleotidyltransferase activity;regulation of biological process	Molecular Function;Cellular Component;Cellular Component;Biological Process;Molecular Function;Biological Process			IPR002058	DOMAIN	PAP/25A-associated	PF03828 (PFAM)
XLOC_023041	Uncharacterized protein {ECO:0000313|EMBL:OWF39275.1}; [	4620	7.7E-40	52.58%	GO:0033554-IEA;GO:0005741-IEA	cellular response to stress-IEA;mitochondrial outer membrane-IEA	Biological Process-IEA;Cellular Component-IEA							IPR031981	DOMAIN	Mitochondria-eating protein, C-terminal domain	PF16026 (PFAM)
XLOC_040939	DBH-like monooxygenase protein 2-like protein {ECO:0000313|EMBL:EKC35167.1}; [	2652	1.1E-86	58.64%	GO:0003743-IEA;GO:0016020-IEA;GO:0016021-IEA;GO:0055114-IEA;GO:0004497-IEA;GO:0006413-IEA	translation initiation factor activity-IEA;membrane-IEA;integral component of membrane-IEA;oxidation-reduction process-IEA;monooxygenase activity-IEA;translational initiation-IEA	Molecular Function-IEA;Cellular Component-IEA;Cellular Component-IEA;Biological Process-IEA;Molecular Function-IEA;Biological Process-IEA							IPR005018;IPR013111;IPR005018;IPR000742;IPR005018;IPR005018	DOMAIN;DOMAIN;DOMAIN;DOMAIN;DOMAIN;DOMAIN	DOMON domain;EGF-like domain, extracellular;DOMON domain;EGF-like domain;DOMON domain;DOMON domain	PF03351 (PFAM);PF07974 (PFAM);PS50836 (PROSITE_PROFILES);PS50026 (PROSITE_PROFILES);PS50836 (PROSITE_PROFILES);SignalP-noTM (SIGNALP_EUK)	;;;;;	;;;;;	;;;;;
XLOC_044096	Acetylcholine receptor subunit alpha-type acr-16 {ECO:0000313|EMBL:OWF43639.1}; [	1278	8.8E-112	68.67%	GO:0004888-IEA;GO:0045211-IEA;GO:0016020-IEA;GO:0016021-IEA;GO:0060078-IEA;GO:0060079-IEA;GO:0022848-IEA;GO:0005230-IEA;GO:0030054-IEA;GO:0034220-IEA;GO:0045202-IEA;GO:0006811-IEA;GO:0005216-IEA;GO:0005886-IEA	transmembrane signaling receptor activity-IEA;postsynaptic membrane-IEA;membrane-IEA;integral component of membrane-IEA;regulation of postsynaptic membrane potential-IEA;excitatory postsynaptic potential-IEA;acetylcholine-gated cation-selective channel activity-IEA;extracellular ligand-gated ion channel activity-IEA;cell junction-IEA;ion transmembrane transport-IEA;synapse-IEA;ion transport-IEA;i…	Molecular Function-IEA;Cellular Component-IEA;Cellular Component-IEA;Cellular Component-IEA;Biological Process-IEA;Biological Process-IEA;Molecular Function-IEA;Molecular Function-IEA;Cellular Component-IEA;Biological Process-IEA;Cellular Component-IEA;Biological Process-IEA;Molecular Function-IEA;Cellular Component-IEA	7	GO:0005230;GO:0005886;GO:0006811;GO:0016021;GO:0038023;GO:0045202;GO:0060078	extracellular ligand-gated ion channel activity;plasma membrane;ion transport;integral component of membrane;signaling receptor activity;synapse;regulation of postsynaptic membrane potential	Molecular Function;Cellular Component;Biological Process;Cellular Component;Molecular Function;Cellular Component;Biological Process			IPR006029;IPR006202	DOMAIN;DOMAIN	Neurotransmitter-gated ion-channel transmembrane domain;Neurotransmitter-gated ion-channel ligand-binding domain	PF02932 (PFAM);PF02931 (PFAM)	GO:0006811/GO:0016021;GO:0006811/GO:0016021/GO:0005230	ion transport/integral component of membrane;ion transport/integral component of membrane/extracellular ligand-gated ion channel activity	Biological Process/Cellular Component;Biological Process/Cellular Component/Molecular Function
XLOC_030102	Selenoprotein O {ECO:0000313|EMBL:EKC40447.1}; [	2382	8.0E-255	72.69%	GO:0005739-IEA	mitochondrion-IEA	Cellular Component-IEA							IPR003846	FAMILY	Uncharacterised protein family UPF0061	PF02696 (PFAM)
XLOC_006897	E3 ubiquitin-protein ligase Roquin {ECO:0000313|EMBL:OWF52583.1}; [	3267	3.3E-176	77.88%	GO:0050852-IEA;GO:0046872-IEA;GO:0003725-IEA;GO:0042098-IEA;GO:0016020-IEA;GO:0003729-IEA;GO:0061470-IEA;GO:0016567-IEA;GO:0035613-IEA;GO:0009986-IEA;GO:0048536-IEA;GO:0048535-IEA;GO:0043029-IEA;GO:0001782-IEA;GO:0003677-IEA;GO:0010608-IEA;GO:0048286-IEA;GO:2000628-IEA;GO:0043231-IEA;GO:0010468-IEA;GO:2000320-IEA;GO:0016874-IEA;GO:0009791-IEA;GO:0060173-IEA;GO:0035264-IEA;GO:0000209-IEA;GO:190122…	T cell receptor signaling pathway-IEA;metal ion binding-IEA;double-stranded RNA binding-IEA;T cell proliferation-IEA;membrane-IEA;mRNA binding-IEA;T follicular helper cell differentiation-IEA;protein ubiquitination-IEA;RNA stem-loop binding-IEA;cell surface-IEA;spleen development-IEA;lymph node development-IEA;T cell homeostasis-IEA;B cell homeostasis-IEA;DNA binding-IEA;posttranscriptional regul…	Biological Process-IEA;Molecular Function-IEA;Molecular Function-IEA;Biological Process-IEA;Cellular Component-IEA;Molecular Function-IEA;Biological Process-IEA;Biological Process-IEA;Molecular Function-IEA;Cellular Component-IEA;Biological Process-IEA;Biological Process-IEA;Biological Process-IEA;Biological Process-IEA;Molecular Function-IEA;Biological Process-IEA;Biological Process-IEA;Biologic…	13	GO:0002260;GO:0003729;GO:0004842;GO:0010608;GO:0016567;GO:0016874;GO:0042110;GO:0044464;GO:0046872;GO:0048534;GO:0048584;GO:0050776;GO:0050794	lymphocyte homeostasis;mRNA binding;ubiquitin-protein transferase activity;posttranscriptional regulation of gene expression;protein ubiquitination;ligase activity;T cell activation;cell part;metal ion binding;hematopoietic or lymphoid organ development;positive regulation of response to stimulus;regulation of immune response;regulation of cellular process	Biological Process;Molecular Function;Molecular Function;Biological Process;Biological Process;Molecular Function;Biological Process;Cellular Component;Molecular Function;Biological Process;Biological Process;Biological Process;Biological Process			IPR000571;IPR000571;IPR001841	DOMAIN;DOMAIN;DOMAIN	Zinc finger, CCCH-type;Zinc finger, CCCH-type;Zinc finger, RING-type	PF00642 (PFAM);PS50103 (PROSITE_PROFILES);PS50089 (PROSITE_PROFILES)	GO:0046872;GO:0046872;	metal ion binding;metal ion binding;	Molecular Function;Molecular Function;
XLOC_069493	Muscle M-line assembly protein unc-89 {ECO:0000313|EMBL:OWF51212.1}; [	1096	4.3E-122	53.59%	GO:0035023-IEA;GO:0016020-IEA;GO:0016021-IEA;GO:0005089-IEA;GO:0016310-IEA;GO:0004672-IEA;GO:0016301-IEA;GO:0004674-IEA;GO:0005524-IEA;GO:0006468-IEA	regulation of Rho protein signal transduction-IEA;membrane-IEA;integral component of membrane-IEA;Rho guanyl-nucleotide exchange factor activity-IEA;phosphorylation-IEA;protein kinase activity-IEA;kinase activity-IEA;protein serine/threonine kinase activity-IEA;ATP binding-IEA;protein phosphorylation-IEA	Biological Process-IEA;Cellular Component-IEA;Cellular Component-IEA;Molecular Function-IEA;Biological Process-IEA;Molecular Function-IEA;Molecular Function-IEA;Molecular Function-IEA;Molecular Function-IEA;Biological Process-IEA	4	GO:0004674;GO:0005515;GO:0005524;GO:0006468	protein serine/threonine kinase activity;protein binding;ATP binding;protein phosphorylation	Molecular Function;Molecular Function;Molecular Function;Biological Process	EC:2.7.11	Transferring phosphorus-containing groups	IPR003961;IPR003961;IPR003961;IPR003961	DOMAIN;DOMAIN;DOMAIN;DOMAIN	Fibronectin type III;Fibronectin type III;Fibronectin type III;Fibronectin type III	PF00041 (PFAM);PS50853 (PROSITE_PROFILES);PS50853 (PROSITE_PROFILES);PS50853 (PROSITE_PROFILES)	GO:0005515;GO:0005515;GO:0005515;GO:0005515	protein binding;protein binding;protein binding;protein binding	Molecular Function;Molecular Function;Molecular Function;Molecular Function
XLOC_011459	Substrate-specific endoprotease Tex31 {ECO:0000313|EMBL:EKC20999.1}; [	2614	1.2E-181	53.85%	GO:0008233-IEA;GO:0006508-IEA;GO:0005576-IEA	peptidase activity-IEA;proteolysis-IEA;extracellular region-IEA	Molecular Function-IEA;Biological Process-IEA;Cellular Component-IEA							IPR014044	DOMAIN	CAP domain	PF00188 (PFAM)
XLOC_061411	TBC1 domain family member 30 {ECO:0000313|EMBL:OWF42515.1}; [	4092	9.0E-190	70.70%	GO:0005096-IBA;GO:0090630-IBA;GO:0012505-IBA;GO:0017137-IBA;GO:0031338-IBA;GO:0005622-IBA;GO:0006886-IBA	GTPase activator activity-IBA;activation of GTPase activity-IBA;endomembrane system-IBA;Rab GTPase binding-IBA;regulation of vesicle fusion-IBA;intracellular-IBA;intracellular protein transport-IBA	Molecular Function-IBA;Biological Process-IBA;Cellular Component-IBA;Molecular Function-IBA;Biological Process-IBA;Cellular Component-IBA;Biological Process-IBA	7	GO:0005096;GO:0005622;GO:0006886;GO:0012505;GO:0017137;GO:0031338;GO:0090630	GTPase activator activity;intracellular;intracellular protein transport;endomembrane system;Rab GTPase binding;regulation of vesicle fusion;activation of GTPase activity	Molecular Function;Cellular Component;Biological Process;Cellular Component;Molecular Function;Biological Process;Biological Process			IPR000195;IPR032738;IPR000195	DOMAIN;DOMAIN;DOMAIN	Rab-GTPase-TBC domain;TBC1 domain family member 30, C-terminal;Rab-GTPase-TBC domain	PF00566 (PFAM);PF15733 (PFAM);PS50086 (PROSITE_PROFILES)	;;	;;	;;
XLOC_045478	CLUMA_CG013142, isoform C {ECO:0000313|EMBL:CRK99837.1}; [	1051	5.7E-60	56.69%	GO:0004866-IEA;GO:0000166-IEA;GO:0055085-IEA;GO:0005615-IEA;GO:0016020-IEA;GO:0016021-IEA;GO:0005576-IEA;GO:0010951-IEA;GO:0005524-IEA;GO:0043190-IEA;GO:0016887-IEA	endopeptidase inhibitor activity-IEA;nucleotide binding-IEA;transmembrane transport-IEA;extracellular space-IEA;membrane-IEA;integral component of membrane-IEA;extracellular region-IEA;negative regulation of endopeptidase activity-IEA;ATP binding-IEA;ATP-binding cassette (ABC) transporter complex-IEA;ATPase activity-IEA	Molecular Function-IEA;Molecular Function-IEA;Biological Process-IEA;Cellular Component-IEA;Cellular Component-IEA;Cellular Component-IEA;Cellular Component-IEA;Biological Process-IEA;Molecular Function-IEA;Cellular Component-IEA;Molecular Function-IEA	1	GO:0005615	extracellular space	Cellular Component			IPR011626;IPR019565	DOMAIN;DOMAIN	Alpha-macroglobulin complement component;Alpha-2-macroglobulin, thiol-ester bond-forming	PF07678 (PFAM);PF10569 (PFAM)	GO:0005615;	extracellular space;	Cellular Component;
XLOC_048024	---NA---	6007												IPR000742	DOMAIN	EGF-like domain	PS50026 (PROSITE_PROFILES)
[truncated: 70,678 more rows]
